# Supplementary material for: New insights into the mechanisms underlying 5-fluorouracil-induced intestinal toxicity based on transcriptomic and metabolomic responses in human intestinal organoids
Source: Arch Toxicol. 2021 Jun 20;95(8):2691–718. doi: 10.1007/s00204-021-03092-2 (PMC8298376; doi:10.1007/s00204-021-03092-2)
Supplement: Supplementary file 2 — Supplementary file2 (XLSX 2773 KB) [file 204_2021_3092_MOESM2_ESM.xlsx]

## Sheet: Differential analysis_treatment
						24 h									48 h									72 h
						24 h_5-FU_10 uM vs vehicle	24 h_5-FU_10 uM vs vehicle	24 h_5-FU_10 uM vs vehicle	24 h_5-FU_100 uM vs vehicle	24 h_5-FU_100 uM vs vehicle	24 h_5-FU_100 uM vs vehicle	24 h_5-FU_1000 uM vs vehicle	24 h_5-FU_1000 uM vs vehicle	24 h_5-FU_1000 uM vs vehicle	48 h_5-FU_10 uM vs vehicle	48 h_5-FU_10 uM vs vehicle	48 h_5-FU_10 uM vs vehicle	48 h_5-FU_100 uM vs vehicle	48 h_5-FU_100 uM vs vehicle	48 h_5-FU_100 uM vs vehicle	48 h_5-FU_1000 uM vs vehicle	48 h_5-FU_1000 uM vs vehicle	48 h_5-FU_1000 uM vs vehicle	72 h_5-FU_10 uM vs vehicle	72 h_5-FU_10 uM vs vehicle	72 h_5-FU_10 uM vs vehicle	72 h_5-FU_100 uM vs vehicle	72 h_5-FU_100 uM vs vehicle	72 h_5-FU_100 uM vs vehicle	72 h_5-FU_1000 uM vs vehicle	72 h_5-FU_1000 uM vs vehicle	72 h_5-FU_1000 uM vs vehicle
sorting index	ion m/z	possible annotation based on accurate mass	HMDB ID	PubChem ID	KEGG ID	log2 fc2	p-value3	q-value (FDR)4	log2 fc5	p-value6	q-value (FDR)7	log2 fc8	p-value9	q-value (FDR)10	log2 fc14	p-value15	q-value (FDR)16	log2 fc17	p-value18	q-value (FDR)19	log2 fc20	p-value21	q-value (FDR)22	log2 fc26	p-value27	q-value (FDR)28	log2 fc29	p-value30	q-value (FDR)31	log2 fc32	p-value33	q-value (FDR)34
1	52.98					0.25109	0.293555	0.469967	0.16354	0.245057	0.208961	0.347593	0.450903	0.359635	0.205474	0.484776	0.659631	0	1	0.923066	-0.258704	0.0529882	0.867184	0	1	0.703515	0	1	0.895187	0	1	0.834532
2	57.035	Acetone	HMDB01659	180	C00207	-0.0606088	0.0737181	0.313882	-0.146859	7.13278e-06	5.04975e-05	-0.178092	0.0050354	0.014917	0.118529	0.227051	0.621137	0.149298	0.143718	0.834632	0.0562191	0.498864	0.9983	0.0475886	0.382878	0.568487	-0.0559651	0.265478	0.881006	-0.0105631	0.836887	0.806484
3	57.035	Propanal	HMDB03366	527	C00479	-0.0606088	0.0737181	0.313882	-0.146859	7.13278e-06	5.04975e-05	-0.178092	0.0050354	0.014917	0.118529	0.227051	0.621137	0.149298	0.143718	0.834632	0.0562191	0.498864	0.9983	0.0475886	0.382878	0.568487	-0.0559651	0.265478	0.881006	-0.0105631	0.836887	0.806484
4	57.035	Methyloxirane	HMDB31558	6378	C15508	-0.0606088	0.0737181	0.313882	-0.146859	7.13278e-06	5.04975e-05	-0.178092	0.0050354	0.014917	0.118529	0.227051	0.621137	0.149298	0.143718	0.834632	0.0562191	0.498864	0.9983	0.0475886	0.382878	0.568487	-0.0559651	0.265478	0.881006	-0.0105631	0.836887	0.806484
5	57.035	Allyl alcohol	HMDB31652	7858	C02001	-0.0606088	0.0737181	0.313882	-0.146859	7.13278e-06	5.04975e-05	-0.178092	0.0050354	0.014917	0.118529	0.227051	0.621137	0.149298	0.143718	0.834632	0.0562191	0.498864	0.9983	0.0475886	0.382878	0.568487	-0.0559651	0.265478	0.881006	-0.0105631	0.836887	0.806484
6	57.049	3-Methylcyclohexanol	HMDB31538	11566		0.0314141	0.894892	0.670102	0.188935	0.42247	0.294009	0.0973794	0.641557	0.437116	0	1	0.78778	0	1	0.923066	0	1	0.999853	0	1	0.703515	0	1	0.895187	0	1	0.834532
7	57.049	5-Methyl-2-hexanone	HMDB31549	8034		0.0314141	0.894892	0.670102	0.188935	0.42247	0.294009	0.0973794	0.641557	0.437116	0	1	0.78778	0	1	0.923066	0	1	0.999853	0	1	0.703515	0	1	0.895187	0	1	0.834532
8	57.049	3-Methylhexanal	HMDB32405	140511		0.0314141	0.894892	0.670102	0.188935	0.42247	0.294009	0.0973794	0.641557	0.437116	0	1	0.78778	0	1	0.923066	0	1	0.999853	0	1	0.703515	0	1	0.895187	0	1	0.834532
9	57.976					0	1	0.693683	0	1	0.487029	0	1	0.548096	0	1	0.78778	0	1	0.923066	0	1	0.999853	0	1	0.703515	0	1	0.895187	0	1	0.834532
10	58.038	Acetone	HMDB01659	180	C00207	-0.0566614	0.167741	0.399176	-0.138088	0.000787152	0.00276644	-0.176746	0.00568777	0.0162568	0.110908	0.282103	0.627525	0.121358	0.253196	0.835698	0.073542	0.419936	0.9983	0.0406532	0.651141	0.637336	-0.0642877	0.367683	0.881006	0.0175095	0.830374	0.80621
11	58.038	Propanal	HMDB03366	527	C00479	-0.0566614	0.167741	0.399176	-0.138088	0.000787152	0.00276644	-0.176746	0.00568777	0.0162568	0.110908	0.282103	0.627525	0.121358	0.253196	0.835698	0.073542	0.419936	0.9983	0.0406532	0.651141	0.637336	-0.0642877	0.367683	0.881006	0.0175095	0.830374	0.80621
12	58.038	Methyloxirane	HMDB31558	6378	C15508	-0.0566614	0.167741	0.399176	-0.138088	0.000787152	0.00276644	-0.176746	0.00568777	0.0162568	0.110908	0.282103	0.627525	0.121358	0.253196	0.835698	0.073542	0.419936	0.9983	0.0406532	0.651141	0.637336	-0.0642877	0.367683	0.881006	0.0175095	0.830374	0.80621
13	58.038	Allyl alcohol	HMDB31652	7858	C02001	-0.0566614	0.167741	0.399176	-0.138088	0.000787152	0.00276644	-0.176746	0.00568777	0.0162568	0.110908	0.282103	0.627525	0.121358	0.253196	0.835698	0.073542	0.419936	0.9983	0.0406532	0.651141	0.637336	-0.0642877	0.367683	0.881006	0.0175095	0.830374	0.80621
14	58.999					0.138653	0.464647	0.547219	-0.0755176	0.633715	0.377332	-0.0640633	0.692379	0.455017	0	1	0.78778	0	1	0.923066	0	1	0.999853	0	1	0.703515	0	1	0.895187	0	1	0.834532
15	59.012					0.0994378	0.225057	0.432399	0.115775	0.243842	0.208213	0.0200585	0.856446	0.510089	-0.426695	0.176804	0.62043	-0.423134	0.0615273	0.834632	-0.242451	0.0735642	0.947761	-0.00299377	0.988644	0.701429	0.321577	0.174206	0.881006	0.264391	0.222066	0.692175
16	59.014	Acetic acid	HMDB00042	176	C00033	-0.0563489	0.492535	0.553549	-0.0676238	0.3947	0.282445	-0.0729869	0.383398	0.330101	0.241735	0.0962682	0.62043	0.15312	0.311016	0.835698	0.0247911	0.8757	0.9983	0.266273	0.0740541	0.512272	-0.0711831	0.68188	0.881006	-0.121725	0.49364	0.736978
17	59.014	Glycolaldehyde	HMDB03344	756	C00266	-0.0563489	0.492535	0.553549	-0.0676238	0.3947	0.282445	-0.0729869	0.383398	0.330101	0.241735	0.0962682	0.62043	0.15312	0.311016	0.835698	0.0247911	0.8757	0.9983	0.266273	0.0740541	0.512272	-0.0711831	0.68188	0.881006	-0.121725	0.49364	0.736978
18	59.025	Urea	HMDB00294	1176	C00086	-0.0224948	0.888967	0.667338	0.0309122	0.887224	0.458997	0.111608	0.528315	0.394307	0.496793	0.0677958	0.62043	0.342469	0.224173	0.835698	0.375355	0.172785	0.9983	0.161839	0.561785	0.615623	0.278148	0.457702	0.881006	0.292499	0.351374	0.719832
19	59.029					0.248771	0.0808456	0.326151	0.0395953	0.671962	0.390221	0.17533	0.103536	0.143248	0	1	0.78778	0	1	0.923066	0	1	0.999853	0.255807	0.116906	0.512272	0	1	0.895187	0	1	0.834532
20	59.051	Propyl alcohol	HMDB00820	1031	C05979	-0.0266191	0.309567	0.477503	-0.130641	8.25796e-07	7.09328e-06	-0.159085	0.00613216	0.0171943	0.113743	0.224955	0.620598	0.13895	0.154132	0.835698	0.0507593	0.521221	0.9983	0.0165816	0.666893	0.640787	-0.045754	0.238119	0.881006	0.0110782	0.776414	0.79925
21	59.051	Isopropyl alcohol	HMDB00863	3776	C01845	-0.0266191	0.309567	0.477503	-0.130641	8.25796e-07	7.09328e-06	-0.159085	0.00613216	0.0171943	0.113743	0.224955	0.620598	0.13895	0.154132	0.835698	0.0507593	0.521221	0.9983	0.0165816	0.666893	0.640787	-0.045754	0.238119	0.881006	0.0110782	0.776414	0.79925
22	60.018	Acetic acid	HMDB00042	176	C00033	-0.0233489	0.824216	0.657138	-0.0248169	0.847025	0.446169	-0.00726273	0.948103	0.535355	0.145937	0.370331	0.639205	-0.160876	0.475776	0.852434	0.0365924	0.842826	0.9983	0.040649	0.83574	0.673826	0.0389984	0.856731	0.884339	-0.0374155	0.846346	0.808402
23	60.018	Glycolaldehyde	HMDB03344	756	C00266	-0.0233489	0.824216	0.657138	-0.0248169	0.847025	0.446169	-0.00726273	0.948103	0.535355	0.145937	0.370331	0.639205	-0.160876	0.475776	0.852434	0.0365924	0.842826	0.9983	0.040649	0.83574	0.673826	0.0389984	0.856731	0.884339	-0.0374155	0.846346	0.808402
24	60.054	Propyl alcohol	HMDB00820	1031	C05979	-0.0151237	0.874639	0.664232	-0.235946	0.0269059	0.0435141	-0.0949862	0.41953	0.346872	0.0237148	0.871164	0.764443	0.229536	0.115895	0.834632	0.0376059	0.81092	0.9983	0.164388	0.20073	0.516331	-0.0113626	0.94407	0.888079	0.0975099	0.424754	0.727635
25	60.054	Isopropyl alcohol	HMDB00863	3776	C01845	-0.0151237	0.874639	0.664232	-0.235946	0.0269059	0.0435141	-0.0949862	0.41953	0.346872	0.0237148	0.871164	0.764443	0.229536	0.115895	0.834632	0.0376059	0.81092	0.9983	0.164388	0.20073	0.516331	-0.0113626	0.94407	0.888079	0.0975099	0.424754	0.727635
26	60.987					-0.0260223	0.118728	0.36538	-0.0553419	0.000268626	0.00116799	-0.0963531	0.00324399	0.0103256	0.122665	0.0922509	0.62043	0.132546	0.0757888	0.834632	0.0678617	0.319348	0.9983	0.0194301	0.38743	0.569645	0.00126365	0.949051	0.888079	-0.0080551	0.758187	0.79925
27	60.993	Carbonic acid	HMDB03538	767	C01353	0.0231901	0.684251	0.616944	0.101932	0.209449	0.187641	-0.00103576	0.991398	0.545701	-0.157944	0.249373	0.625265	-0.0903503	0.588008	0.878527	-0.0400591	0.790504	0.9983	-0.0308183	0.828557	0.672258	0.350773	0.0926335	0.881006	0.0370045	0.86758	0.813197
28	61.011	Nicotinic acid	HMDB01488	938	C00253	-0.412586	0.238117	0.44103	0	1	0.487029	-0.47002	0.184149	0.208305	0	1	0.78778	0	1	0.923066	0	1	0.999853	0	1	0.703515	0	1	0.895187	0	1	0.834532
29	61.011	Picolinic acid	HMDB02243	1018	C10164	-0.412586	0.238117	0.44103	0	1	0.487029	-0.47002	0.184149	0.208305	0	1	0.78778	0	1	0.923066	0	1	0.999853	0	1	0.703515	0	1	0.895187	0	1	0.834532
30	61.011	2-Hydroxy-4-imino-2,5-cyclohexadienone	HMDB31713			-0.412586	0.238117	0.44103	0	1	0.487029	-0.47002	0.184149	0.208305	0	1	0.78778	0	1	0.923066	0	1	0.999853	0	1	0.703515	0	1	0.895187	0	1	0.834532
31	61.011	Boric acid (H3BO3)	HMDB35731	7628	C12486	-0.412586	0.238117	0.44103	0	1	0.487029	-0.47002	0.184149	0.208305	0	1	0.78778	0	1	0.923066	0	1	0.999853	0	1	0.703515	0	1	0.895187	0	1	0.834532
32	61.018	4-Methylcatechol	HMDB00873	9958	C06730	-0.231246	0.241797	0.441785	-0.289966	0.19691	0.180836	-0.229916	0.262499	0.261576	0	1	0.78778	0	1	0.923066	0	1	0.999853	0	1	0.703515	0	1	0.895187	0	1	0.834532
33	61.018	Guaiacol	HMDB01398	460	C01502	-0.231246	0.241797	0.441785	-0.289966	0.19691	0.180836	-0.229916	0.262499	0.261576	0	1	0.78778	0	1	0.923066	0	1	0.999853	0	1	0.703515	0	1	0.895187	0	1	0.834532
34	61.018	4-Hydroxybenzyl alcohol	HMDB11724	125	C17467	-0.231246	0.241797	0.441785	-0.289966	0.19691	0.180836	-0.229916	0.262499	0.261576	0	1	0.78778	0	1	0.923066	0	1	0.999853	0	1	0.703515	0	1	0.895187	0	1	0.834532
35	61.018	Mequinol	HMDB29696	9015		-0.231246	0.241797	0.441785	-0.289966	0.19691	0.180836	-0.229916	0.262499	0.261576	0	1	0.78778	0	1	0.923066	0	1	0.999853	0	1	0.703515	0	1	0.895187	0	1	0.834532
36	61.018	1-(2-Furanyl)-2-propanone	HMDB32917	228583		-0.231246	0.241797	0.441785	-0.289966	0.19691	0.180836	-0.229916	0.262499	0.261576	0	1	0.78778	0	1	0.923066	0	1	0.999853	0	1	0.703515	0	1	0.895187	0	1	0.834532
37	61.018	2-Acetyl-3-methylfuran	HMDB34877	12281224		-0.231246	0.241797	0.441785	-0.289966	0.19691	0.180836	-0.229916	0.262499	0.261576	0	1	0.78778	0	1	0.923066	0	1	0.999853	0	1	0.703515	0	1	0.895187	0	1	0.834532
38	61.018	2-Acetyl-5-methylfuran	HMDB35226	14514		-0.231246	0.241797	0.441785	-0.289966	0.19691	0.180836	-0.229916	0.262499	0.261576	0	1	0.78778	0	1	0.923066	0	1	0.999853	0	1	0.703515	0	1	0.895187	0	1	0.834532
39	61.018	1-(2-Furanyl)-1-propanone	HMDB40280	76662		-0.231246	0.241797	0.441785	-0.289966	0.19691	0.180836	-0.229916	0.262499	0.261576	0	1	0.78778	0	1	0.923066	0	1	0.999853	0	1	0.703515	0	1	0.895187	0	1	0.834532
40	61.989	Trimethylselenonium	HMDB42052	91580	C18872	-0.0298866	0.186407	0.411122	-0.0365004	0.107394	0.119331	-0.0792085	0.127542	0.164632	-0.00159534	0.970396	0.783538	-0.00786805	0.851366	0.909838	0.0148123	0.735302	0.9983	0.0182611	0.545503	0.613133	-0.0167516	0.606903	0.881006	-0.0158053	0.700498	0.786856
41	62.989					-0.0352897	0.155386	0.389849	-0.0938899	0.000141493	0.000662086	-0.0805545	0.0080551	0.0210792	-0.00683201	0.926629	0.777185	0.0350382	0.678823	0.892661	0.0114047	0.873822	0.9983	-0.0363731	0.32861	0.544573	0.0465277	0.362158	0.881006	0.0503528	0.242416	0.696335
42	63.006					0.0984067	0.160572	0.394271	-0.125469	0.0944397	0.110281	-0.123251	0.0726995	0.111999	0.0190524	0.881265	0.767649	0.0170264	0.861845	0.909838	-0.0699908	0.488559	0.9983	-0.0211094	0.835529	0.673826	-0.00158425	0.987996	0.893308	-0.162638	0.0762287	0.543955
43	64.006	Itaconic acid	HMDB02092	811	C00490	0.18747	0.498743	0.554506	-0.254232	0.359206	0.267324	-0.295013	0.523792	0.393062	0.034699	0.921294	0.77533	0.706073	0.0358262	0.797087	-0.650785	0.344921	0.9983	0.224887	0.658206	0.638344	0.276196	0.503094	0.881006	-0.164814	0.837422	0.806484
44	64.006	Gamma-delta-Dioxovaleric acid	HMDB13233	119412	C02800	0.18747	0.498743	0.554506	-0.254232	0.359206	0.267324	-0.295013	0.523792	0.393062	0.034699	0.921294	0.77533	0.706073	0.0358262	0.797087	-0.650785	0.344921	0.9983	0.224887	0.658206	0.638344	0.276196	0.503094	0.881006	-0.164814	0.837422	0.806484
45	65.002					-0.105406	0.0558969	0.292099	-0.26325	1.71229e-05	0.000110697	-0.217584	0.00549798	0.0159196	0.171992	0.158828	0.62043	0.160232	0.182763	0.835698	0.0130504	0.904978	0.9983	-0.00449797	0.970912	0.696149	-0.160891	0.22724	0.881006	-0.107261	0.364145	0.721911
46	67.03	Tetrahydropteridine	HMDB01216	156	C05650	0.0961978	0.679747	0.615914	0.0366173	0.869045	0.453284	0.0753903	0.713306	0.462665	0.0123677	0.957907	0.782991	0.0641352	0.775536	0.905678	-0.131481	0.553679	0.9983	0.649134	0.172512	0.513026	-0.0570518	0.891731	0.884637	0.258593	0.457169	0.730264
47	67.03	2-Methylerythritol	HMDB11659	53481015		0.0961978	0.679747	0.615914	0.0366173	0.869045	0.453284	0.0753903	0.713306	0.462665	0.0123677	0.957907	0.782991	0.0641352	0.775536	0.905678	-0.131481	0.553679	0.9983	0.649134	0.172512	0.513026	-0.0570518	0.891731	0.884637	0.258593	0.457169	0.730264
48	67.03	3-Deoxy-D-arabinitol	HMDB31201	14865845		0.0961978	0.679747	0.615914	0.0366173	0.869045	0.453284	0.0753903	0.713306	0.462665	0.0123677	0.957907	0.782991	0.0641352	0.775536	0.905678	-0.131481	0.553679	0.9983	0.649134	0.172512	0.513026	-0.0570518	0.891731	0.884637	0.258593	0.457169	0.730264
49	67.03	2-Deoxy-D-ribitol	HMDB33919	249377		0.0961978	0.679747	0.615914	0.0366173	0.869045	0.453284	0.0753903	0.713306	0.462665	0.0123677	0.957907	0.782991	0.0641352	0.775536	0.905678	-0.131481	0.553679	0.9983	0.649134	0.172512	0.513026	-0.0570518	0.891731	0.884637	0.258593	0.457169	0.730264
50	67.03	1-Deoxy-D-ribitol	HMDB41486	270738		0.0961978	0.679747	0.615914	0.0366173	0.869045	0.453284	0.0753903	0.713306	0.462665	0.0123677	0.957907	0.782991	0.0641352	0.775536	0.905678	-0.131481	0.553679	0.9983	0.649134	0.172512	0.513026	-0.0570518	0.891731	0.884637	0.258593	0.457169	0.730264
51	67.03	L-Canaline	HMDB12251	441443	C08270	0.0961978	0.679747	0.615914	0.0366173	0.869045	0.453284	0.0753903	0.713306	0.462665	0.0123677	0.957907	0.782991	0.0641352	0.775536	0.905678	-0.131481	0.553679	0.9983	0.649134	0.172512	0.513026	-0.0570518	0.891731	0.884637	0.258593	0.457169	0.730264
52	68.996					-0.0729336	0.2851	0.465035	-0.185273	0.00318355	0.00856932	-0.192349	0.0140234	0.0325277	0.231216	0.11521	0.62043	0.264749	0.0548999	0.834632	0.045542	0.710242	0.9983	-0.0536066	0.567438	0.615623	-0.189513	0.0839166	0.881006	-0.0483603	0.627623	0.768514
53	69.035	2,4-Hexadienyl acetate	HMDB32311	5363491		-0.164849	0.0448456	0.273352	0.00844515	0.951537	0.475988	0.0810199	0.471689	0.370036	-0.123603	0.707959	0.717635	0.330425	0.362504	0.835698	0.0219603	0.94762	0.9983	0	1	0.703515	0	1	0.895187	0	1	0.834532
54	69.035	2-Ethoxy-3-methylpyrazine	HMDB31850	122941		-0.164849	0.0448456	0.273352	0.00844515	0.951537	0.475988	0.0810199	0.471689	0.370036	-0.123603	0.707959	0.717635	0.330425	0.362504	0.835698	0.0219603	0.94762	0.9983	0	1	0.703515	0	1	0.895187	0	1	0.834532
55	69.035	3-Ethyl-2-methoxypyrazine	HMDB40054	33135		-0.164849	0.0448456	0.273352	0.00844515	0.951537	0.475988	0.0810199	0.471689	0.370036	-0.123603	0.707959	0.717635	0.330425	0.362504	0.835698	0.0219603	0.94762	0.9983	0	1	0.703515	0	1	0.895187	0	1	0.834532
56	69.035	2-Ethoxy-5-methylpyrazine	HMDB40142	105758		-0.164849	0.0448456	0.273352	0.00844515	0.951537	0.475988	0.0810199	0.471689	0.370036	-0.123603	0.707959	0.717635	0.330425	0.362504	0.835698	0.0219603	0.94762	0.9983	0	1	0.703515	0	1	0.895187	0	1	0.834532
57	69.035	2-Ethoxy-6-methylpyrazine	HMDB40144	104421		-0.164849	0.0448456	0.273352	0.00844515	0.951537	0.475988	0.0810199	0.471689	0.370036	-0.123603	0.707959	0.717635	0.330425	0.362504	0.835698	0.0219603	0.94762	0.9983	0	1	0.703515	0	1	0.895187	0	1	0.834532
58	69.035	2-Methoxy-3,5-dimethylpyrimidine	HMDB40911	6429218		-0.164849	0.0448456	0.273352	0.00844515	0.951537	0.475988	0.0810199	0.471689	0.370036	-0.123603	0.707959	0.717635	0.330425	0.362504	0.835698	0.0219603	0.94762	0.9983	0	1	0.703515	0	1	0.895187	0	1	0.834532
59	69.035	(E)-2-Butenal	HMDB34233	643950		-0.164849	0.0448456	0.273352	0.00844515	0.951537	0.475988	0.0810199	0.471689	0.370036	-0.123603	0.707959	0.717635	0.330425	0.362504	0.835698	0.0219603	0.94762	0.9983	0	1	0.703515	0	1	0.895187	0	1	0.834532
60	71.014	Pyruvaldehyde	HMDB01167	880	C00546	-0.0810408	0.335296	0.495169	-0.0649573	0.433366	0.298046	-0.0154246	0.861868	0.5114	0.311354	0.0294213	0.62043	0.262636	0.0595616	0.834632	0.170312	0.270313	0.9983	0.187998	0.190435	0.51517	-0.115347	0.476579	0.881006	-0.152365	0.340161	0.717184
61	71.014	Malondialdehyde	HMDB06112	10964	C19440	-0.0810408	0.335296	0.495169	-0.0649573	0.433366	0.298046	-0.0154246	0.861868	0.5114	0.311354	0.0294213	0.62043	0.262636	0.0595616	0.834632	0.170312	0.270313	0.9983	0.187998	0.190435	0.51517	-0.115347	0.476579	0.881006	-0.152365	0.340161	0.717184
62	71.014	Acrylic acid	HMDB31647	6581	C00511	-0.0810408	0.335296	0.495169	-0.0649573	0.433366	0.298046	-0.0154246	0.861868	0.5114	0.311354	0.0294213	0.62043	0.262636	0.0595616	0.834632	0.170312	0.270313	0.9983	0.187998	0.190435	0.51517	-0.115347	0.476579	0.881006	-0.152365	0.340161	0.717184
63	72.009					-0.22273	0.23813	0.44103	-0.344388	0.0335264	0.0510298	-0.0711693	0.671582	0.449017	0.15376	0.507165	0.664558	0.169923	0.55969	0.873579	0.00345713	0.987877	0.9983	-0.0337063	0.892413	0.682308	0.164951	0.645145	0.881006	-0.0026307	0.987512	0.831717
64	72.017	Pyruvaldehyde	HMDB01167	880	C00546	-0.141823	0.238704	0.44103	-0.140094	0.251785	0.213476	-0.161326	0.221919	0.236823	0.206879	0.141764	0.62043	0.133487	0.386458	0.83818	0.195829	0.140369	0.9983	-0.139016	0.364418	0.560083	0.380215	0.0324621	0.881006	-0.0645198	0.826887	0.80621
65	72.017	Malondialdehyde	HMDB06112	10964	C19440	-0.141823	0.238704	0.44103	-0.140094	0.251785	0.213476	-0.161326	0.221919	0.236823	0.206879	0.141764	0.62043	0.133487	0.386458	0.83818	0.195829	0.140369	0.9983	-0.139016	0.364418	0.560083	0.380215	0.0324621	0.881006	-0.0645198	0.826887	0.80621
66	72.017	Acrylic acid	HMDB31647	6581	C00511	-0.141823	0.238704	0.44103	-0.140094	0.251785	0.213476	-0.161326	0.221919	0.236823	0.206879	0.141764	0.62043	0.133487	0.386458	0.83818	0.195829	0.140369	0.9983	-0.139016	0.364418	0.560083	0.380215	0.0324621	0.881006	-0.0645198	0.826887	0.80621
67	72.993	Dihydroxyfumaric acid	HMDB02050		C00975	-0.0646144	0.184321	0.410977	-0.0330032	0.478887	0.318647	-0.00396368	0.927561	0.529503	0.0397955	0.725811	0.72423	0.116263	0.114208	0.834632	0.0348097	0.678408	0.9983	-0.0478052	0.547999	0.613133	-0.185875	0.185054	0.881006	-0.183312	0.105326	0.602121
68	72.993	Dihydro-4-mercapto-5-methyl-3(2H)-thiophenone	HMDB39797			-0.0646144	0.184321	0.410977	-0.0330032	0.478887	0.318647	-0.00396368	0.927561	0.529503	0.0397955	0.725811	0.72423	0.116263	0.114208	0.834632	0.0348097	0.678408	0.9983	-0.0478052	0.547999	0.613133	-0.185875	0.185054	0.881006	-0.183312	0.105326	0.602121
69	72.993	3-Acetyl-1,2-dithiolane	HMDB40230	524171		-0.0646144	0.184321	0.410977	-0.0330032	0.478887	0.318647	-0.00396368	0.927561	0.529503	0.0397955	0.725811	0.72423	0.116263	0.114208	0.834632	0.0348097	0.678408	0.9983	-0.0478052	0.547999	0.613133	-0.185875	0.185054	0.881006	-0.183312	0.105326	0.602121
70	72.993	Glyoxylic acid	HMDB00119	760	C00048	-0.0646144	0.184321	0.410977	-0.0330032	0.478887	0.318647	-0.00396368	0.927561	0.529503	0.0397955	0.725811	0.72423	0.116263	0.114208	0.834632	0.0348097	0.678408	0.9983	-0.0478052	0.547999	0.613133	-0.185875	0.185054	0.881006	-0.183312	0.105326	0.602121
71	73.03	Propionic acid	HMDB00237	1032	C00163	-0.018435	0.771906	0.642492	0.108192	0.0656487	0.0856024	0.106545	0.12901	0.16591	0.21458	0.0950007	0.62043	0.228291	0.0942306	0.834632	0.0817404	0.539421	0.9983	0.17589	0.0964925	0.512272	-0.0522625	0.685318	0.881006	-0.11208	0.398981	0.722238
72	73.03	Lactaldehyde	HMDB03052	439231	C00424	-0.018435	0.771906	0.642492	0.108192	0.0656487	0.0856024	0.106545	0.12901	0.16591	0.21458	0.0950007	0.62043	0.228291	0.0942306	0.834632	0.0817404	0.539421	0.9983	0.17589	0.0964925	0.512272	-0.0522625	0.685318	0.881006	-0.11208	0.398981	0.722238
73	73.03	3-Hydroxypropanal	HMDB03453	75049	C00969	-0.018435	0.771906	0.642492	0.108192	0.0656487	0.0856024	0.106545	0.12901	0.16591	0.21458	0.0950007	0.62043	0.228291	0.0942306	0.834632	0.0817404	0.539421	0.9983	0.17589	0.0964925	0.512272	-0.0522625	0.685318	0.881006	-0.11208	0.398981	0.722238
74	73.03	D-Lactaldehyde	HMDB06458	439350	C00937	-0.018435	0.771906	0.642492	0.108192	0.0656487	0.0856024	0.106545	0.12901	0.16591	0.21458	0.0950007	0.62043	0.228291	0.0942306	0.834632	0.0817404	0.539421	0.9983	0.17589	0.0964925	0.512272	-0.0522625	0.685318	0.881006	-0.11208	0.398981	0.722238
75	73.03	Hydroxyacetone	HMDB06961	8299	C05235	-0.018435	0.771906	0.642492	0.108192	0.0656487	0.0856024	0.106545	0.12901	0.16591	0.21458	0.0950007	0.62043	0.228291	0.0942306	0.834632	0.0817404	0.539421	0.9983	0.17589	0.0964925	0.512272	-0.0522625	0.685318	0.881006	-0.11208	0.398981	0.722238
76	73.03	Ethyl formate	HMDB31229	8025		-0.018435	0.771906	0.642492	0.108192	0.0656487	0.0856024	0.106545	0.12901	0.16591	0.21458	0.0950007	0.62043	0.228291	0.0942306	0.834632	0.0817404	0.539421	0.9983	0.17589	0.0964925	0.512272	-0.0522625	0.685318	0.881006	-0.11208	0.398981	0.722238
77	73.03	Methyl acetate	HMDB31523	6584	C17530	-0.018435	0.771906	0.642492	0.108192	0.0656487	0.0856024	0.106545	0.12901	0.16591	0.21458	0.0950007	0.62043	0.228291	0.0942306	0.834632	0.0817404	0.539421	0.9983	0.17589	0.0964925	0.512272	-0.0522625	0.685318	0.881006	-0.11208	0.398981	0.722238
78	73.979					0.0596513	0.924215	0.677745	-0.322401	0.597309	0.364843	0.637566	0.287999	0.276383	1.00233	0.212107	0.62043	0.850667	0.331734	0.835698	1.32457	0.108847	0.9983	0.497451	0.587467	0.62071	-0.595621	0.548031	0.881006	-1.17713	0.318879	0.716713
79	74.025	Glycine	HMDB00123	750	C00037	-0.0020053	0.975862	0.688932	0.0925626	0.0837327	0.102034	0.0956416	0.206273	0.224922	0.242955	0.0421365	0.62043	0.246776	0.0717438	0.834632	0.0436697	0.723178	0.9983	0.19688	0.0300811	0.512272	-0.0286493	0.821308	0.884339	-0.037266	0.72977	0.793054
80	74.025	Ethyl nitrite	HMDB31239	8026		-0.0020053	0.975862	0.688932	0.0925626	0.0837327	0.102034	0.0956416	0.206273	0.224922	0.242955	0.0421365	0.62043	0.246776	0.0717438	0.834632	0.0436697	0.723178	0.9983	0.19688	0.0300811	0.512272	-0.0286493	0.821308	0.884339	-0.037266	0.72977	0.793054
81	74.033	Propionic acid	HMDB00237	1032	C00163	0	1	0.693683	0	1	0.487029	0	1	0.548096	0	1	0.78778	0	1	0.923066	0	1	0.999853	0	1	0.703515	0	1	0.895187	0	1	0.834532
82	74.033	Lactaldehyde	HMDB03052	439231	C00424	0	1	0.693683	0	1	0.487029	0	1	0.548096	0	1	0.78778	0	1	0.923066	0	1	0.999853	0	1	0.703515	0	1	0.895187	0	1	0.834532
83	74.033	3-Hydroxypropanal	HMDB03453	75049	C00969	0	1	0.693683	0	1	0.487029	0	1	0.548096	0	1	0.78778	0	1	0.923066	0	1	0.999853	0	1	0.703515	0	1	0.895187	0	1	0.834532
84	74.033	D-Lactaldehyde	HMDB06458	439350	C00937	0	1	0.693683	0	1	0.487029	0	1	0.548096	0	1	0.78778	0	1	0.923066	0	1	0.999853	0	1	0.703515	0	1	0.895187	0	1	0.834532
85	74.033	Hydroxyacetone	HMDB06961	8299	C05235	0	1	0.693683	0	1	0.487029	0	1	0.548096	0	1	0.78778	0	1	0.923066	0	1	0.999853	0	1	0.703515	0	1	0.895187	0	1	0.834532
86	74.033	Ethyl formate	HMDB31229	8025		0	1	0.693683	0	1	0.487029	0	1	0.548096	0	1	0.78778	0	1	0.923066	0	1	0.999853	0	1	0.703515	0	1	0.895187	0	1	0.834532
87	74.033	Methyl acetate	HMDB31523	6584	C17530	0	1	0.693683	0	1	0.487029	0	1	0.548096	0	1	0.78778	0	1	0.923066	0	1	0.999853	0	1	0.703515	0	1	0.895187	0	1	0.834532
88	74.033	Propionic acid	HMDB00237	1032	C00163	0	1	0.693683	0	1	0.487029	-0.0745356	0.801629	0.491998	0	1	0.78778	0	1	0.923066	0	1	0.999853	0	1	0.703515	0	1	0.895187	0	1	0.834532
89	74.033	Lactaldehyde	HMDB03052	439231	C00424	0	1	0.693683	0	1	0.487029	-0.0745356	0.801629	0.491998	0	1	0.78778	0	1	0.923066	0	1	0.999853	0	1	0.703515	0	1	0.895187	0	1	0.834532
90	74.033	3-Hydroxypropanal	HMDB03453	75049	C00969	0	1	0.693683	0	1	0.487029	-0.0745356	0.801629	0.491998	0	1	0.78778	0	1	0.923066	0	1	0.999853	0	1	0.703515	0	1	0.895187	0	1	0.834532
91	74.033	D-Lactaldehyde	HMDB06458	439350	C00937	0	1	0.693683	0	1	0.487029	-0.0745356	0.801629	0.491998	0	1	0.78778	0	1	0.923066	0	1	0.999853	0	1	0.703515	0	1	0.895187	0	1	0.834532
92	74.033	Hydroxyacetone	HMDB06961	8299	C05235	0	1	0.693683	0	1	0.487029	-0.0745356	0.801629	0.491998	0	1	0.78778	0	1	0.923066	0	1	0.999853	0	1	0.703515	0	1	0.895187	0	1	0.834532
93	74.033	Ethyl formate	HMDB31229	8025		0	1	0.693683	0	1	0.487029	-0.0745356	0.801629	0.491998	0	1	0.78778	0	1	0.923066	0	1	0.999853	0	1	0.703515	0	1	0.895187	0	1	0.834532
94	74.033	Methyl acetate	HMDB31523	6584	C17530	0	1	0.693683	0	1	0.487029	-0.0745356	0.801629	0.491998	0	1	0.78778	0	1	0.923066	0	1	0.999853	0	1	0.703515	0	1	0.895187	0	1	0.834532
95	75.009	Glycolic acid	HMDB00115	757	C00160	-0.0108856	0.754611	0.637748	-0.0862052	0.0117413	0.0237704	-0.0845391	0.0330373	0.0628184	0.145008	0.100817	0.62043	0.13422	0.130403	0.834632	0.0741161	0.400578	0.9983	0.0722212	0.252538	0.531244	-0.0416848	0.540505	0.881006	-0.0078328	0.922601	0.824678
96	75.009	Peracetic acid	HMDB31608	6585		-0.0108856	0.754611	0.637748	-0.0862052	0.0117413	0.0237704	-0.0845391	0.0330373	0.0628184	0.145008	0.100817	0.62043	0.13422	0.130403	0.834632	0.0741161	0.400578	0.9983	0.0722212	0.252538	0.531244	-0.0416848	0.540505	0.881006	-0.0078328	0.922601	0.824678
97	75.028	Ethyl methyl sulfide	HMDB31238	12230		-0.223051	0.483837	0.553455	0.00214101	0.992948	0.485881	-0.20167	0.31664	0.292648	0	1	0.78778	0.0115224	0.968613	0.918727	0	1	0.999853	0	1	0.703515	0	1	0.895187	0	1	0.834532
98	75.028	2-Propanethiol	HMDB31634	6364	C08391	-0.223051	0.483837	0.553455	0.00214101	0.992948	0.485881	-0.20167	0.31664	0.292648	0	1	0.78778	0.0115224	0.968613	0.918727	0	1	0.999853	0	1	0.703515	0	1	0.895187	0	1	0.834532
99	75.028	1-Propanethiol	HMDB34238	7848	C08390	-0.223051	0.483837	0.553455	0.00214101	0.992948	0.485881	-0.20167	0.31664	0.292648	0	1	0.78778	0.0115224	0.968613	0.918727	0	1	0.999853	0	1	0.703515	0	1	0.895187	0	1	0.834532
100	75.028	Glycine	HMDB00123	750	C00037	-0.223051	0.483837	0.553455	0.00214101	0.992948	0.485881	-0.20167	0.31664	0.292648	0	1	0.78778	0.0115224	0.968613	0.918727	0	1	0.999853	0	1	0.703515	0	1	0.895187	0	1	0.834532
101	75.028	Ethyl nitrite	HMDB31239	8026		-0.223051	0.483837	0.553455	0.00214101	0.992948	0.485881	-0.20167	0.31664	0.292648	0	1	0.78778	0.0115224	0.968613	0.918727	0	1	0.999853	0	1	0.703515	0	1	0.895187	0	1	0.834532
102	75.029	Glycine	HMDB00123	750	C00037	0	1	0.693683	0	1	0.487029	0	1	0.548096	0	1	0.78778	-0.2247	0.190945	0.835698	-0.00490235	0.980568	0.9983	0	1	0.703515	0	1	0.895187	0	1	0.834532
103	75.029	Ethyl nitrite	HMDB31239	8026		0	1	0.693683	0	1	0.487029	0	1	0.548096	0	1	0.78778	-0.2247	0.190945	0.835698	-0.00490235	0.980568	0.9983	0	1	0.703515	0	1	0.895187	0	1	0.834532
104	76.013	Glycolic acid	HMDB00115	757	C00160	0	1	0.693683	0	1	0.487029	0	1	0.548096	0	1	0.78778	0	1	0.923066	0	1	0.999853	0	1	0.703515	0	1	0.895187	0	1	0.834532
105	76.013	Peracetic acid	HMDB31608	6585		0	1	0.693683	0	1	0.487029	0	1	0.548096	0	1	0.78778	0	1	0.923066	0	1	0.999853	0	1	0.703515	0	1	0.895187	0	1	0.834532
106	76.958					-0.00105352	0.96019	0.684827	0.0279898	0.199147	0.182141	-0.0663783	0.0566811	0.0944094	0.0634865	0.304446	0.62883	0.0613994	0.320581	0.835698	-0.0527793	0.379842	0.9983	0.0394372	0.317646	0.542556	0.0105187	0.728221	0.881006	-0.040577	0.21438	0.685284
107	76.988	S-Propyl thiosulfate	HMDB41066	3083960		0.272547	0.415521	0.528635	0.26001	0.285886	0.231711	-0.103034	0.727892	0.467263	0.0839076	0.860191	0.762698	0	1	0.923066	0.396617	0.277237	0.9983	-0.284753	0.355706	0.556336	0	1	0.895187	0	1	0.834532
108	76.988	S-Propyl thiosulfate	HMDB41066	3083960		0.192269	0.735289	0.631732	-0.175781	0.477132	0.318084	-0.00103688	0.99728	0.547079	-0.244801	0.356264	0.638935	-0.343226	0.299821	0.835698	-0.140152	0.796853	0.9983	-0.372104	0.483427	0.599105	-0.346725	0.509643	0.881006	-0.675845	0.256131	0.702418
109	78.666					0.228112	0.253586	0.448778	0.126484	0.540416	0.343139	-0.132578	0.564171	0.407975	0.328849	0.156569	0.62043	-0.151243	0.596011	0.878938	0.2482	0.365263	0.9983	0.333778	0.542089	0.613133	0.11321	0.727049	0.881006	-0.0945291	0.726366	0.793054
110	78.955					-0.0125542	0.614536	0.593008	0.021814	0.390682	0.28055	-0.074933	0.0251104	0.0510605	0.0102526	0.748337	0.731356	-0.00803115	0.801781	0.906834	-0.112481	0.000721464	0.0537956	0.0804641	0.0536628	0.512272	0.0357699	0.345682	0.881006	-0.0292306	0.437517	0.727635
111	78.959					0	1	0.693683	0	1	0.487029	0	1	0.548096	0.15921	0.372609	0.639402	-0.0442249	0.690231	0.896558	-0.188356	0.323159	0.9983	0	1	0.703515	0	1	0.895187	0	1	0.834532
112	78.96					-0.00930784	0.862706	0.660652	-0.0187645	0.744334	0.414451	-0.0216659	0.736214	0.47063	-0.0719143	0.517522	0.666349	-0.0296873	0.777495	0.906119	0	1	0.999853	0	1	0.703515	0	1	0.895187	0	1	0.834532
113	78.978					0	1	0.693683	-1.10066	0.00254857	0.00711467	-1.07913	0.00288061	0.00940822	0.123297	0.790603	0.742459	0.097699	0.864442	0.909838	0	1	0.999853	0	1	0.703515	0	1	0.895187	0	1	0.834532
114	78.979					0	1	0.693683	0	1	0.487029	0	1	0.548096	-0.0417766	0.932468	0.777468	0	1	0.923066	-0.113815	0.764936	0.9983	0	1	0.703515	0	1	0.895187	0	1	0.834532
115	78.986	Chloroacetaldehyde	HMDB13860			0.186571	0.298889	0.473273	-0.101212	0.54189	0.343719	-0.144844	0.382407	0.329658	0.285248	0.159154	0.62043	0.115782	0.595705	0.878938	-0.00136837	0.995343	0.999668	-0.0329426	0.891526	0.681911	-0.2021	0.344873	0.881006	-0.35992	0.352782	0.719832
116	78.987	Chloroacetaldehyde	HMDB13860			-0.517787	0.121896	0.36699	-0.549926	0.0138354	0.026711	-0.494926	0.00485559	0.0144998	0.0889445	0.76159	0.735066	0.382834	0.148743	0.835698	0.157219	0.590977	0.9983	0.287916	0.496081	0.603025	0.250769	0.435464	0.881006	-0.102778	0.758891	0.79925
117	79.01	Oxoadipic acid	HMDB00225	71	C00322	0.101999	0.777494	0.644711	-0.227164	0.469886	0.314619	-0.131296	0.637193	0.435328	-0.13783	0.619178	0.696132	0.0926	0.737117	0.900556	0.0679858	0.844331	0.9983	-0.0365992	0.929188	0.689468	0.0150911	0.964142	0.889006	-1.00168	0.338307	0.716713
118	79.01	3-Oxoadipic acid	HMDB00398	93	C00846	0.101999	0.777494	0.644711	-0.227164	0.469886	0.314619	-0.131296	0.637193	0.435328	-0.13783	0.619178	0.696132	0.0926	0.737117	0.900556	0.0679858	0.844331	0.9983	-0.0365992	0.929188	0.689468	0.0150911	0.964142	0.889006	-1.00168	0.338307	0.716713
119	79.01	2-Methyl-4-oxopentanedioic acid	HMDB39447	11062673		0.101999	0.777494	0.644711	-0.227164	0.469886	0.314619	-0.131296	0.637193	0.435328	-0.13783	0.619178	0.696132	0.0926	0.737117	0.900556	0.0679858	0.844331	0.9983	-0.0365992	0.929188	0.689468	0.0150911	0.964142	0.889006	-1.00168	0.338307	0.716713
120	79.02	L-2-Amino-4-methylenepentanedioic acid	HMDB29433	96407	C00651	-0.00821196	0.937313	0.680938	-0.0150307	0.928431	0.469992	0.107164	0.335855	0.301796	0.0255203	0.829235	0.752917	-0.0376044	0.752101	0.900556	-0.0890881	0.476091	0.9983	0.194859	0.425829	0.577985	0.190367	0.37993	0.881006	0.140303	0.469754	0.735105
121	79.02	L-trans-alpha-Amino-2-carboxycyclopropaneacetic acid	HMDB34442	1271		-0.00821196	0.937313	0.680938	-0.0150307	0.928431	0.469992	0.107164	0.335855	0.301796	0.0255203	0.829235	0.752917	-0.0376044	0.752101	0.900556	-0.0890881	0.476091	0.9983	0.194859	0.425829	0.577985	0.190367	0.37993	0.881006	0.140303	0.469754	0.735105
122	79.034					-0.0784727	0.471912	0.54895	-0.00790112	0.921599	0.467917	-0.00819179	0.914361	0.526472	-0.123706	0.560225	0.681824	0.155902	0.457836	0.8494	0.173201	0.394541	0.9983	0.0774648	0.723372	0.65172	0.0964705	0.601569	0.881006	0.12853	0.345204	0.71886
123	79.037					-0.191781	0.019163	0.225205	-0.097841	0.171237	0.164303	-0.301125	0.00396747	0.0122864	-0.0561661	0.613879	0.693531	0.0272727	0.829181	0.909838	0.10725	0.352025	0.9983	0.00890455	0.965027	0.6949	0.194691	0.240732	0.881006	0.0951737	0.578508	0.756445
124	79.041					-0.0883016	0.632431	0.599738	-0.197754	0.269471	0.2241	-0.356229	0.0294125	0.0574258	-0.0189964	0.928238	0.777468	0.12968	0.676477	0.892661	0.0703472	0.747475	0.9983	-0.430343	0.348284	0.553971	0.567396	0.432455	0.881006	0.00921118	0.983713	0.83127
125	79.044	cis-4-Hydroxycyclohexylacetic acid	HMDB00451	12702257		-0.0322168	0.866857	0.661294	-0.0847021	0.721216	0.407115	-0.111423	0.592003	0.416335	0.023721	0.905987	0.773414	-0.530505	0.105146	0.834632	0.0943154	0.666446	0.9983	0.530402	0.13435	0.512272	0.522899	0.132337	0.881006	0.674103	0.104506	0.601859
126	79.044	trans-4-Hydroxycyclohexylacetic acid	HMDB00909			-0.0322168	0.866857	0.661294	-0.0847021	0.721216	0.407115	-0.111423	0.592003	0.416335	0.023721	0.905987	0.773414	-0.530505	0.105146	0.834632	0.0943154	0.666446	0.9983	0.530402	0.13435	0.512272	0.522899	0.132337	0.881006	0.674103	0.104506	0.601859
127	79.044	6-Ethyl-1-methyl-2,7,8-trioxabicyclo[3.2.1]octane	HMDB30303			-0.0322168	0.866857	0.661294	-0.0847021	0.721216	0.407115	-0.111423	0.592003	0.416335	0.023721	0.905987	0.773414	-0.530505	0.105146	0.834632	0.0943154	0.666446	0.9983	0.530402	0.13435	0.512272	0.522899	0.132337	0.881006	0.674103	0.104506	0.601859
128	79.044	Tetrahydrofurfuryl propionate	HMDB31177	61183		-0.0322168	0.866857	0.661294	-0.0847021	0.721216	0.407115	-0.111423	0.592003	0.416335	0.023721	0.905987	0.773414	-0.530505	0.105146	0.834632	0.0943154	0.666446	0.9983	0.530402	0.13435	0.512272	0.522899	0.132337	0.881006	0.674103	0.104506	0.601859
129	79.044	Ethyl 3-oxohexanoate	HMDB31307	238498	C02975	-0.0322168	0.866857	0.661294	-0.0847021	0.721216	0.407115	-0.111423	0.592003	0.416335	0.023721	0.905987	0.773414	-0.530505	0.105146	0.834632	0.0943154	0.666446	0.9983	0.530402	0.13435	0.512272	0.522899	0.132337	0.881006	0.674103	0.104506	0.601859
130	79.044	2-Methylpropyl 3-oxobutanoate	HMDB36395			-0.0322168	0.866857	0.661294	-0.0847021	0.721216	0.407115	-0.111423	0.592003	0.416335	0.023721	0.905987	0.773414	-0.530505	0.105146	0.834632	0.0943154	0.666446	0.9983	0.530402	0.13435	0.512272	0.522899	0.132337	0.881006	0.674103	0.104506	0.601859
131	79.044	Butyl acetoacetate	HMDB40447			-0.0322168	0.866857	0.661294	-0.0847021	0.721216	0.407115	-0.111423	0.592003	0.416335	0.023721	0.905987	0.773414	-0.530505	0.105146	0.834632	0.0943154	0.666446	0.9983	0.530402	0.13435	0.512272	0.522899	0.132337	0.881006	0.674103	0.104506	0.601859
132	79.044	Propyl levulinate	HMDB41616	221069		-0.0322168	0.866857	0.661294	-0.0847021	0.721216	0.407115	-0.111423	0.592003	0.416335	0.023721	0.905987	0.773414	-0.530505	0.105146	0.834632	0.0943154	0.666446	0.9983	0.530402	0.13435	0.512272	0.522899	0.132337	0.881006	0.674103	0.104506	0.601859
133	79.051					-0.131782	0.587259	0.58605	-0.377114	0.169814	0.163532	-0.263272	0.365539	0.319908	0.0390418	0.897763	0.772251	0.180511	0.518073	0.868756	-0.177322	0.614076	0.9983	-0.523624	0.201638	0.516433	-0.0489229	0.89143	0.884637	0.00757586	0.982802	0.83127
134	79.055					0.206232	0.286375	0.465391	0.186805	0.32544	0.251273	0.134048	0.411876	0.343277	-0.0856638	0.642904	0.697791	-0.203169	0.422753	0.848556	-0.251427	0.149828	0.9983	-0.0182453	0.942209	0.689468	-0.0671654	0.804502	0.884339	-0.167904	0.526515	0.746621
135	79.057					-0.00927349	0.469856	0.548582	-0.0536867	9.99624e-05	0.000493115	-0.0892726	1.40809e-08	2.1185e-07	0.0112617	0.848395	0.759789	0.017116	0.772627	0.905493	0.0120602	0.837904	0.9983	-0.00682126	0.69626	0.647854	0.0262147	0.383248	0.881006	0.0407143	0.249307	0.70155
136	79.062					-0.225537	0.278451	0.462113	-0.298918	0.143977	0.146637	-0.275868	0.150235	0.183189	0.145479	0.627393	0.697355	-0.122839	0.681391	0.892794	0.316382	0.26055	0.9983	0.194516	0.708859	0.648536	0.922036	0.115782	0.881006	0.249374	0.665994	0.777356
137	79.071					0.463469	0.0681128	0.307623	0.0682589	0.636148	0.378032	-0.107095	0.400239	0.337624	0.0851926	0.733487	0.727203	-0.340621	0.0344958	0.797087	-0.00778163	0.962525	0.9983	-0.234403	0.363751	0.559997	-0.372923	0.221859	0.881006	-0.376318	0.221625	0.692175
138	79.076					-0.126427	0.472866	0.549188	-0.129988	0.424431	0.294682	-0.0203022	0.897481	0.521685	0.126488	0.455965	0.657362	-0.0806696	0.641627	0.886883	0.0372428	0.822865	0.9983	0.414396	0.181035	0.51517	0.481708	0.11323	0.881006	0.163279	0.6007	0.763177
139	79.08					0.0511676	0.583429	0.585089	-0.238132	0.309675	0.243677	-0.293234	0.156691	0.18872	0.150526	0.10356	0.62043	0.132221	0.181169	0.835698	-0.0235451	0.833353	0.9983	0.0389035	0.816908	0.67043	-0.120425	0.226843	0.881006	0.0883972	0.53815	0.748445
140	79.09					0.190925	0.521773	0.562675	-0.367456	0.0691196	0.0885766	0.159859	0.577946	0.412454	-0.0153756	0.959905	0.783455	0.674904	0.245635	0.835698	0	1	0.999853	0	1	0.703515	0	1	0.895187	0	1	0.834532
141	79.091					-0.017135	0.922276	0.677338	0.0144742	0.961174	0.478635	-0.150367	0.325873	0.297474	0	1	0.78778	0.398438	0.203943	0.835698	-0.386258	0.129273	0.9983	0	1	0.703515	0	1	0.895187	0	1	0.834532
142	79.104					0.140478	0.719644	0.627269	0.35919	0.336609	0.256562	0.236096	0.56379	0.407975	-0.421214	0.17109	0.62043	-0.290464	0.372398	0.835698	0.123874	0.687509	0.9983	-0.130498	0.842287	0.674272	0.347592	0.555938	0.881006	0.106655	0.843764	0.808375
143	79.135					-0.997362	0.00297045	0.134051	-0.419012	0.213198	0.189696	-0.610158	0.0658527	0.10523	-0.176453	0.570132	0.683632	0.0454467	0.888662	0.911992	-0.256023	0.475338	0.9983	0	1	0.703515	0	1	0.895187	0	1	0.834532
144	79.135					0	1	0.693683	0	1	0.487029	0.197827	0.678189	0.450489	0	1	0.78778	0	1	0.923066	0	1	0.999853	0	1	0.703515	0	1	0.895187	0	1	0.834532
145	79.45					-0.0329214	0.838331	0.658208	-0.0552467	0.713931	0.40449	-0.29821	0.0687612	0.108244	0.388173	0.0686911	0.62043	0.0651451	0.802199	0.906834	0.151313	0.487304	0.9983	0.316986	0.349644	0.554514	0.411319	0.191072	0.881006	0.346966	0.342139	0.717581
146	80.06					-0.0153838	0.382661	0.516814	-0.0758842	2.75701e-05	0.000166822	-0.107215	2.93679e-09	5.1832e-08	-0.0161776	0.80208	0.744522	-0.0133877	0.839314	0.909838	-0.00720644	0.911885	0.9983	-0.00697685	0.784779	0.662334	0.0352161	0.405733	0.881006	0.049531	0.258512	0.705604
147	80.063	Propionylcholine	HMDB13305	75612		0.0534218	0.716463	0.626724	-0.0924449	0.542427	0.343882	-0.0793554	0.568136	0.409748	0.015782	0.931109	0.777468	-0.0688453	0.724385	0.900556	-0.342705	0.0515662	0.867184	-0.24252	0.450444	0.591213	0.0276467	0.919855	0.884637	0.080774	0.780842	0.79925
148	80.083					0.737688	0.0939215	0.335495	0	1	0.487029	0	1	0.548096	0	1	0.78778	0.00287185	0.996967	0.923059	0	1	0.999853	0	1	0.703515	0	1	0.895187	0	1	0.834532
149	80.965	Sulfurous acid	HMDB34829	1100	C00094	0.135128	0.570681	0.582426	-0.689483	0.000773754	0.00272325	0.00328508	0.987194	0.545124	-0.0812153	0.796209	0.744122	0.0812559	0.812644	0.909307	0.484318	0.111769	0.9983	0.403875	0.288279	0.533184	-0.12727	0.73774	0.881006	0.170536	0.611214	0.764892
150	80.966	Sulfurous acid	HMDB34829	1100	C00094	0.0289114	0.899073	0.671157	-0.698552	0.00156987	0.00482192	-0.161524	0.39324	0.333965	-0.0374036	0.887275	0.768611	-0.016801	0.95542	0.918727	0.471174	0.0773412	0.961152	0.763738	0.207958	0.521195	-0.0650886	0.91297	0.884637	0.520827	0.353617	0.719832
151	80.981					-0.0442556	0.347265	0.500674	-0.223455	9.46884e-07	8.0212e-06	-0.307317	5.14564e-06	4.21649e-05	-0.0760764	0.579228	0.68495	-0.010567	0.938015	0.916332	-0.0751937	0.579049	0.9983	0.0902436	0.0976148	0.512272	0.0853887	0.114475	0.881006	0.0856824	0.14031	0.627149
152	80.994					-0.00468896	0.686631	0.617307	-0.0254806	0.0789633	0.0977249	-0.0856764	0.000456943	0.00206923	0.05888	0.389892	0.645893	0.0505798	0.459749	0.85034	0.0294757	0.655621	0.9983	0.0173678	0.510097	0.606421	0.0364375	0.313263	0.881006	0.015104	0.63024	0.769305
153	81.017	Phenylpyruvic acid	HMDB00205	997	C00166	-0.190941	0.587549	0.58605	0.571703	0.103007	0.116291	-0.0135112	0.975966	0.54285	0.469049	0.301622	0.62883	-0.973491	0.289331	0.835698	-0.747535	0.222123	0.9983	-0.236361	0.671895	0.642237	-0.8751	0.260022	0.881006	0	1	0.834532
154	81.017	m-Coumaric acid	HMDB01713	637541	C12621	-0.190941	0.587549	0.58605	0.571703	0.103007	0.116291	-0.0135112	0.975966	0.54285	0.469049	0.301622	0.62883	-0.973491	0.289331	0.835698	-0.747535	0.222123	0.9983	-0.236361	0.671895	0.642237	-0.8751	0.260022	0.881006	0	1	0.834532
155	81.017	4-Hydroxycinnamic acid	HMDB02035	637542	C00811	-0.190941	0.587549	0.58605	0.571703	0.103007	0.116291	-0.0135112	0.975966	0.54285	0.469049	0.301622	0.62883	-0.973491	0.289331	0.835698	-0.747535	0.222123	0.9983	-0.236361	0.671895	0.642237	-0.8751	0.260022	0.881006	0	1	0.834532
156	81.017	2-Hydroxycinnamic acid	HMDB02641	637540	C01772	-0.190941	0.587549	0.58605	0.571703	0.103007	0.116291	-0.0135112	0.975966	0.54285	0.469049	0.301622	0.62883	-0.973491	0.289331	0.835698	-0.747535	0.222123	0.9983	-0.236361	0.671895	0.642237	-0.8751	0.260022	0.881006	0	1	0.834532
157	81.017	Enol-phenylpyruvate	HMDB12225	641637	C02763	-0.190941	0.587549	0.58605	0.571703	0.103007	0.116291	-0.0135112	0.975966	0.54285	0.469049	0.301622	0.62883	-0.973491	0.289331	0.835698	-0.747535	0.222123	0.9983	-0.236361	0.671895	0.642237	-0.8751	0.260022	0.881006	0	1	0.834532
158	81.017	cis-p-Coumaric acid	HMDB30677	1549106	C06738	-0.190941	0.587549	0.58605	0.571703	0.103007	0.116291	-0.0135112	0.975966	0.54285	0.469049	0.301622	0.62883	-0.973491	0.289331	0.835698	-0.747535	0.222123	0.9983	-0.236361	0.671895	0.642237	-0.8751	0.260022	0.881006	0	1	0.834532
159	81.017	2-Oxo-3-phenylpropanoic acid (Mixture oxo and keto)	HMDB31629			-0.190941	0.587549	0.58605	0.571703	0.103007	0.116291	-0.0135112	0.975966	0.54285	0.469049	0.301622	0.62883	-0.973491	0.289331	0.835698	-0.747535	0.222123	0.9983	-0.236361	0.671895	0.642237	-0.8751	0.260022	0.881006	0	1	0.834532
160	81.017	Coumaric acid	HMDB41592	5280841	C05838	-0.190941	0.587549	0.58605	0.571703	0.103007	0.116291	-0.0135112	0.975966	0.54285	0.469049	0.301622	0.62883	-0.973491	0.289331	0.835698	-0.747535	0.222123	0.9983	-0.236361	0.671895	0.642237	-0.8751	0.260022	0.881006	0	1	0.834532
161	81.017	Quindoxin	HMDB32927	72073		-0.190941	0.587549	0.58605	0.571703	0.103007	0.116291	-0.0135112	0.975966	0.54285	0.469049	0.301622	0.62883	-0.973491	0.289331	0.835698	-0.747535	0.222123	0.9983	-0.236361	0.671895	0.642237	-0.8751	0.260022	0.881006	0	1	0.834532
162	81.061					-0.084514	0.237792	0.44103	-0.190015	0.0162334	0.0300977	-0.0770581	0.275674	0.269056	-0.00113656	0.990232	0.786816	0.0412676	0.720805	0.900556	0.0299822	0.748163	0.9983	0.0940699	0.556248	0.615209	0.118044	0.455115	0.881006	0.133888	0.362794	0.721911
163	81.982					-0.0182449	0.838846	0.658208	-0.14241	0.0636176	0.0834857	-0.397748	0.00300188	0.00971276	-0.0104786	0.948631	0.780216	-0.0296934	0.856909	0.909838	0.0250286	0.877677	0.9983	0.204056	0.019225	0.512272	0.00327656	0.976507	0.893308	0.0677948	0.499959	0.739091
164	82.016	Arabinonic acid	HMDB00539	122045	C00878	-0.0868452	0.124613	0.370469	-0.253028	1.43234e-05	9.43363e-05	-0.282359	4.11167e-06	3.46195e-05	0.0652858	0.542834	0.674574	0.0717429	0.481735	0.854989	-0.0117588	0.908744	0.9983	0.0590464	0.357971	0.55684	0.042973	0.58467	0.881006	-0.0341828	0.701042	0.786856
165	82.016	Ribonic acid	HMDB00867	5460677	C01685	-0.0868452	0.124613	0.370469	-0.253028	1.43234e-05	9.43363e-05	-0.282359	4.11167e-06	3.46195e-05	0.0652858	0.542834	0.674574	0.0717429	0.481735	0.854989	-0.0117588	0.908744	0.9983	0.0590464	0.357971	0.55684	0.042973	0.58467	0.881006	-0.0341828	0.701042	0.786856
166	82.016	4-Pyridoxolactone	HMDB03454	151228	C00971	-0.0868452	0.124613	0.370469	-0.253028	1.43234e-05	9.43363e-05	-0.282359	4.11167e-06	3.46195e-05	0.0652858	0.542834	0.674574	0.0717429	0.481735	0.854989	-0.0117588	0.908744	0.9983	0.0590464	0.357971	0.55684	0.042973	0.58467	0.881006	-0.0341828	0.701042	0.786856
167	82.016	Formylanthranilic acid	HMDB04089	101399	C05653	-0.0868452	0.124613	0.370469	-0.253028	1.43234e-05	9.43363e-05	-0.282359	4.11167e-06	3.46195e-05	0.0652858	0.542834	0.674574	0.0717429	0.481735	0.854989	-0.0117588	0.908744	0.9983	0.0590464	0.357971	0.55684	0.042973	0.58467	0.881006	-0.0341828	0.701042	0.786856
168	82.016	5-Pyridoxolactone	HMDB04291	78300	C06052	-0.0868452	0.124613	0.370469	-0.253028	1.43234e-05	9.43363e-05	-0.282359	4.11167e-06	3.46195e-05	0.0652858	0.542834	0.674574	0.0717429	0.481735	0.854989	-0.0117588	0.908744	0.9983	0.0590464	0.357971	0.55684	0.042973	0.58467	0.881006	-0.0341828	0.701042	0.786856
169	82.016	Noradrenochrome	HMDB13030	10176277		-0.0868452	0.124613	0.370469	-0.253028	1.43234e-05	9.43363e-05	-0.282359	4.11167e-06	3.46195e-05	0.0652858	0.542834	0.674574	0.0717429	0.481735	0.854989	-0.0117588	0.908744	0.9983	0.0590464	0.357971	0.55684	0.042973	0.58467	0.881006	-0.0341828	0.701042	0.786856
170	82.016	6-Methoxy-2(3H)-benzoxazolone	HMDB36582			-0.0868452	0.124613	0.370469	-0.253028	1.43234e-05	9.43363e-05	-0.282359	4.11167e-06	3.46195e-05	0.0652858	0.542834	0.674574	0.0717429	0.481735	0.854989	-0.0117588	0.908744	0.9983	0.0590464	0.357971	0.55684	0.042973	0.58467	0.881006	-0.0341828	0.701042	0.786856
171	82.016	(R)-2-Hydroxy-2H-1,4-benzoxazin-3(4H)-one	HMDB38318	322636	C15769	-0.0868452	0.124613	0.370469	-0.253028	1.43234e-05	9.43363e-05	-0.282359	4.11167e-06	3.46195e-05	0.0652858	0.542834	0.674574	0.0717429	0.481735	0.854989	-0.0117588	0.908744	0.9983	0.0590464	0.357971	0.55684	0.042973	0.58467	0.881006	-0.0341828	0.701042	0.786856
172	82.016	Arabinonic acid	HMDB00539	122045	C00878	0.00504933	0.945179	0.681511	-0.155727	0.0153139	0.0287399	-0.198042	0.00683916	0.0186437	0.0478279	0.69931	0.715063	-0.0329463	0.79529	0.906658	-0.158718	0.244263	0.9983	0.258977	0.00634802	0.512272	0.0479091	0.724679	0.881006	-0.0413908	0.698908	0.786856
173	82.016	Ribonic acid	HMDB00867	5460677	C01685	0.00504933	0.945179	0.681511	-0.155727	0.0153139	0.0287399	-0.198042	0.00683916	0.0186437	0.0478279	0.69931	0.715063	-0.0329463	0.79529	0.906658	-0.158718	0.244263	0.9983	0.258977	0.00634802	0.512272	0.0479091	0.724679	0.881006	-0.0413908	0.698908	0.786856
174	82.016	3-Methylxanthine	HMDB01886	70639	C16357	0.00504933	0.945179	0.681511	-0.155727	0.0153139	0.0287399	-0.198042	0.00683916	0.0186437	0.0478279	0.69931	0.715063	-0.0329463	0.79529	0.906658	-0.158718	0.244263	0.9983	0.258977	0.00634802	0.512272	0.0479091	0.724679	0.881006	-0.0413908	0.698908	0.786856
175	82.016	7-Methylxanthine	HMDB01991	68374	C16353	0.00504933	0.945179	0.681511	-0.155727	0.0153139	0.0287399	-0.198042	0.00683916	0.0186437	0.0478279	0.69931	0.715063	-0.0329463	0.79529	0.906658	-0.158718	0.244263	0.9983	0.258977	0.00634802	0.512272	0.0479091	0.724679	0.881006	-0.0413908	0.698908	0.786856
176	82.016	1-Methylxanthine	HMDB10738	80220		0.00504933	0.945179	0.681511	-0.155727	0.0153139	0.0287399	-0.198042	0.00683916	0.0186437	0.0478279	0.69931	0.715063	-0.0329463	0.79529	0.906658	-0.158718	0.244263	0.9983	0.258977	0.00634802	0.512272	0.0479091	0.724679	0.881006	-0.0413908	0.698908	0.786856
177	82.016	4-Pyridoxolactone	HMDB03454	151228	C00971	0.00504933	0.945179	0.681511	-0.155727	0.0153139	0.0287399	-0.198042	0.00683916	0.0186437	0.0478279	0.69931	0.715063	-0.0329463	0.79529	0.906658	-0.158718	0.244263	0.9983	0.258977	0.00634802	0.512272	0.0479091	0.724679	0.881006	-0.0413908	0.698908	0.786856
178	82.016	Formylanthranilic acid	HMDB04089	101399	C05653	0.00504933	0.945179	0.681511	-0.155727	0.0153139	0.0287399	-0.198042	0.00683916	0.0186437	0.0478279	0.69931	0.715063	-0.0329463	0.79529	0.906658	-0.158718	0.244263	0.9983	0.258977	0.00634802	0.512272	0.0479091	0.724679	0.881006	-0.0413908	0.698908	0.786856
179	82.016	5-Pyridoxolactone	HMDB04291	78300	C06052	0.00504933	0.945179	0.681511	-0.155727	0.0153139	0.0287399	-0.198042	0.00683916	0.0186437	0.0478279	0.69931	0.715063	-0.0329463	0.79529	0.906658	-0.158718	0.244263	0.9983	0.258977	0.00634802	0.512272	0.0479091	0.724679	0.881006	-0.0413908	0.698908	0.786856
180	82.016	Noradrenochrome	HMDB13030	10176277		0.00504933	0.945179	0.681511	-0.155727	0.0153139	0.0287399	-0.198042	0.00683916	0.0186437	0.0478279	0.69931	0.715063	-0.0329463	0.79529	0.906658	-0.158718	0.244263	0.9983	0.258977	0.00634802	0.512272	0.0479091	0.724679	0.881006	-0.0413908	0.698908	0.786856
181	82.016	6-Methoxy-2(3H)-benzoxazolone	HMDB36582			0.00504933	0.945179	0.681511	-0.155727	0.0153139	0.0287399	-0.198042	0.00683916	0.0186437	0.0478279	0.69931	0.715063	-0.0329463	0.79529	0.906658	-0.158718	0.244263	0.9983	0.258977	0.00634802	0.512272	0.0479091	0.724679	0.881006	-0.0413908	0.698908	0.786856
182	82.016	(R)-2-Hydroxy-2H-1,4-benzoxazin-3(4H)-one	HMDB38318	322636	C15769	0.00504933	0.945179	0.681511	-0.155727	0.0153139	0.0287399	-0.198042	0.00683916	0.0186437	0.0478279	0.69931	0.715063	-0.0329463	0.79529	0.906658	-0.158718	0.244263	0.9983	0.258977	0.00634802	0.512272	0.0479091	0.724679	0.881006	-0.0413908	0.698908	0.786856
183	82.03	L-Fucose	HMDB00174	17106	C01019	-0.022978	0.744748	0.635839	-0.0611955	0.380707	0.27654	-0.131981	0.126177	0.163406	0.204013	0.189014	0.62043	0.204899	0.219765	0.835698	0.017033	0.919125	0.9983	0.162083	0.180357	0.51517	-0.123863	0.348739	0.881006	-0.166676	0.397908	0.722238
184	82.03	Rhamnose	HMDB00849	25310	C00507	-0.022978	0.744748	0.635839	-0.0611955	0.380707	0.27654	-0.131981	0.126177	0.163406	0.204013	0.189014	0.62043	0.204899	0.219765	0.835698	0.017033	0.919125	0.9983	0.162083	0.180357	0.51517	-0.123863	0.348739	0.881006	-0.166676	0.397908	0.722238
185	82.03	1,5-Anhydrosorbitol	HMDB02712	64960	C07326	-0.022978	0.744748	0.635839	-0.0611955	0.380707	0.27654	-0.131981	0.126177	0.163406	0.204013	0.189014	0.62043	0.204899	0.219765	0.835698	0.017033	0.919125	0.9983	0.162083	0.180357	0.51517	-0.123863	0.348739	0.881006	-0.166676	0.397908	0.722238
186	82.03	Beta-D-Fucose	HMDB03081	439650	C02095	-0.022978	0.744748	0.635839	-0.0611955	0.380707	0.27654	-0.131981	0.126177	0.163406	0.204013	0.189014	0.62043	0.204899	0.219765	0.835698	0.017033	0.919125	0.9983	0.162083	0.180357	0.51517	-0.123863	0.348739	0.881006	-0.166676	0.397908	0.722238
187	82.03	3-Deoxyfructose	HMDB05876	3080627		-0.022978	0.744748	0.635839	-0.0611955	0.380707	0.27654	-0.131981	0.126177	0.163406	0.204013	0.189014	0.62043	0.204899	0.219765	0.835698	0.017033	0.919125	0.9983	0.162083	0.180357	0.51517	-0.123863	0.348739	0.881006	-0.166676	0.397908	0.722238
188	82.03	L-Rhamnulose	HMDB10207	439330	C00861	-0.022978	0.744748	0.635839	-0.0611955	0.380707	0.27654	-0.131981	0.126177	0.163406	0.204013	0.189014	0.62043	0.204899	0.219765	0.835698	0.017033	0.919125	0.9983	0.162083	0.180357	0.51517	-0.123863	0.348739	0.881006	-0.166676	0.397908	0.722238
189	82.03	2-Deoxygalactopyranose	HMDB12327	439804	C02781	-0.022978	0.744748	0.635839	-0.0611955	0.380707	0.27654	-0.131981	0.126177	0.163406	0.204013	0.189014	0.62043	0.204899	0.219765	0.835698	0.017033	0.919125	0.9983	0.162083	0.180357	0.51517	-0.123863	0.348739	0.881006	-0.166676	0.397908	0.722238
190	82.03	2-O-Methyl-D-xylose	HMDB33821			-0.022978	0.744748	0.635839	-0.0611955	0.380707	0.27654	-0.131981	0.126177	0.163406	0.204013	0.189014	0.62043	0.204899	0.219765	0.835698	0.017033	0.919125	0.9983	0.162083	0.180357	0.51517	-0.123863	0.348739	0.881006	-0.166676	0.397908	0.722238
191	82.961					-0.0901536	0.55722	0.578057	-0.548611	0.000520364	0.00199256	-0.194038	0.15894	0.19018	0.180747	0.201762	0.62043	0.175728	0.298173	0.835698	0.399055	0.00514724	0.247585	0.0955313	0.661222	0.639473	-0.200895	0.478159	0.881006	-0.0497301	0.868122	0.813266
192	82.979	3-Sulfopyruvic acid	HMDB04045	440717	C05528	-0.0963043	0.197154	0.41487	-0.250384	7.24374e-05	0.000373065	-0.315433	1.0677e-06	1.0102e-05	-0.0905381	0.54073	0.674378	-0.100093	0.483847	0.854989	-0.133112	0.35432	0.9983	-0.0173497	0.834508	0.673826	0.00448225	0.958892	0.888079	0.0858308	0.303768	0.716713
193	83.012	Taurocyamine	HMDB03584	68340	C01959	-0.0753284	0.0540035	0.28885	-0.142967	0.000947216	0.00323639	-0.166464	0.000203842	0.0010279	0.0372085	0.698997	0.715063	-0.0144647	0.877035	0.910551	-0.0204567	0.826789	0.9983	0.0642444	0.154866	0.512272	0.0678129	0.259969	0.881006	-0.00309511	0.935129	0.826974
194	83.014	Homogentisic acid	HMDB00130	780	C00544	-0.0954306	0.17039	0.401178	-0.154515	0.0180117	0.0324876	-0.15814	0.034307	0.0645538	0.217407	0.103008	0.62043	0.23799	0.076685	0.834632	0.109538	0.477848	0.9983	0.213132	0.05612	0.512272	0.017797	0.910486	0.884637	0.0354041	0.76735	0.79925
195	83.014	Vanillic acid	HMDB00484	8468	C06672	-0.0954306	0.17039	0.401178	-0.154515	0.0180117	0.0324876	-0.15814	0.034307	0.0645538	0.217407	0.103008	0.62043	0.23799	0.076685	0.834632	0.109538	0.477848	0.9983	0.213132	0.05612	0.512272	0.017797	0.910486	0.884637	0.0354041	0.76735	0.79925
196	83.014	3-Hydroxymandelic acid	HMDB00750	86957		-0.0954306	0.17039	0.401178	-0.154515	0.0180117	0.0324876	-0.15814	0.034307	0.0645538	0.217407	0.103008	0.62043	0.23799	0.076685	0.834632	0.109538	0.477848	0.9983	0.213132	0.05612	0.512272	0.017797	0.910486	0.884637	0.0354041	0.76735	0.79925
197	83.014	p-Hydroxymandelic acid	HMDB00822	328	C11527	-0.0954306	0.17039	0.401178	-0.154515	0.0180117	0.0324876	-0.15814	0.034307	0.0645538	0.217407	0.103008	0.62043	0.23799	0.076685	0.834632	0.109538	0.477848	0.9983	0.213132	0.05612	0.512272	0.017797	0.910486	0.884637	0.0354041	0.76735	0.79925
198	83.014	3,4-Dihydroxybenzeneacetic acid	HMDB01336	547	C01161	-0.0954306	0.17039	0.401178	-0.154515	0.0180117	0.0324876	-0.15814	0.034307	0.0645538	0.217407	0.103008	0.62043	0.23799	0.076685	0.834632	0.109538	0.477848	0.9983	0.213132	0.05612	0.512272	0.017797	0.910486	0.884637	0.0354041	0.76735	0.79925
199	83.014	3,4-Dihydroxymandelaldehyde	HMDB06242	151725	C05577	-0.0954306	0.17039	0.401178	-0.154515	0.0180117	0.0324876	-0.15814	0.034307	0.0645538	0.217407	0.103008	0.62043	0.23799	0.076685	0.834632	0.109538	0.477848	0.9983	0.213132	0.05612	0.512272	0.017797	0.910486	0.884637	0.0354041	0.76735	0.79925
200	83.014	2',4',6'-Trihydroxyacetophenone	HMDB29644	68073		-0.0954306	0.17039	0.401178	-0.154515	0.0180117	0.0324876	-0.15814	0.034307	0.0645538	0.217407	0.103008	0.62043	0.23799	0.076685	0.834632	0.109538	0.477848	0.9983	0.213132	0.05612	0.512272	0.017797	0.910486	0.884637	0.0354041	0.76735	0.79925
201	83.014	2,6-Dimethoxy-1,4-benzoquinone	HMDB29673	68262	C10331	-0.0954306	0.17039	0.401178	-0.154515	0.0180117	0.0324876	-0.15814	0.034307	0.0645538	0.217407	0.103008	0.62043	0.23799	0.076685	0.834632	0.109538	0.477848	0.9983	0.213132	0.05612	0.512272	0.017797	0.910486	0.884637	0.0354041	0.76735	0.79925
202	83.014	3-Acetyl-4-hydroxy-6-methyl-2H-pyran-2-one	HMDB33129	54678494		-0.0954306	0.17039	0.401178	-0.154515	0.0180117	0.0324876	-0.15814	0.034307	0.0645538	0.217407	0.103008	0.62043	0.23799	0.076685	0.834632	0.109538	0.477848	0.9983	0.213132	0.05612	0.512272	0.017797	0.910486	0.884637	0.0354041	0.76735	0.79925
203	83.014	Thermophillin	HMDB34335	101405	C01692	-0.0954306	0.17039	0.401178	-0.154515	0.0180117	0.0324876	-0.15814	0.034307	0.0645538	0.217407	0.103008	0.62043	0.23799	0.076685	0.834632	0.109538	0.477848	0.9983	0.213132	0.05612	0.512272	0.017797	0.910486	0.884637	0.0354041	0.76735	0.79925
204	83.014	4-Hydroxy-2-butenoic acid gamma-lactone	HMDB32330	10341	C17601	-0.0954306	0.17039	0.401178	-0.154515	0.0180117	0.0324876	-0.15814	0.034307	0.0645538	0.217407	0.103008	0.62043	0.23799	0.076685	0.834632	0.109538	0.477848	0.9983	0.213132	0.05612	0.512272	0.017797	0.910486	0.884637	0.0354041	0.76735	0.79925
205	83.037					-0.110748	0.691523	0.618866	-0.460978	0.0777381	0.0967447	-0.42913	0.113416	0.15188	-0.114747	0.644439	0.697933	0.28776	0.289676	0.835698	0.171965	0.556985	0.9983	0.619315	0.138829	0.512272	0.00950156	0.98256	0.893308	0.1884	0.669457	0.777356
206	84.012					-0.0467966	0.0969167	0.339786	-0.131553	0.000393831	0.0015939	-0.19253	7.07508e-06	5.56562e-05	0.0724422	0.45556	0.657362	0.0429278	0.64502	0.886883	-0.035812	0.693598	0.9983	0.147031	0.0233127	0.512272	0.0213767	0.722052	0.881006	-0.00268204	0.969861	0.82938
207	84.045	(3xi,6xi)-Cyclo(alanylvalyl)	HMDB33926	139895		-0.217529	0.0185944	0.222982	-0.343984	1.7586e-05	0.000113392	-0.473134	7.14459e-06	5.60429e-05	-0.0230446	0.85687	0.762108	0.0307064	0.83462	0.909838	-0.17004	0.232871	0.9983	0.0464181	0.764121	0.659577	0.133125	0.501567	0.881006	-0.143522	0.216081	0.686697
208	84.045	2-Pyrrolidinone	HMDB02039	12025	C11118	-0.217529	0.0185944	0.222982	-0.343984	1.7586e-05	0.000113392	-0.473134	7.14459e-06	5.60429e-05	-0.0230446	0.85687	0.762108	0.0307064	0.83462	0.909838	-0.17004	0.232871	0.9983	0.0464181	0.764121	0.659577	0.133125	0.501567	0.881006	-0.143522	0.216081	0.686697
209	84.046	(3xi,6xi)-Cyclo(alanylvalyl)	HMDB33926	139895		-0.263949	0.00106762	0.0800741	-0.344714	1.15582e-06	9.59263e-06	-0.536017	2.87845e-07	3.18281e-06	0.0642918	0.547894	0.675879	0.106282	0.335422	0.835698	0.00745022	0.953541	0.9983	0.00585458	0.932321	0.689468	0.0748711	0.352481	0.881006	-0.297244	0.00352319	0.109513
210	84.046	2-Pyrrolidinone	HMDB02039	12025	C11118	-0.263949	0.00106762	0.0800741	-0.344714	1.15582e-06	9.59263e-06	-0.536017	2.87845e-07	3.18281e-06	0.0642918	0.547894	0.675879	0.106282	0.335422	0.835698	0.00745022	0.953541	0.9983	0.00585458	0.932321	0.689468	0.0748711	0.352481	0.881006	-0.297244	0.00352319	0.109513
211	84.991					-0.0846991	0.0104134	0.196015	-0.169484	2.3173e-06	1.79582e-05	-0.151618	6.98632e-05	0.000409261	0.0921312	0.335596	0.633423	0.057375	0.533957	0.870731	0.0253591	0.783879	0.9983	0.135165	0.0458359	0.512272	-0.0320526	0.571485	0.881006	-0.0427187	0.5547	0.754076
212	85.008	Monomethyl phenylphosphonate	HMDB31868	24913		-0.0613555	0.0769941	0.318981	-0.158059	4.88392e-05	0.000264273	-0.199513	6.11847e-06	4.89705e-05	0.11354	0.285438	0.627525	0.0817724	0.423285	0.848556	-0.0154676	0.876886	0.9983	0.144767	0.0301881	0.512272	0.0290381	0.633856	0.881006	-0.0262888	0.736204	0.794466
213	85.029	Ethyl 2,4-dioxohexanoate	HMDB34851	61590		-0.0430616	0.525884	0.562675	0.0869786	0.240921	0.206496	0.160127	0.0184593	0.0403681	0.175386	0.222324	0.62043	0.210548	0.120954	0.834632	0.0442358	0.781451	0.9983	0.102617	0.313639	0.540639	-0.0908933	0.616838	0.881006	-0.310226	0.120039	0.616521
214	85.029	Gamma-Butyrolactone	HMDB00549	7302	C01770	-0.0430616	0.525884	0.562675	0.0869786	0.240921	0.206496	0.160127	0.0184593	0.0403681	0.175386	0.222324	0.62043	0.210548	0.120954	0.834632	0.0442358	0.781451	0.9983	0.102617	0.313639	0.540639	-0.0908933	0.616838	0.881006	-0.310226	0.120039	0.616521
215	85.029	Oxolan-3-one	HMDB02523	529392		-0.0430616	0.525884	0.562675	0.0869786	0.240921	0.206496	0.160127	0.0184593	0.0403681	0.175386	0.222324	0.62043	0.210548	0.120954	0.834632	0.0442358	0.781451	0.9983	0.102617	0.313639	0.540639	-0.0908933	0.616838	0.881006	-0.310226	0.120039	0.616521
216	85.029	Diacetyl	HMDB03407	650	C00741	-0.0430616	0.525884	0.562675	0.0869786	0.240921	0.206496	0.160127	0.0184593	0.0403681	0.175386	0.222324	0.62043	0.210548	0.120954	0.834632	0.0442358	0.781451	0.9983	0.102617	0.313639	0.540639	-0.0908933	0.616838	0.881006	-0.310226	0.120039	0.616521
217	85.029	Ethenyl acetate	HMDB31209	7904	C19309	-0.0430616	0.525884	0.562675	0.0869786	0.240921	0.206496	0.160127	0.0184593	0.0403681	0.175386	0.222324	0.62043	0.210548	0.120954	0.834632	0.0442358	0.781451	0.9983	0.102617	0.313639	0.540639	-0.0908933	0.616838	0.881006	-0.310226	0.120039	0.616521
218	85.029	Methyl acrylate	HMDB33977	7294	C19443	-0.0430616	0.525884	0.562675	0.0869786	0.240921	0.206496	0.160127	0.0184593	0.0403681	0.175386	0.222324	0.62043	0.210548	0.120954	0.834632	0.0442358	0.781451	0.9983	0.102617	0.313639	0.540639	-0.0908933	0.616838	0.881006	-0.310226	0.120039	0.616521
219	85.03	Ethyl 2,4-dioxohexanoate	HMDB34851	61590		-0.0897386	0.196382	0.414425	0.0432119	0.546014	0.345263	0.038139	0.578266	0.412474	0.129417	0.312537	0.630275	0.133808	0.282391	0.835698	0.0584844	0.637018	0.9983	0.177768	0.118924	0.512272	-0.134662	0.419878	0.881006	-0.203272	0.249424	0.70155
220	85.03	Gamma-Butyrolactone	HMDB00549	7302	C01770	-0.0897386	0.196382	0.414425	0.0432119	0.546014	0.345263	0.038139	0.578266	0.412474	0.129417	0.312537	0.630275	0.133808	0.282391	0.835698	0.0584844	0.637018	0.9983	0.177768	0.118924	0.512272	-0.134662	0.419878	0.881006	-0.203272	0.249424	0.70155
221	85.03	Oxolan-3-one	HMDB02523	529392		-0.0897386	0.196382	0.414425	0.0432119	0.546014	0.345263	0.038139	0.578266	0.412474	0.129417	0.312537	0.630275	0.133808	0.282391	0.835698	0.0584844	0.637018	0.9983	0.177768	0.118924	0.512272	-0.134662	0.419878	0.881006	-0.203272	0.249424	0.70155
222	85.03	Diacetyl	HMDB03407	650	C00741	-0.0897386	0.196382	0.414425	0.0432119	0.546014	0.345263	0.038139	0.578266	0.412474	0.129417	0.312537	0.630275	0.133808	0.282391	0.835698	0.0584844	0.637018	0.9983	0.177768	0.118924	0.512272	-0.134662	0.419878	0.881006	-0.203272	0.249424	0.70155
223	85.03	Ethenyl acetate	HMDB31209	7904	C19309	-0.0897386	0.196382	0.414425	0.0432119	0.546014	0.345263	0.038139	0.578266	0.412474	0.129417	0.312537	0.630275	0.133808	0.282391	0.835698	0.0584844	0.637018	0.9983	0.177768	0.118924	0.512272	-0.134662	0.419878	0.881006	-0.203272	0.249424	0.70155
224	85.03	Methyl acrylate	HMDB33977	7294	C19443	-0.0897386	0.196382	0.414425	0.0432119	0.546014	0.345263	0.038139	0.578266	0.412474	0.129417	0.312537	0.630275	0.133808	0.282391	0.835698	0.0584844	0.637018	0.9983	0.177768	0.118924	0.512272	-0.134662	0.419878	0.881006	-0.203272	0.249424	0.70155
225	86.007					-0.321371	0.195643	0.413907	-0.0523606	0.812886	0.436113	-0.0360415	0.875025	0.514586	-0.359979	0.461952	0.657362	-0.0522664	0.888375	0.911992	-0.209769	0.613646	0.9983	0.709182	0.116455	0.512272	-0.15067	0.862606	0.884348	0.434953	0.262634	0.707256
226	86.025	Formiminoglutamic acid	HMDB00854	439233	C00439	-0.0843123	0.257814	0.452134	-0.22673	0.00318476	0.00856932	-0.242092	0.00797955	0.0209637	0.245967	0.228363	0.621137	0.276071	0.198658	0.835698	0.188747	0.369471	0.9983	0.119737	0.420578	0.577111	-0.267188	0.209323	0.881006	-0.256412	0.364948	0.721911
227	86.025	N-Acetylasparagine	HMDB06028	99715		-0.0843123	0.257814	0.452134	-0.22673	0.00318476	0.00856932	-0.242092	0.00797955	0.0209637	0.245967	0.228363	0.621137	0.276071	0.198658	0.835698	0.188747	0.369471	0.9983	0.119737	0.420578	0.577111	-0.267188	0.209323	0.881006	-0.256412	0.364948	0.721911
228	86.025	3-Isoxazolidinone	HMDB39426	192737		-0.0843123	0.257814	0.452134	-0.22673	0.00318476	0.00856932	-0.242092	0.00797955	0.0209637	0.245967	0.228363	0.621137	0.276071	0.198658	0.835698	0.188747	0.369471	0.9983	0.119737	0.420578	0.577111	-0.267188	0.209323	0.881006	-0.256412	0.364948	0.721911
229	86.025	Formiminoglutamic acid	HMDB00854	439233	C00439	-0.119953	0.21111	0.42429	-0.278126	0.00705819	0.0160105	-0.215013	0.0341346	0.0643273	0.196705	0.193646	0.62043	0.230716	0.120007	0.834632	0.0828788	0.57036	0.9983	0.170671	0.183598	0.51517	-0.303682	0.293692	0.881006	-0.0720307	0.746607	0.796984
230	86.025	N-Acetylasparagine	HMDB06028	99715		-0.119953	0.21111	0.42429	-0.278126	0.00705819	0.0160105	-0.215013	0.0341346	0.0643273	0.196705	0.193646	0.62043	0.230716	0.120007	0.834632	0.0828788	0.57036	0.9983	0.170671	0.183598	0.51517	-0.303682	0.293692	0.881006	-0.0720307	0.746607	0.796984
231	86.025	3-Isoxazolidinone	HMDB39426	192737		-0.119953	0.21111	0.42429	-0.278126	0.00705819	0.0160105	-0.215013	0.0341346	0.0643273	0.196705	0.193646	0.62043	0.230716	0.120007	0.834632	0.0828788	0.57036	0.9983	0.170671	0.183598	0.51517	-0.303682	0.293692	0.881006	-0.0720307	0.746607	0.796984
232	86.987					0	1	0.693683	-0.408443	0.164307	0.160622	-0.476431	0.121481	0.159499	0	1	0.78778	0	1	0.923066	0	1	0.999853	0	1	0.703515	0	1	0.895187	0	1	0.834532
233	87.004	cis-Aconitic acid	HMDB00072	643757	C00417	-0.0357645	0.618284	0.594468	-0.239706	0.00100604	0.00340038	-0.333132	5.37327e-05	0.000327304	0.00238632	0.984926	0.78576	-0.0338079	0.798501	0.906658	-0.0788843	0.538138	0.9983	0.286279	0.00423255	0.482815	0.160083	0.117146	0.881006	0.0266721	0.782613	0.79925
234	87.004	trans-Aconitic acid	HMDB00958	444212	C02341	-0.0357645	0.618284	0.594468	-0.239706	0.00100604	0.00340038	-0.333132	5.37327e-05	0.000327304	0.00238632	0.984926	0.78576	-0.0338079	0.798501	0.906658	-0.0788843	0.538138	0.9983	0.286279	0.00423255	0.482815	0.160083	0.117146	0.881006	0.0266721	0.782613	0.79925
235	87.004	Dehydroascorbic acid	HMDB01264	210328	C00425	-0.0357645	0.618284	0.594468	-0.239706	0.00100604	0.00340038	-0.333132	5.37327e-05	0.000327304	0.00238632	0.984926	0.78576	-0.0338079	0.798501	0.906658	-0.0788843	0.538138	0.9983	0.286279	0.00423255	0.482815	0.160083	0.117146	0.881006	0.0266721	0.782613	0.79925
236	87.009	Pyruvic acid	HMDB00243	1060	C00022	0.00225916	0.943952	0.681511	0.0390369	0.135477	0.140192	0.0321764	0.501587	0.383827	0.149563	0.111102	0.62043	0.169817	0.0939838	0.834632	0.0578218	0.535031	0.9983	0.0685038	0.116137	0.512272	-0.0444203	0.479177	0.881006	-0.0490681	0.442628	0.729596
237	87.009	Malonic semialdehyde	HMDB11111	868	C00222	0.00225916	0.943952	0.681511	0.0390369	0.135477	0.140192	0.0321764	0.501587	0.383827	0.149563	0.111102	0.62043	0.169817	0.0939838	0.834632	0.0578218	0.535031	0.9983	0.0685038	0.116137	0.512272	-0.0444203	0.479177	0.881006	-0.0490681	0.442628	0.729596
238	87.009	Glucosereductone	HMDB40261	4451502		0.00225916	0.943952	0.681511	0.0390369	0.135477	0.140192	0.0321764	0.501587	0.383827	0.149563	0.111102	0.62043	0.169817	0.0939838	0.834632	0.0578218	0.535031	0.9983	0.0685038	0.116137	0.512272	-0.0444203	0.479177	0.881006	-0.0490681	0.442628	0.729596
239	87.02	Allantoic acid	HMDB01209	203	C00499	-0.0167773	0.959586	0.684827	0	1	0.487029	1.05894	0.190572	0.213466	0	1	0.78778	0	1	0.923066	0	1	0.999853	0	1	0.703515	0	1	0.895187	0	1	0.834532
240	87.021	Allantoic acid	HMDB01209	203	C00499	0.418211	0.470565	0.548582	-0.400406	0.47053	0.31487	-0.0228062	0.955282	0.537884	0	1	0.78778	0	1	0.923066	0	1	0.999853	0	1	0.703515	0	1	0.895187	0	1	0.834532
241	87.045	N-Acetylornithine	HMDB03357	439232	C00437	-0.157189	0.0953369	0.338291	-0.215302	0.0117017	0.0237222	-0.181457	0.0623154	0.101103	0.222203	0.266385	0.627525	0.309847	0.143716	0.834632	0.343163	0.104499	0.9983	0.0829645	0.711657	0.649706	0.0654985	0.751152	0.882974	0.0217796	0.919459	0.824556
242	87.045	Glycyl-Valine	HMDB28854			-0.157189	0.0953369	0.338291	-0.215302	0.0117017	0.0237222	-0.181457	0.0623154	0.101103	0.222203	0.266385	0.627525	0.309847	0.143716	0.834632	0.343163	0.104499	0.9983	0.0829645	0.711657	0.649706	0.0654985	0.751152	0.882974	0.0217796	0.919459	0.824556
243	87.045	Valyl-Glycine	HMDB29127			-0.157189	0.0953369	0.338291	-0.215302	0.0117017	0.0237222	-0.181457	0.0623154	0.101103	0.222203	0.266385	0.627525	0.309847	0.143716	0.834632	0.343163	0.104499	0.9983	0.0829645	0.711657	0.649706	0.0654985	0.751152	0.882974	0.0217796	0.919459	0.824556
244	87.045	L-Theanine	HMDB34365	228398		-0.157189	0.0953369	0.338291	-0.215302	0.0117017	0.0237222	-0.181457	0.0623154	0.101103	0.222203	0.266385	0.627525	0.309847	0.143716	0.834632	0.343163	0.104499	0.9983	0.0829645	0.711657	0.649706	0.0654985	0.751152	0.882974	0.0217796	0.919459	0.824556
245	87.045	Isobutyric acid	HMDB01873	6590	C02632	-0.157189	0.0953369	0.338291	-0.215302	0.0117017	0.0237222	-0.181457	0.0623154	0.101103	0.222203	0.266385	0.627525	0.309847	0.143716	0.834632	0.343163	0.104499	0.9983	0.0829645	0.711657	0.649706	0.0654985	0.751152	0.882974	0.0217796	0.919459	0.824556
246	87.045	Methyl propionate	HMDB30062	11124		-0.157189	0.0953369	0.338291	-0.215302	0.0117017	0.0237222	-0.181457	0.0623154	0.101103	0.222203	0.266385	0.627525	0.309847	0.143716	0.834632	0.343163	0.104499	0.9983	0.0829645	0.711657	0.649706	0.0654985	0.751152	0.882974	0.0217796	0.919459	0.824556
247	87.045	Ethyl acetate	HMDB31217	8857	C00849	-0.157189	0.0953369	0.338291	-0.215302	0.0117017	0.0237222	-0.181457	0.0623154	0.101103	0.222203	0.266385	0.627525	0.309847	0.143716	0.834632	0.343163	0.104499	0.9983	0.0829645	0.711657	0.649706	0.0654985	0.751152	0.882974	0.0217796	0.919459	0.824556
248	87.045	1-Hydroxy-2-butanone	HMDB31507	521300		-0.157189	0.0953369	0.338291	-0.215302	0.0117017	0.0237222	-0.181457	0.0623154	0.101103	0.222203	0.266385	0.627525	0.309847	0.143716	0.834632	0.343163	0.104499	0.9983	0.0829645	0.711657	0.649706	0.0654985	0.751152	0.882974	0.0217796	0.919459	0.824556
249	87.045	Propyl formate	HMDB40253	8073		-0.157189	0.0953369	0.338291	-0.215302	0.0117017	0.0237222	-0.181457	0.0623154	0.101103	0.222203	0.266385	0.627525	0.309847	0.143716	0.834632	0.343163	0.104499	0.9983	0.0829645	0.711657	0.649706	0.0654985	0.751152	0.882974	0.0217796	0.919459	0.824556
250	87.045	Isopropyl formate	HMDB40579	12257		-0.157189	0.0953369	0.338291	-0.215302	0.0117017	0.0237222	-0.181457	0.0623154	0.101103	0.222203	0.266385	0.627525	0.309847	0.143716	0.834632	0.343163	0.104499	0.9983	0.0829645	0.711657	0.649706	0.0654985	0.751152	0.882974	0.0217796	0.919459	0.824556
251	88.004					-0.0772964	0.179814	0.408589	-0.170888	0.00129371	0.0041599	-0.208064	0.00051377	0.0022846	0.00855099	0.949055	0.780254	0.0444055	0.738963	0.900556	-0.025027	0.842229	0.9983	0.25981	0.0425345	0.512272	0.0556717	0.727412	0.881006	0.0975162	0.442351	0.729596
252	88.012	Pyruvic acid	HMDB00243	1060	C00022	0.0519755	0.363062	0.507497	0.0292401	0.635079	0.377879	-0.0686886	0.329243	0.299076	-0.0238333	0.882799	0.767792	0.126062	0.278472	0.835698	0.0356405	0.796114	0.9983	0.111631	0.1673	0.512272	0.0814713	0.471318	0.881006	-0.0910531	0.45188	0.729694
253	88.012	Malonic semialdehyde	HMDB11111	868	C00222	0.0519755	0.363062	0.507497	0.0292401	0.635079	0.377879	-0.0686886	0.329243	0.299076	-0.0238333	0.882799	0.767792	0.126062	0.278472	0.835698	0.0356405	0.796114	0.9983	0.111631	0.1673	0.512272	0.0814713	0.471318	0.881006	-0.0910531	0.45188	0.729694
254	88.012	Glucosereductone	HMDB40261	4451502		0.0519755	0.363062	0.507497	0.0292401	0.635079	0.377879	-0.0686886	0.329243	0.299076	-0.0238333	0.882799	0.767792	0.126062	0.278472	0.835698	0.0356405	0.796114	0.9983	0.111631	0.1673	0.512272	0.0814713	0.471318	0.881006	-0.0910531	0.45188	0.729694
255	88.013	Pyruvic acid	HMDB00243	1060	C00022	0.0628971	0.258155	0.452134	0.0706623	0.174161	0.16609	0.0402987	0.565135	0.408178	0.140451	0.269552	0.627525	0.192152	0.113399	0.834632	0.0382469	0.747101	0.9983	0.0582635	0.30284	0.536228	-0.00225942	0.975313	0.893308	-0.0991276	0.242865	0.696485
256	88.013	Malonic semialdehyde	HMDB11111	868	C00222	0.0628971	0.258155	0.452134	0.0706623	0.174161	0.16609	0.0402987	0.565135	0.408178	0.140451	0.269552	0.627525	0.192152	0.113399	0.834632	0.0382469	0.747101	0.9983	0.0582635	0.30284	0.536228	-0.00225942	0.975313	0.893308	-0.0991276	0.242865	0.696485
257	88.013	Glucosereductone	HMDB40261	4451502		0.0628971	0.258155	0.452134	0.0706623	0.174161	0.16609	0.0402987	0.565135	0.408178	0.140451	0.269552	0.627525	0.192152	0.113399	0.834632	0.0382469	0.747101	0.9983	0.0582635	0.30284	0.536228	-0.00225942	0.975313	0.893308	-0.0991276	0.242865	0.696485
258	88.041	Beta-Alanine	HMDB00056	239	C00099	0.14074	0.0228799	0.235488	0.279796	2.29592e-09	3.20468e-08	0.280709	0.000452753	0.00205702	0.210519	0.0639081	0.62043	0.142141	0.261504	0.835698	-0.0396159	0.7046	0.9983	0.118712	0.0982851	0.512272	-0.0844176	0.305081	0.881006	-0.164781	0.0302701	0.379786
259	88.041	L-Alanine	HMDB00161	5950	C00041	0.14074	0.0228799	0.235488	0.279796	2.29592e-09	3.20468e-08	0.280709	0.000452753	0.00205702	0.210519	0.0639081	0.62043	0.142141	0.261504	0.835698	-0.0396159	0.7046	0.9983	0.118712	0.0982851	0.512272	-0.0844176	0.305081	0.881006	-0.164781	0.0302701	0.379786
260	88.041	Sarcosine	HMDB00271	1088	C00213	0.14074	0.0228799	0.235488	0.279796	2.29592e-09	3.20468e-08	0.280709	0.000452753	0.00205702	0.210519	0.0639081	0.62043	0.142141	0.261504	0.835698	-0.0396159	0.7046	0.9983	0.118712	0.0982851	0.512272	-0.0844176	0.305081	0.881006	-0.164781	0.0302701	0.379786
261	88.041	D-Alanine	HMDB01310	71080	C00133	0.14074	0.0228799	0.235488	0.279796	2.29592e-09	3.20468e-08	0.280709	0.000452753	0.00205702	0.210519	0.0639081	0.62043	0.142141	0.261504	0.835698	-0.0396159	0.7046	0.9983	0.118712	0.0982851	0.512272	-0.0844176	0.305081	0.881006	-0.164781	0.0302701	0.379786
262	88.041	Ethyl carbamate	HMDB31219	5641	C01537	0.14074	0.0228799	0.235488	0.279796	2.29592e-09	3.20468e-08	0.280709	0.000452753	0.00205702	0.210519	0.0639081	0.62043	0.142141	0.261504	0.835698	-0.0396159	0.7046	0.9983	0.118712	0.0982851	0.512272	-0.0844176	0.305081	0.881006	-0.164781	0.0302701	0.379786
263	88.068	4-Aminobutyraldehyde	HMDB01080	118	C00555	0	1	0.693683	0	1	0.487029	0	1	0.548096	0	1	0.78778	0	1	0.923066	0	1	0.999853	0	1	0.703515	0	1	0.895187	0	1	0.834532
264	88.068	N-Ethylacetamide	HMDB31215	12253		0	1	0.693683	0	1	0.487029	0	1	0.548096	0	1	0.78778	0	1	0.923066	0	1	0.999853	0	1	0.703515	0	1	0.895187	0	1	0.834532
265	88.068	Morpholine	HMDB31581	8083	C14452	0	1	0.693683	0	1	0.487029	0	1	0.548096	0	1	0.78778	0	1	0.923066	0	1	0.999853	0	1	0.703515	0	1	0.895187	0	1	0.834532
266	88.068	Butyramide	HMDB33870	10927		0	1	0.693683	0	1	0.487029	0	1	0.548096	0	1	0.78778	0	1	0.923066	0	1	0.999853	0	1	0.703515	0	1	0.895187	0	1	0.834532
267	88.989	Oxalic acid	HMDB02329	971	C00209	0.0475058	0.918751	0.67661	-0.16828	0.740961	0.413604	-0.136737	0.843872	0.50531	-0.780307	0.161444	0.62043	-1.07746	0.0765004	0.834632	-1.44893	0.220696	0.9983	1.46454	0.106694	0.512272	0	1	0.895187	2.56981	0.0567982	0.498851
268	88.998					0.0913031	0.322909	0.486782	0.0764308	0.464054	0.312075	0.0519553	0.635138	0.434463	0.544598	0.133173	0.62043	0.168587	0.675528	0.892661	0.679239	0.053226	0.867184	0.0843626	0.526939	0.610256	-0.0231542	0.858425	0.884339	0.0579486	0.635295	0.771721
269	89.008	S-Carboxymethyl-L-cysteine	HMDB29415	1080		0.0261262	0.941412	0.68123	-0.00831714	0.980959	0.483712	-0.114322	0.76369	0.480606	1.14967	0.0309827	0.62043	0.518892	0.318876	0.835698	0.80608	0.121736	0.9983	-0.266681	0.578564	0.617633	0.211907	0.63633	0.881006	-0.568529	0.454628	0.729694
270	89.018	Isoxanthopterin	HMDB00704	10729	C03975	0.00622422	0.973304	0.687853	-0.163747	0.42823	0.296339	-0.16952	0.489778	0.378898	0.427417	0.204277	0.62043	0.652185	0.0264355	0.797087	0.56896	0.112514	0.9983	0.786671	0.0992619	0.512272	0.549736	0.172057	0.881006	0.62668	0.236751	0.696118
271	89.018	Cysteinylglycine	HMDB00078	439498	C01419	0.00622422	0.973304	0.687853	-0.163747	0.42823	0.296339	-0.16952	0.489778	0.378898	0.427417	0.204277	0.62043	0.652185	0.0264355	0.797087	0.56896	0.112514	0.9983	0.786671	0.0992619	0.512272	0.549736	0.172057	0.881006	0.62668	0.236751	0.696118
272	89.018	Cysteinyl-Glycine	HMDB28775			0.00622422	0.973304	0.687853	-0.163747	0.42823	0.296339	-0.16952	0.489778	0.378898	0.427417	0.204277	0.62043	0.652185	0.0264355	0.797087	0.56896	0.112514	0.9983	0.786671	0.0992619	0.512272	0.549736	0.172057	0.881006	0.62668	0.236751	0.696118
273	89.018	Glycyl-Cysteine	HMDB28838			0.00622422	0.973304	0.687853	-0.163747	0.42823	0.296339	-0.16952	0.489778	0.378898	0.427417	0.204277	0.62043	0.652185	0.0264355	0.797087	0.56896	0.112514	0.9983	0.786671	0.0992619	0.512272	0.549736	0.172057	0.881006	0.62668	0.236751	0.696118
274	89.022					0.0875781	0.678311	0.615856	0.0554548	0.824234	0.439514	0.208327	0.330481	0.299609	-0.0471843	0.789735	0.742106	0.263234	0.135704	0.834632	-0.118808	0.598191	0.9983	0.134455	0.342164	0.552633	-0.0923189	0.635422	0.881006	0.0349779	0.835643	0.806484
275	89.025	L-Lactic acid	HMDB00190	107689	C00186	0.029304	0.255806	0.45071	0.0833949	0.000237722	0.00104659	0.0489279	0.314529	0.291594	0.143933	0.121747	0.62043	0.179202	0.0596049	0.834632	0.103494	0.23414	0.9983	-0.0129073	0.645852	0.636168	0.0086301	0.720693	0.881006	-0.00121014	0.956876	0.827566
276	89.025	Hydroxypropionic acid	HMDB00700	68152	C01013	0.029304	0.255806	0.45071	0.0833949	0.000237722	0.00104659	0.0489279	0.314529	0.291594	0.143933	0.121747	0.62043	0.179202	0.0596049	0.834632	0.103494	0.23414	0.9983	-0.0129073	0.645852	0.636168	0.0086301	0.720693	0.881006	-0.00121014	0.956876	0.827566
277	89.025	Glyceraldehyde	HMDB01051	751	C02154	0.029304	0.255806	0.45071	0.0833949	0.000237722	0.00104659	0.0489279	0.314529	0.291594	0.143933	0.121747	0.62043	0.179202	0.0596049	0.834632	0.103494	0.23414	0.9983	-0.0129073	0.645852	0.636168	0.0086301	0.720693	0.881006	-0.00121014	0.956876	0.827566
278	89.025	D-Lactic acid	HMDB01311	61503	C00256	0.029304	0.255806	0.45071	0.0833949	0.000237722	0.00104659	0.0489279	0.314529	0.291594	0.143933	0.121747	0.62043	0.179202	0.0596049	0.834632	0.103494	0.23414	0.9983	-0.0129073	0.645852	0.636168	0.0086301	0.720693	0.881006	-0.00121014	0.956876	0.827566
279	89.025	Dihydroxyacetone	HMDB01882	670	C00184	0.029304	0.255806	0.45071	0.0833949	0.000237722	0.00104659	0.0489279	0.314529	0.291594	0.143933	0.121747	0.62043	0.179202	0.0596049	0.834632	0.103494	0.23414	0.9983	-0.0129073	0.645852	0.636168	0.0086301	0.720693	0.881006	-0.00121014	0.956876	0.827566
280	89.025	Dimethyl carbonate	HMDB29580	12021		0.029304	0.255806	0.45071	0.0833949	0.000237722	0.00104659	0.0489279	0.314529	0.291594	0.143933	0.121747	0.62043	0.179202	0.0596049	0.834632	0.103494	0.23414	0.9983	-0.0129073	0.645852	0.636168	0.0086301	0.720693	0.881006	-0.00121014	0.956876	0.827566
281	89.025	Monoethyl carbonate	HMDB31232	105349		0.029304	0.255806	0.45071	0.0833949	0.000237722	0.00104659	0.0489279	0.314529	0.291594	0.143933	0.121747	0.62043	0.179202	0.0596049	0.834632	0.103494	0.23414	0.9983	-0.0129073	0.645852	0.636168	0.0086301	0.720693	0.881006	-0.00121014	0.956876	0.827566
282	89.025	Methoxyacetic acid	HMDB41929	12251		0.029304	0.255806	0.45071	0.0833949	0.000237722	0.00104659	0.0489279	0.314529	0.291594	0.143933	0.121747	0.62043	0.179202	0.0596049	0.834632	0.103494	0.23414	0.9983	-0.0129073	0.645852	0.636168	0.0086301	0.720693	0.881006	-0.00121014	0.956876	0.827566
283	89.032	3-Methoxybenzenepropanoic acid	HMDB11751	66336		0.113448	0.621896	0.596234	0.179727	0.329099	0.25257	0.110442	0.58611	0.415053	0.0726717	0.762376	0.735359	0.0691297	0.781171	0.906658	-0.255515	0.280147	0.9983	-0.539278	0.187511	0.51517	-0.156902	0.725041	0.881006	0.394899	0.36667	0.721911
284	89.032	Coniferyl alcohol	HMDB12915	1549095	C00590	0.113448	0.621896	0.596234	0.179727	0.329099	0.25257	0.110442	0.58611	0.415053	0.0726717	0.762376	0.735359	0.0691297	0.781171	0.906658	-0.255515	0.280147	0.9983	-0.539278	0.187511	0.51517	-0.156902	0.725041	0.881006	0.394899	0.36667	0.721911
285	89.032	4-Ethoxy-3-methoxybenzaldehyde	HMDB29685	67116		0.113448	0.621896	0.596234	0.179727	0.329099	0.25257	0.110442	0.58611	0.415053	0.0726717	0.762376	0.735359	0.0691297	0.781171	0.906658	-0.255515	0.280147	0.9983	-0.539278	0.187511	0.51517	-0.156902	0.725041	0.881006	0.394899	0.36667	0.721911
286	89.032	2-Phenyl-1,3-dioxolane-4-methanol	HMDB31240	15572		0.113448	0.621896	0.596234	0.179727	0.329099	0.25257	0.110442	0.58611	0.415053	0.0726717	0.762376	0.735359	0.0691297	0.781171	0.906658	-0.255515	0.280147	0.9983	-0.539278	0.187511	0.51517	-0.156902	0.725041	0.881006	0.394899	0.36667	0.721911
287	89.032	Benzaldehyde glyceryl acetal	HMDB32174	74362		0.113448	0.621896	0.596234	0.179727	0.329099	0.25257	0.110442	0.58611	0.415053	0.0726717	0.762376	0.735359	0.0691297	0.781171	0.906658	-0.255515	0.280147	0.9983	-0.539278	0.187511	0.51517	-0.156902	0.725041	0.881006	0.394899	0.36667	0.721911
288	89.032	4-Methoxybenzyl acetate	HMDB33761	7695		0.113448	0.621896	0.596234	0.179727	0.329099	0.25257	0.110442	0.58611	0.415053	0.0726717	0.762376	0.735359	0.0691297	0.781171	0.906658	-0.255515	0.280147	0.9983	-0.539278	0.187511	0.51517	-0.156902	0.725041	0.881006	0.394899	0.36667	0.721911
289	89.043	2-Methyl-1-propanethiol	HMDB31245	10558		0.143177	0.0521846	0.285675	0.232603	0.00191775	0.00568302	0.215418	0.00500118	0.014865	-0.0241293	0.848873	0.759789	0.0442137	0.750719	0.900556	-0.090122	0.509728	0.9983	0.184041	0.191828	0.51517	-0.217484	0.178589	0.881006	-0.0111197	0.954724	0.827566
290	89.043	Diethyl sulfide	HMDB31666	9609	C02272	0.143177	0.0521846	0.285675	0.232603	0.00191775	0.00568302	0.215418	0.00500118	0.014865	-0.0241293	0.848873	0.759789	0.0442137	0.750719	0.900556	-0.090122	0.509728	0.9983	0.184041	0.191828	0.51517	-0.217484	0.178589	0.881006	-0.0111197	0.954724	0.827566
291	89.043	2-(Methylthio)propane	HMDB40576	15246		0.143177	0.0521846	0.285675	0.232603	0.00191775	0.00568302	0.215418	0.00500118	0.014865	-0.0241293	0.848873	0.759789	0.0442137	0.750719	0.900556	-0.090122	0.509728	0.9983	0.184041	0.191828	0.51517	-0.217484	0.178589	0.881006	-0.0111197	0.954724	0.827566
292	89.043	Beta-Alanine	HMDB00056	239	C00099	0.143177	0.0521846	0.285675	0.232603	0.00191775	0.00568302	0.215418	0.00500118	0.014865	-0.0241293	0.848873	0.759789	0.0442137	0.750719	0.900556	-0.090122	0.509728	0.9983	0.184041	0.191828	0.51517	-0.217484	0.178589	0.881006	-0.0111197	0.954724	0.827566
293	89.043	L-Alanine	HMDB00161	5950	C00041	0.143177	0.0521846	0.285675	0.232603	0.00191775	0.00568302	0.215418	0.00500118	0.014865	-0.0241293	0.848873	0.759789	0.0442137	0.750719	0.900556	-0.090122	0.509728	0.9983	0.184041	0.191828	0.51517	-0.217484	0.178589	0.881006	-0.0111197	0.954724	0.827566
294	89.043	Sarcosine	HMDB00271	1088	C00213	0.143177	0.0521846	0.285675	0.232603	0.00191775	0.00568302	0.215418	0.00500118	0.014865	-0.0241293	0.848873	0.759789	0.0442137	0.750719	0.900556	-0.090122	0.509728	0.9983	0.184041	0.191828	0.51517	-0.217484	0.178589	0.881006	-0.0111197	0.954724	0.827566
295	89.043	D-Alanine	HMDB01310	71080	C00133	0.143177	0.0521846	0.285675	0.232603	0.00191775	0.00568302	0.215418	0.00500118	0.014865	-0.0241293	0.848873	0.759789	0.0442137	0.750719	0.900556	-0.090122	0.509728	0.9983	0.184041	0.191828	0.51517	-0.217484	0.178589	0.881006	-0.0111197	0.954724	0.827566
296	89.043	Ethyl carbamate	HMDB31219	5641	C01537	0.143177	0.0521846	0.285675	0.232603	0.00191775	0.00568302	0.215418	0.00500118	0.014865	-0.0241293	0.848873	0.759789	0.0442137	0.750719	0.900556	-0.090122	0.509728	0.9983	0.184041	0.191828	0.51517	-0.217484	0.178589	0.881006	-0.0111197	0.954724	0.827566
297	89.051	Pseudooxynicotine	HMDB01240	434		0.21418	0.309493	0.477503	0.00744007	0.978099	0.482981	0.151095	0.494489	0.380956	-0.106002	0.654954	0.701732	0.230956	0.336641	0.835698	-0.300105	0.124588	0.9983	-0.0381412	0.85946	0.678682	0.0449665	0.832182	0.884339	0.223411	0.24431	0.697659
298	89.051	Isobutyric acid	HMDB01873	6590	C02632	0.21418	0.309493	0.477503	0.00744007	0.978099	0.482981	0.151095	0.494489	0.380956	-0.106002	0.654954	0.701732	0.230956	0.336641	0.835698	-0.300105	0.124588	0.9983	-0.0381412	0.85946	0.678682	0.0449665	0.832182	0.884339	0.223411	0.24431	0.697659
299	89.051	Methyl propionate	HMDB30062	11124		0.21418	0.309493	0.477503	0.00744007	0.978099	0.482981	0.151095	0.494489	0.380956	-0.106002	0.654954	0.701732	0.230956	0.336641	0.835698	-0.300105	0.124588	0.9983	-0.0381412	0.85946	0.678682	0.0449665	0.832182	0.884339	0.223411	0.24431	0.697659
300	89.051	Ethyl acetate	HMDB31217	8857	C00849	0.21418	0.309493	0.477503	0.00744007	0.978099	0.482981	0.151095	0.494489	0.380956	-0.106002	0.654954	0.701732	0.230956	0.336641	0.835698	-0.300105	0.124588	0.9983	-0.0381412	0.85946	0.678682	0.0449665	0.832182	0.884339	0.223411	0.24431	0.697659
301	89.051	1-Hydroxy-2-butanone	HMDB31507	521300		0.21418	0.309493	0.477503	0.00744007	0.978099	0.482981	0.151095	0.494489	0.380956	-0.106002	0.654954	0.701732	0.230956	0.336641	0.835698	-0.300105	0.124588	0.9983	-0.0381412	0.85946	0.678682	0.0449665	0.832182	0.884339	0.223411	0.24431	0.697659
302	89.051	Propyl formate	HMDB40253	8073		0.21418	0.309493	0.477503	0.00744007	0.978099	0.482981	0.151095	0.494489	0.380956	-0.106002	0.654954	0.701732	0.230956	0.336641	0.835698	-0.300105	0.124588	0.9983	-0.0381412	0.85946	0.678682	0.0449665	0.832182	0.884339	0.223411	0.24431	0.697659
303	89.051	Isopropyl formate	HMDB40579	12257		0.21418	0.309493	0.477503	0.00744007	0.978099	0.482981	0.151095	0.494489	0.380956	-0.106002	0.654954	0.701732	0.230956	0.336641	0.835698	-0.300105	0.124588	0.9983	-0.0381412	0.85946	0.678682	0.0449665	0.832182	0.884339	0.223411	0.24431	0.697659
304	89.953					0	1	0.693683	0	1	0.487029	0.229046	0.780991	0.485721	0	1	0.78778	0	1	0.923066	0	1	0.999853	0	1	0.703515	0	1	0.895187	0	1	0.834532
305	90.028	L-Lactic acid	HMDB00190	107689	C00186	0.0288072	0.294776	0.470569	0.0887185	0.000214418	0.000959465	0.0525617	0.315305	0.2921	0.15261	0.122189	0.62043	0.191136	0.0585878	0.834632	0.111812	0.225261	0.9983	-0.0163165	0.564034	0.615623	0.00462625	0.859352	0.884339	-0.00212385	0.925656	0.824905
306	90.028	Hydroxypropionic acid	HMDB00700	68152	C01013	0.0288072	0.294776	0.470569	0.0887185	0.000214418	0.000959465	0.0525617	0.315305	0.2921	0.15261	0.122189	0.62043	0.191136	0.0585878	0.834632	0.111812	0.225261	0.9983	-0.0163165	0.564034	0.615623	0.00462625	0.859352	0.884339	-0.00212385	0.925656	0.824905
307	90.028	Glyceraldehyde	HMDB01051	751	C02154	0.0288072	0.294776	0.470569	0.0887185	0.000214418	0.000959465	0.0525617	0.315305	0.2921	0.15261	0.122189	0.62043	0.191136	0.0585878	0.834632	0.111812	0.225261	0.9983	-0.0163165	0.564034	0.615623	0.00462625	0.859352	0.884339	-0.00212385	0.925656	0.824905
308	90.028	D-Lactic acid	HMDB01311	61503	C00256	0.0288072	0.294776	0.470569	0.0887185	0.000214418	0.000959465	0.0525617	0.315305	0.2921	0.15261	0.122189	0.62043	0.191136	0.0585878	0.834632	0.111812	0.225261	0.9983	-0.0163165	0.564034	0.615623	0.00462625	0.859352	0.884339	-0.00212385	0.925656	0.824905
309	90.028	Dihydroxyacetone	HMDB01882	670	C00184	0.0288072	0.294776	0.470569	0.0887185	0.000214418	0.000959465	0.0525617	0.315305	0.2921	0.15261	0.122189	0.62043	0.191136	0.0585878	0.834632	0.111812	0.225261	0.9983	-0.0163165	0.564034	0.615623	0.00462625	0.859352	0.884339	-0.00212385	0.925656	0.824905
310	90.028	Dimethyl carbonate	HMDB29580	12021		0.0288072	0.294776	0.470569	0.0887185	0.000214418	0.000959465	0.0525617	0.315305	0.2921	0.15261	0.122189	0.62043	0.191136	0.0585878	0.834632	0.111812	0.225261	0.9983	-0.0163165	0.564034	0.615623	0.00462625	0.859352	0.884339	-0.00212385	0.925656	0.824905
311	90.028	Monoethyl carbonate	HMDB31232	105349		0.0288072	0.294776	0.470569	0.0887185	0.000214418	0.000959465	0.0525617	0.315305	0.2921	0.15261	0.122189	0.62043	0.191136	0.0585878	0.834632	0.111812	0.225261	0.9983	-0.0163165	0.564034	0.615623	0.00462625	0.859352	0.884339	-0.00212385	0.925656	0.824905
312	90.028	Methoxyacetic acid	HMDB41929	12251		0.0288072	0.294776	0.470569	0.0887185	0.000214418	0.000959465	0.0525617	0.315305	0.2921	0.15261	0.122189	0.62043	0.191136	0.0585878	0.834632	0.111812	0.225261	0.9983	-0.0163165	0.564034	0.615623	0.00462625	0.859352	0.884339	-0.00212385	0.925656	0.824905
313	90.045					0	1	0.693683	0	1	0.487029	0	1	0.548096	-0.150888	0.862617	0.763158	-0.761413	0.422421	0.848556	-1.28614	0.224163	0.9983	0	1	0.703515	0	1	0.895187	0	1	0.834532
314	91.029	Vanylglycol	HMDB01490	10805	C05594	0.024283	0.394576	0.520578	0.085696	0.000378684	0.00154277	0.0543252	0.306803	0.287318	0.15588	0.114443	0.62043	0.193215	0.0563666	0.834632	0.12056	0.192553	0.9983	0.00212176	0.941064	0.689468	0.0162882	0.566998	0.881006	0.00577353	0.7948	0.801325
315	91.029	Phosphorylcholine	HMDB01565	1014	C00588	0.024283	0.394576	0.520578	0.085696	0.000378684	0.00154277	0.0543252	0.306803	0.287318	0.15588	0.114443	0.62043	0.193215	0.0563666	0.834632	0.12056	0.192553	0.9983	0.00212176	0.941064	0.689468	0.0162882	0.566998	0.881006	0.00577353	0.7948	0.801325
316	91.029	1-(3-Hydroxy-4-methoxyphenyl)-1,2-ethanediol	HMDB35056	170451		0.024283	0.394576	0.520578	0.085696	0.000378684	0.00154277	0.0543252	0.306803	0.287318	0.15588	0.114443	0.62043	0.193215	0.0563666	0.834632	0.12056	0.192553	0.9983	0.00212176	0.941064	0.689468	0.0162882	0.566998	0.881006	0.00577353	0.7948	0.801325
317	91.029	(Â±)-threo-1-(4-Hydroxyphenyl)-1,2,3-propanetriol	HMDB40603	11095273		0.024283	0.394576	0.520578	0.085696	0.000378684	0.00154277	0.0543252	0.306803	0.287318	0.15588	0.114443	0.62043	0.193215	0.0563666	0.834632	0.12056	0.192553	0.9983	0.00212176	0.941064	0.689468	0.0162882	0.566998	0.881006	0.00577353	0.7948	0.801325
318	91.04	Glycerol	HMDB00131	753	C00116	0.0277279	0.334276	0.494389	-0.132345	3.70277e-05	0.000211543	-0.141935	0.00906559	0.0230047	0.146569	0.164246	0.62043	0.174869	0.0983716	0.834632	0.0681058	0.473389	0.9983	0.0986252	0.0263927	0.512272	0.0452995	0.285331	0.881006	0.00527855	0.917113	0.824556
319	92.043	Glycerol	HMDB00131	753	C00116	0.50896	0.505141	0.555845	0	1	0.487029	-0.308941	0.651303	0.440192	0	1	0.78778	0	1	0.923066	0	1	0.999853	0	1	0.703515	0	1	0.895187	0	1	0.834532
320	92.928					0.037448	0.342303	0.498749	0.265387	2.41913e-11	4.67945e-10	0.191666	0.00227305	0.00784399	0.200787	0.119811	0.62043	0.258271	0.0503094	0.83146	0.154079	0.210664	0.9983	0.000198341	0.997318	0.702863	0.0289403	0.54699	0.881006	-0.0800878	0.118489	0.613686
321	92.932					-0.267372	0.138002	0.378322	-0.231614	0.25193	0.213487	-0.211997	0.237433	0.246315	0.442277	0.0242215	0.62043	0.209415	0.363521	0.835698	0.373669	0.0502993	0.867184	0.382715	0.144923	0.512272	0.108419	0.472068	0.881006	-0.00287683	0.977055	0.83127
322	93.018	1-(Malonylamino)cyclopropanecarboxylic acid	HMDB31700	133503		-0.480975	0.0563616	0.292099	-0.48799	0.0291797	0.0461584	-0.308673	0.118286	0.156199	-0.176465	0.503655	0.664558	-0.737076	0.0417014	0.807898	0.0144873	0.963127	0.9983	0.597156	0.130155	0.512272	0.551583	0.155529	0.881006	0.116261	0.875552	0.814867
323	93.018	Pyrocoll	HMDB33163	10241527		-0.480975	0.0563616	0.292099	-0.48799	0.0291797	0.0461584	-0.308673	0.118286	0.156199	-0.176465	0.503655	0.664558	-0.737076	0.0417014	0.807898	0.0144873	0.963127	0.9983	0.597156	0.130155	0.512272	0.551583	0.155529	0.881006	0.116261	0.875552	0.814867
324	93.035					-0.371801	0.0366938	0.256783	-0.494736	0.00209112	0.00607515	-0.223654	0.194257	0.216449	0.48681	0.0323717	0.62043	0.202119	0.337458	0.835698	0.0333669	0.905333	0.9983	0.402376	0.190919	0.51517	0.00506894	0.985247	0.893308	-0.333359	0.146321	0.635383
325	94.03	6-Hydroxy-1H-indole-3-acetamide	HMDB31173	286538		-0.489006	0.0363479	0.256328	-0.38884	0.0560497	0.0756974	-0.443562	0.0267664	0.0537138	0.353124	0.110122	0.62043	0.256114	0.26586	0.835698	0.12754	0.615615	0.9983	0.746037	0.0264853	0.512272	-0.0286243	0.948659	0.888079	-0.0249171	0.927651	0.824905
326	94.03	2-Hydroxypyridine	HMDB13751	8871	C02502	-0.489006	0.0363479	0.256328	-0.38884	0.0560497	0.0756974	-0.443562	0.0267664	0.0537138	0.353124	0.110122	0.62043	0.256114	0.26586	0.835698	0.12754	0.615615	0.9983	0.746037	0.0264853	0.512272	-0.0286243	0.948659	0.888079	-0.0249171	0.927651	0.824905
327	94.03	1H-Pyrrole-2-carboxaldehyde	HMDB36057	13854		-0.489006	0.0363479	0.256328	-0.38884	0.0560497	0.0756974	-0.443562	0.0267664	0.0537138	0.353124	0.110122	0.62043	0.256114	0.26586	0.835698	0.12754	0.615615	0.9983	0.746037	0.0264853	0.512272	-0.0286243	0.948659	0.888079	-0.0249171	0.927651	0.824905
328	94.925					-0.315285	0.665219	0.611179	-0.193134	0.201769	0.183709	-0.10769	0.481183	0.374035	1.43093	0.356451	0.638935	1.51598	0.330231	0.835698	1.367	0.377192	0.9983	0.0565706	0.626022	0.629992	-0.0191569	0.91625	0.884637	0.039142	0.800921	0.801325
329	95.014	8-Hydroxy-7-methoxy-2H-1-benzopyran-2-one	HMDB30692	146487		-0.299851	0.0612853	0.300402	-0.293486	0.116332	0.12623	-0.270171	0.085416	0.125359	0.196187	0.335053	0.633423	0.0642649	0.738654	0.900556	0.182082	0.469565	0.9983	0.314609	0.258664	0.531244	-0.0218728	0.943461	0.888079	-0.385902	0.0814119	0.551488
330	95.014	Scopoletin	HMDB34344	5280460	C01752	-0.299851	0.0612853	0.300402	-0.293486	0.116332	0.12623	-0.270171	0.085416	0.125359	0.196187	0.335053	0.633423	0.0642649	0.738654	0.900556	0.182082	0.469565	0.9983	0.314609	0.258664	0.531244	-0.0218728	0.943461	0.888079	-0.385902	0.0814119	0.551488
331	95.014	2-Furancarboxaldehyde	HMDB32914	7362	C14279	-0.299851	0.0612853	0.300402	-0.293486	0.116332	0.12623	-0.270171	0.085416	0.125359	0.196187	0.335053	0.633423	0.0642649	0.738654	0.900556	0.182082	0.469565	0.9983	0.314609	0.258664	0.531244	-0.0218728	0.943461	0.888079	-0.385902	0.0814119	0.551488
332	95.025	N-Acetyl-L-methionine	HMDB11745	6180	C02712	0.0183357	0.863357	0.660652	-0.209237	0.039323	0.057467	-0.180968	0.0540535	0.0912474	0.0564285	0.6691	0.704033	0.121758	0.359568	0.835698	-0.00637034	0.967393	0.9983	0.195529	0.217954	0.522714	-0.122088	0.477551	0.881006	0.0114425	0.94044	0.827027
333	95.025	L-beta-aspartyl-L-glycine	HMDB11165	302430		0.0183357	0.863357	0.660652	-0.209237	0.039323	0.057467	-0.180968	0.0540535	0.0912474	0.0564285	0.6691	0.704033	0.121758	0.359568	0.835698	-0.00637034	0.967393	0.9983	0.195529	0.217954	0.522714	-0.122088	0.477551	0.881006	0.0114425	0.94044	0.827027
334	95.025	Aspartyl-Glycine	HMDB28753			0.0183357	0.863357	0.660652	-0.209237	0.039323	0.057467	-0.180968	0.0540535	0.0912474	0.0564285	0.6691	0.704033	0.121758	0.359568	0.835698	-0.00637034	0.967393	0.9983	0.195529	0.217954	0.522714	-0.122088	0.477551	0.881006	0.0114425	0.94044	0.827027
335	95.025	Glycyl-Aspartate	HMDB28837			0.0183357	0.863357	0.660652	-0.209237	0.039323	0.057467	-0.180968	0.0540535	0.0912474	0.0564285	0.6691	0.704033	0.121758	0.359568	0.835698	-0.00637034	0.967393	0.9983	0.195529	0.217954	0.522714	-0.122088	0.477551	0.881006	0.0114425	0.94044	0.827027
336	96.009	Citric acid	HMDB00094	311	C00158	-0.11718	0.273128	0.460223	-0.247187	0.0236647	0.0394139	-0.175923	0.110484	0.149444	0.216609	0.262701	0.627524	0.227384	0.206796	0.835698	0.023316	0.91392	0.9983	0.268609	0.231612	0.52706	-0.251362	0.354624	0.881006	-0.418777	0.166005	0.654395
337	96.009	Isocitric acid	HMDB00193	1198	C00311	-0.11718	0.273128	0.460223	-0.247187	0.0236647	0.0394139	-0.175923	0.110484	0.149444	0.216609	0.262701	0.627524	0.227384	0.206796	0.835698	0.023316	0.91392	0.9983	0.268609	0.231612	0.52706	-0.251362	0.354624	0.881006	-0.418777	0.166005	0.654395
338	96.009	D-threo-Isocitric acid	HMDB01874	5318532	C00451	-0.11718	0.273128	0.460223	-0.247187	0.0236647	0.0394139	-0.175923	0.110484	0.149444	0.216609	0.262701	0.627524	0.227384	0.206796	0.835698	0.023316	0.91392	0.9983	0.268609	0.231612	0.52706	-0.251362	0.354624	0.881006	-0.418777	0.166005	0.654395
339	96.009	Diketogulonic acid	HMDB05971	440390	C04575	-0.11718	0.273128	0.460223	-0.247187	0.0236647	0.0394139	-0.175923	0.110484	0.149444	0.216609	0.262701	0.627524	0.227384	0.206796	0.835698	0.023316	0.91392	0.9983	0.268609	0.231612	0.52706	-0.251362	0.354624	0.881006	-0.418777	0.166005	0.654395
340	96.009	2,3-Diketo-L-gulonate	HMDB06511	53477844	C04575	-0.11718	0.273128	0.460223	-0.247187	0.0236647	0.0394139	-0.175923	0.110484	0.149444	0.216609	0.262701	0.627524	0.227384	0.206796	0.835698	0.023316	0.91392	0.9983	0.268609	0.231612	0.52706	-0.251362	0.354624	0.881006	-0.418777	0.166005	0.654395
341	96.009	(1R,2R)-Isocitric acid	HMDB33717	439238	C04617	-0.11718	0.273128	0.460223	-0.247187	0.0236647	0.0394139	-0.175923	0.110484	0.149444	0.216609	0.262701	0.627524	0.227384	0.206796	0.835698	0.023316	0.91392	0.9983	0.268609	0.231612	0.52706	-0.251362	0.354624	0.881006	-0.418777	0.166005	0.654395
342	96.009	D-Glucaro-1,4-lactone	HMDB41862	122306		-0.11718	0.273128	0.460223	-0.247187	0.0236647	0.0394139	-0.175923	0.110484	0.149444	0.216609	0.262701	0.627524	0.227384	0.206796	0.835698	0.023316	0.91392	0.9983	0.268609	0.231612	0.52706	-0.251362	0.354624	0.881006	-0.418777	0.166005	0.654395
343	96.046	Laccarin	HMDB41440	25263054		-1.32534	0.122504	0.36699	-0.497163	0.493308	0.324552	0	1	0.548096	0	1	0.78778	0	1	0.923066	0	1	0.999853	0	1	0.703515	0	1	0.895187	0	1	0.834532
344	96.046	1-Cyano-2-hydroxy-3-butene	HMDB31339	91586		-1.32534	0.122504	0.36699	-0.497163	0.493308	0.324552	0	1	0.548096	0	1	0.78778	0	1	0.923066	0	1	0.999853	0	1	0.703515	0	1	0.895187	0	1	0.834532
345	96.046	2,4-Dimethyloxazole	HMDB32968	138961		-1.32534	0.122504	0.36699	-0.497163	0.493308	0.324552	0	1	0.548096	0	1	0.78778	0	1	0.923066	0	1	0.999853	0	1	0.703515	0	1	0.895187	0	1	0.834532
346	96.046	2,5-Dimethyloxazole	HMDB32969	89961		-1.32534	0.122504	0.36699	-0.497163	0.493308	0.324552	0	1	0.548096	0	1	0.78778	0	1	0.923066	0	1	0.999853	0	1	0.703515	0	1	0.895187	0	1	0.834532
347	96.046	4,5-Dimethyloxazole	HMDB32970	30214		-1.32534	0.122504	0.36699	-0.497163	0.493308	0.324552	0	1	0.548096	0	1	0.78778	0	1	0.923066	0	1	0.999853	0	1	0.703515	0	1	0.895187	0	1	0.834532
348	96.927					0	1	0.693683	0	1	0.487029	0	1	0.548096	0	1	0.78778	0	1	0.923066	0	1	0.999853	0	1	0.703515	0	1	0.895187	0	1	0.834532
349	96.959					-0.0613899	0.156293	0.390763	-0.155629	4.3692e-05	0.000239587	-0.238717	3.2122e-05	0.000211574	-0.0342444	0.738347	0.728298	0.00230336	0.981495	0.920607	-0.0414541	0.67246	0.9983	0.0378103	0.462595	0.59335	-0.00796657	0.840712	0.884339	0.033149	0.396246	0.722238
350	96.96					0.0434522	0.15833	0.393025	0.15086	1.71874e-07	1.6957e-06	0.186566	0.000272039	0.00132332	0.033104	0.697638	0.714927	0.0925289	0.287848	0.835698	0.0295605	0.705817	0.9983	-0.0112924	0.682409	0.644951	0.0136718	0.747592	0.88272	0.0111706	0.743664	0.795348
351	96.964					0.0503494	0.243836	0.443099	0.0861645	0.065743	0.0856276	-0.0668389	0.202562	0.222372	-0.359057	0.186405	0.62043	-0.27672	0.345574	0.835698	-0.423253	0.11886	0.9983	0.127357	0.140496	0.512272	0.137228	0.148438	0.881006	0.0555709	0.555409	0.754076
352	96.967					-0.0186692	0.43966	0.535225	-0.0568454	0.0211184	0.0364862	-0.0994616	0.00558761	0.0160755	0.0862159	0.286795	0.627525	0.165	0.0406066	0.803747	0.107581	0.155996	0.9983	-0.00286448	0.942267	0.689468	-0.014801	0.594024	0.881006	-0.0286404	0.459693	0.732754
353	96.97	Phosphoric acid	HMDB02142	1004	C00009	0.0213521	0.294396	0.470176	0.0503808	0.0547273	0.0743611	0.0325192	0.378949	0.327583	0.0708205	0.389683	0.645893	0.108961	0.198517	0.835698	0.0634155	0.411807	0.9983	-0.0311351	0.392256	0.571478	0.0699129	0.225448	0.881006	0.0285755	0.617737	0.765638
354	96.976					0.127886	0.24124	0.441581	-0.0579029	0.655033	0.384144	0.0955608	0.445548	0.357539	-0.110986	0.52697	0.669344	-0.102429	0.591733	0.878684	-0.0898386	0.664749	0.9983	0.565987	0.0545626	0.512272	0.234238	0.467775	0.881006	0.523137	0.0689143	0.528656
355	96.993					0.455562	0.32319	0.486997	0.225791	0.598663	0.36539	0.00481839	0.989468	0.545459	0.323869	0.506448	0.664558	-0.0448766	0.922978	0.915209	0.541262	0.32781	0.9983	0	1	0.703515	0	1	0.895187	0	1	0.834532
356	97.03	Homoveratric acid	HMDB00434	7139		-0.072443	0.605036	0.589103	-0.301493	0.0363941	0.0542483	-0.204072	0.176189	0.202708	-0.182664	0.612901	0.693531	-0.00158443	0.994511	0.923059	0.0247894	0.933194	0.9983	0.290695	0.118955	0.512272	-0.433911	0.267357	0.881006	-0.516965	0.155471	0.639528
357	97.03	Xanthoxylin	HMDB29645	66654	C10726	-0.072443	0.605036	0.589103	-0.301493	0.0363941	0.0542483	-0.204072	0.176189	0.202708	-0.182664	0.612901	0.693531	-0.00158443	0.994511	0.923059	0.0247894	0.933194	0.9983	0.290695	0.118955	0.512272	-0.433911	0.267357	0.881006	-0.516965	0.155471	0.639528
358	97.03	2,4,5-Trimethoxybenzaldehyde	HMDB29648	20525		-0.072443	0.605036	0.589103	-0.301493	0.0363941	0.0542483	-0.204072	0.176189	0.202708	-0.182664	0.612901	0.693531	-0.00158443	0.994511	0.923059	0.0247894	0.933194	0.9983	0.290695	0.118955	0.512272	-0.433911	0.267357	0.881006	-0.516965	0.155471	0.639528
359	97.03	(+)-3-(3,4-Methylenedioxyphenyl)-1,2-propanediol	HMDB30571	97807		-0.072443	0.605036	0.589103	-0.301493	0.0363941	0.0542483	-0.204072	0.176189	0.202708	-0.182664	0.612901	0.693531	-0.00158443	0.994511	0.923059	0.0247894	0.933194	0.9983	0.290695	0.118955	0.512272	-0.433911	0.267357	0.881006	-0.516965	0.155471	0.639528
360	97.03	Maltyl isobutyrate	HMDB32365	3354132		-0.072443	0.605036	0.589103	-0.301493	0.0363941	0.0542483	-0.204072	0.176189	0.202708	-0.182664	0.612901	0.693531	-0.00158443	0.994511	0.923059	0.0247894	0.933194	0.9983	0.290695	0.118955	0.512272	-0.433911	0.267357	0.881006	-0.516965	0.155471	0.639528
361	97.03	(S)-Batatic acid	HMDB35721			-0.072443	0.605036	0.589103	-0.301493	0.0363941	0.0542483	-0.204072	0.176189	0.202708	-0.182664	0.612901	0.693531	-0.00158443	0.994511	0.923059	0.0247894	0.933194	0.9983	0.290695	0.118955	0.512272	-0.433911	0.267357	0.881006	-0.516965	0.155471	0.639528
362	97.03	2-Hydroxy-3-(4-methoxyphenyl)propanoic acid	HMDB39427	14868260		-0.072443	0.605036	0.589103	-0.301493	0.0363941	0.0542483	-0.204072	0.176189	0.202708	-0.182664	0.612901	0.693531	-0.00158443	0.994511	0.923059	0.0247894	0.933194	0.9983	0.290695	0.118955	0.512272	-0.433911	0.267357	0.881006	-0.516965	0.155471	0.639528
363	97.03	(S)-2-(4-Methoxyphenoxy)propanoic acid	HMDB40256	151199		-0.072443	0.605036	0.589103	-0.301493	0.0363941	0.0542483	-0.204072	0.176189	0.202708	-0.182664	0.612901	0.693531	-0.00158443	0.994511	0.923059	0.0247894	0.933194	0.9983	0.290695	0.118955	0.512272	-0.433911	0.267357	0.881006	-0.516965	0.155471	0.639528
364	97.03	4-Hydroxy-6-methyl-3-(1-oxobutyl)-2H-pyran-2-one	HMDB40637	54684273		-0.072443	0.605036	0.589103	-0.301493	0.0363941	0.0542483	-0.204072	0.176189	0.202708	-0.182664	0.612901	0.693531	-0.00158443	0.994511	0.923059	0.0247894	0.933194	0.9983	0.290695	0.118955	0.512272	-0.433911	0.267357	0.881006	-0.516965	0.155471	0.639528
365	97.03	4-Aminohippuric acid	HMDB01867	2148	D06890	-0.072443	0.605036	0.589103	-0.301493	0.0363941	0.0542483	-0.204072	0.176189	0.202708	-0.182664	0.612901	0.693531	-0.00158443	0.994511	0.923059	0.0247894	0.933194	0.9983	0.290695	0.118955	0.512272	-0.433911	0.267357	0.881006	-0.516965	0.155471	0.639528
366	97.03	2-Furanmethanol	HMDB13742	7361		-0.072443	0.605036	0.589103	-0.301493	0.0363941	0.0542483	-0.204072	0.176189	0.202708	-0.182664	0.612901	0.693531	-0.00158443	0.994511	0.923059	0.0247894	0.933194	0.9983	0.290695	0.118955	0.512272	-0.433911	0.267357	0.881006	-0.516965	0.155471	0.639528
367	97.03	5-Methyl-2(3H)-furanone	HMDB29609	11558		-0.072443	0.605036	0.589103	-0.301493	0.0363941	0.0542483	-0.204072	0.176189	0.202708	-0.182664	0.612901	0.693531	-0.00158443	0.994511	0.923059	0.0247894	0.933194	0.9983	0.290695	0.118955	0.512272	-0.433911	0.267357	0.881006	-0.516965	0.155471	0.639528
368	97.03	5-Hydroxy-4-pentenoic acid d-lactone	HMDB40145			-0.072443	0.605036	0.589103	-0.301493	0.0363941	0.0542483	-0.204072	0.176189	0.202708	-0.182664	0.612901	0.693531	-0.00158443	0.994511	0.923059	0.0247894	0.933194	0.9983	0.290695	0.118955	0.512272	-0.433911	0.267357	0.881006	-0.516965	0.155471	0.639528
369	97.041					-0.788864	0.0158189	0.217606	-0.29758	0.339555	0.257617	-0.0419892	0.892789	0.520453	-0.372135	0.394696	0.645893	0.336715	0.375375	0.835698	-0.0507484	0.906103	0.9983	-0.0683902	0.934674	0.689468	-0.845903	0.338776	0.881006	-0.599463	0.464864	0.735105
370	97.973					-0.0714851	0.614744	0.593008	0.0734742	0.546311	0.345276	0.0559527	0.686713	0.453626	-0.0697943	0.760407	0.735055	0.266677	0.140755	0.834632	-0.0381592	0.830323	0.9983	0	1	0.703515	-0.215012	0.414186	0.881006	0.138489	0.699874	0.786856
371	98.025	Galactonic acid	HMDB00565	128869	C00880	-0.0717095	0.302357	0.474283	-0.168698	0.0189679	0.03362	-0.130913	0.0888414	0.128693	0.2055	0.163658	0.62043	0.184005	0.249059	0.835698	0.11336	0.435961	0.9983	0.169471	0.184008	0.51517	-0.163764	0.346274	0.881006	-0.138531	0.460427	0.732754
372	98.025	Gluconic acid	HMDB00625	10690	C00257	-0.0717095	0.302357	0.474283	-0.168698	0.0189679	0.03362	-0.130913	0.0888414	0.128693	0.2055	0.163658	0.62043	0.184005	0.249059	0.835698	0.11336	0.435961	0.9983	0.169471	0.184008	0.51517	-0.163764	0.346274	0.881006	-0.138531	0.460427	0.732754
373	98.025	Gulonic acid	HMDB03290	152304	C00800	-0.0717095	0.302357	0.474283	-0.168698	0.0189679	0.03362	-0.130913	0.0888414	0.128693	0.2055	0.163658	0.62043	0.184005	0.249059	0.835698	0.11336	0.435961	0.9983	0.169471	0.184008	0.51517	-0.163764	0.346274	0.881006	-0.138531	0.460427	0.732754
374	98.025	(R)-Dihydromaleimide	HMDB30276	353549		-0.0717095	0.302357	0.474283	-0.168698	0.0189679	0.03362	-0.130913	0.0888414	0.128693	0.2055	0.163658	0.62043	0.184005	0.249059	0.835698	0.11336	0.435961	0.9983	0.169471	0.184008	0.51517	-0.163764	0.346274	0.881006	-0.138531	0.460427	0.732754
375	98.961					-0.330627	0.585283	0.58528	0.0907255	0.881012	0.457284	0.248747	0.626646	0.431852	0.880415	0.240491	0.624652	0.639641	0.358366	0.835698	0.201317	0.79044	0.9983	0.568666	0.373478	0.56578	0.019293	0.98465	0.893308	-0.977444	0.535967	0.748445
376	98.967					0.244623	0.0256319	0.243444	0.125917	0.312383	0.244866	0.0136771	0.912539	0.526062	-0.370394	0.181988	0.62043	-0.211159	0.450616	0.848626	0.0544401	0.862364	0.9983	-0.493149	0.145042	0.512272	0.371821	0.409785	0.881006	0.087297	0.853816	0.810235
377	98.972					-0.079583	0.0044304	0.155345	-0.0993001	0.000168402	0.000777636	-0.102396	0.00321235	0.0102661	0.0514659	0.436421	0.652585	0.0626172	0.372648	0.835698	0.0486142	0.455729	0.9983	0.126945	0.0162478	0.512272	0.0139965	0.830445	0.884339	0.0672038	0.232933	0.696118
378	99.006					-0.0156628	0.672022	0.613143	-0.0811318	0.115069	0.125191	-0.109755	0.031155	0.059943	0.127806	0.25747	0.626961	0.169901	0.12777	0.834632	0.147705	0.161529	0.9983	0.0181845	0.876605	0.679297	-0.0605937	0.605041	0.881006	0.0639498	0.262161	0.707256
379	99.009	4-Fumarylacetoacetic acid	HMDB01268	5280398	C01061	-0.0178014	0.833733	0.658208	0.00279164	0.971816	0.48128	-0.0866136	0.278316	0.270628	0.0535723	0.774996	0.738672	0.213244	0.229615	0.835698	0.0296356	0.871212	0.9983	0.195954	0.242139	0.529125	-0.0236528	0.90385	0.884637	-0.399266	0.126127	0.618294
380	99.009	Maleylacetoacetic acid	HMDB02052	5280393	C01036	-0.0178014	0.833733	0.658208	0.00279164	0.971816	0.48128	-0.0866136	0.278316	0.270628	0.0535723	0.774996	0.738672	0.213244	0.229615	0.835698	0.0296356	0.871212	0.9983	0.195954	0.242139	0.529125	-0.0236528	0.90385	0.884637	-0.399266	0.126127	0.618294
381	99.009	Succinic anhydride	HMDB32523	7922	C19524	-0.0178014	0.833733	0.658208	0.00279164	0.971816	0.48128	-0.0866136	0.278316	0.270628	0.0535723	0.774996	0.738672	0.213244	0.229615	0.835698	0.0296356	0.871212	0.9983	0.195954	0.242139	0.529125	-0.0236528	0.90385	0.884637	-0.399266	0.126127	0.618294
382	99.02					0	1	0.693683	0	1	0.487029	0	1	0.548096	-0.283406	0.213208	0.62043	-0.113491	0.728746	0.900556	0.311217	0.226872	0.9983	0	1	0.703515	0	1	0.895187	0	1	0.834532
383	99.045	Matsutakic acid A	HMDB36715	10584182		-0.429886	0.138687	0.378725	-0.032544	0.916079	0.466032	-0.785304	0.0520165	0.0888989	0.326798	0.576642	0.68495	0.744357	0.224889	0.835698	0.284873	0.63968	0.9983	-0.0539755	0.922154	0.689302	-0.087594	0.862237	0.884339	-0.323468	0.364441	0.721911
384	99.045	3-Methylbutyrolactone	HMDB02167	98451		-0.429886	0.138687	0.378725	-0.032544	0.916079	0.466032	-0.785304	0.0520165	0.0888989	0.326798	0.576642	0.68495	0.744357	0.224889	0.835698	0.284873	0.63968	0.9983	-0.0539755	0.922154	0.689302	-0.087594	0.862237	0.884339	-0.323468	0.364441	0.721911
385	99.045	Glutaral	HMDB29599	3485	C12518	-0.429886	0.138687	0.378725	-0.032544	0.916079	0.466032	-0.785304	0.0520165	0.0888989	0.326798	0.576642	0.68495	0.744357	0.224889	0.835698	0.284873	0.63968	0.9983	-0.0539755	0.922154	0.689302	-0.087594	0.862237	0.884339	-0.323468	0.364441	0.721911
386	99.045	Dihydro-2-methyl-3(2H)-furanone	HMDB31178	18522		-0.429886	0.138687	0.378725	-0.032544	0.916079	0.466032	-0.785304	0.0520165	0.0888989	0.326798	0.576642	0.68495	0.744357	0.224889	0.835698	0.284873	0.63968	0.9983	-0.0539755	0.922154	0.689302	-0.087594	0.862237	0.884339	-0.323468	0.364441	0.721911
387	99.045	2,3-Pentanedione	HMDB31598	11747		-0.429886	0.138687	0.378725	-0.032544	0.916079	0.466032	-0.785304	0.0520165	0.0888989	0.326798	0.576642	0.68495	0.744357	0.224889	0.835698	0.284873	0.63968	0.9983	-0.0539755	0.922154	0.689302	-0.087594	0.862237	0.884339	-0.323468	0.364441	0.721911
388	99.045	2,4-Pentanedione	HMDB31648		C15499	-0.429886	0.138687	0.378725	-0.032544	0.916079	0.466032	-0.785304	0.0520165	0.0888989	0.326798	0.576642	0.68495	0.744357	0.224889	0.835698	0.284873	0.63968	0.9983	-0.0539755	0.922154	0.689302	-0.087594	0.862237	0.884339	-0.323468	0.364441	0.721911
389	99.045	Isopropenyl acetate	HMDB32351	7916		-0.429886	0.138687	0.378725	-0.032544	0.916079	0.466032	-0.785304	0.0520165	0.0888989	0.326798	0.576642	0.68495	0.744357	0.224889	0.835698	0.284873	0.63968	0.9983	-0.0539755	0.922154	0.689302	-0.087594	0.862237	0.884339	-0.323468	0.364441	0.721911
390	99.045	Methyl methacrylate	HMDB32385	6658	C14527	-0.429886	0.138687	0.378725	-0.032544	0.916079	0.466032	-0.785304	0.0520165	0.0888989	0.326798	0.576642	0.68495	0.744357	0.224889	0.835698	0.284873	0.63968	0.9983	-0.0539755	0.922154	0.689302	-0.087594	0.862237	0.884339	-0.323468	0.364441	0.721911
391	99.045	Dihydro-5-methyl-2(3H)-furanone	HMDB33840	7921		-0.429886	0.138687	0.378725	-0.032544	0.916079	0.466032	-0.785304	0.0520165	0.0888989	0.326798	0.576642	0.68495	0.744357	0.224889	0.835698	0.284873	0.63968	0.9983	-0.0539755	0.922154	0.689302	-0.087594	0.862237	0.884339	-0.323468	0.364441	0.721911
392	99.045	Ethyl acrylate	HMDB33978	8821	C19238	-0.429886	0.138687	0.378725	-0.032544	0.916079	0.466032	-0.785304	0.0520165	0.0888989	0.326798	0.576642	0.68495	0.744357	0.224889	0.835698	0.284873	0.63968	0.9983	-0.0539755	0.922154	0.689302	-0.087594	0.862237	0.884339	-0.323468	0.364441	0.721911
393	99.045	Dihydro-3-methyl-2(3H)-furanone	HMDB35143	98323		-0.429886	0.138687	0.378725	-0.032544	0.916079	0.466032	-0.785304	0.0520165	0.0888989	0.326798	0.576642	0.68495	0.744357	0.224889	0.835698	0.284873	0.63968	0.9983	-0.0539755	0.922154	0.689302	-0.087594	0.862237	0.884339	-0.323468	0.364441	0.721911
394	99.972					0.0311038	0.909887	0.673167	-0.175804	0.500338	0.326206	-0.00240429	0.992823	0.546048	-0.479172	0.293987	0.627525	-0.297701	0.579551	0.875772	-0.493074	0.265595	0.9983	0.762548	0.0475725	0.512272	0	1	0.895187	0.764534	0.172493	0.661544
395	100.01					0	1	0.693683	0	1	0.487029	0	1	0.548096	0	1	0.78778	0	1	0.923066	0	1	0.999853	0	1	0.703515	0	1	0.895187	0	1	0.834532
396	100.041	L-3-Aminodihydro-2(3H)-furanone	HMDB29387	73509	C02926	-0.0616244	0.23978	0.441484	-0.0400735	0.365243	0.270018	-0.14136	0.0889578	0.128705	-0.00212882	0.984901	0.78576	-0.154345	0.177491	0.835698	-0.149132	0.167449	0.9983	0.0524267	0.537965	0.613133	0.0371185	0.743802	0.881527	-0.173402	0.0607797	0.510509
397	100.041	(S)-2-Azetidinecarboxylic acid	HMDB29615	17288		-0.0616244	0.23978	0.441484	-0.0400735	0.365243	0.270018	-0.14136	0.0889578	0.128705	-0.00212882	0.984901	0.78576	-0.154345	0.177491	0.835698	-0.149132	0.167449	0.9983	0.0524267	0.537965	0.613133	0.0371185	0.743802	0.881527	-0.173402	0.0607797	0.510509
398	100.041	1-Aminocyclopropanecarboxylic acid	HMDB36458	535	C01234	-0.0616244	0.23978	0.441484	-0.0400735	0.365243	0.270018	-0.14136	0.0889578	0.128705	-0.00212882	0.984901	0.78576	-0.154345	0.177491	0.835698	-0.149132	0.167449	0.9983	0.0524267	0.537965	0.613133	0.0371185	0.743802	0.881527	-0.173402	0.0607797	0.510509
399	100.934					-0.0733354	0.514203	0.559675	0.0596039	0.561667	0.351245	0.00154151	0.98979	0.545459	0.312962	0.0503701	0.62043	0.377513	0.0167964	0.797087	0.2861	0.0373443	0.780351	-0.00273171	0.988487	0.701429	-0.0589688	0.715941	0.881006	0.0428256	0.830417	0.80621
400	100.952					-0.0556689	0.191962	0.413653	-0.0588557	0.141961	0.145069	-0.0996685	0.0431006	0.0773586	-0.0773075	0.254107	0.626181	-0.123372	0.105527	0.834632	0.00834207	0.903007	0.9983	0.0606476	0.420238	0.577111	-0.0151943	0.834526	0.884339	0.0915374	0.327086	0.716713
401	100.968					-0.0411156	0.0826191	0.327497	-0.045472	0.0466718	0.0657484	-0.0545915	0.0193944	0.0418121	0.0702182	0.136085	0.62043	0.01864	0.684365	0.893514	-0.0035016	0.942614	0.9983	0.118561	0.0822071	0.512272	-0.0107146	0.886349	0.884637	-0.0232151	0.733891	0.794335
402	100.991					-0.0684866	0.502539	0.555845	-0.0734507	0.500299	0.326206	-0.0310134	0.777262	0.484716	0.1208	0.464249	0.658523	-0.0591338	0.7645	0.904031	-0.0243291	0.89981	0.9983	0.110188	0.412323	0.576698	-0.153375	0.424071	0.881006	-0.0892763	0.548636	0.751122
403	101.002					-0.0330014	0.484731	0.553455	-0.00948146	0.845567	0.445896	-0.134965	0.0386101	0.0705496	0.0396304	0.708201	0.717635	-0.0514348	0.639678	0.886883	-0.282505	0.0169281	0.532371	0.197473	0.0197045	0.512272	0.19989	0.053487	0.881006	-0.0883665	0.194335	0.676275
404	101.025	2-Ketobutyric acid	HMDB00005	58	C00109	-0.0702087	0.228182	0.433784	-0.0173234	0.725351	0.408393	-0.0403548	0.507617	0.386401	0.105294	0.286613	0.627525	0.00276639	0.980159	0.920063	-0.0385505	0.736161	0.9983	0.0354887	0.728965	0.653616	-0.168193	0.264739	0.881006	-0.239465	0.131088	0.623693
405	101.025	Acetoacetic acid	HMDB00060	96	C00164	-0.0702087	0.228182	0.433784	-0.0173234	0.725351	0.408393	-0.0403548	0.507617	0.386401	0.105294	0.286613	0.627525	0.00276639	0.980159	0.920063	-0.0385505	0.736161	0.9983	0.0354887	0.728965	0.653616	-0.168193	0.264739	0.881006	-0.239465	0.131088	0.623693
406	101.025	2-Methyl-3-oxopropanoic acid	HMDB01172	296	C00349	-0.0702087	0.228182	0.433784	-0.0173234	0.725351	0.408393	-0.0403548	0.507617	0.386401	0.105294	0.286613	0.627525	0.00276639	0.980159	0.920063	-0.0385505	0.736161	0.9983	0.0354887	0.728965	0.653616	-0.168193	0.264739	0.881006	-0.239465	0.131088	0.623693
407	101.025	(S)-Methylmalonic acid semialdehyde	HMDB02217	5462303	C06002	-0.0702087	0.228182	0.433784	-0.0173234	0.725351	0.408393	-0.0403548	0.507617	0.386401	0.105294	0.286613	0.627525	0.00276639	0.980159	0.920063	-0.0385505	0.736161	0.9983	0.0354887	0.728965	0.653616	-0.168193	0.264739	0.881006	-0.239465	0.131088	0.623693
408	101.025	4-Hydroxycrotonic acid	HMDB03381	6155526		-0.0702087	0.228182	0.433784	-0.0173234	0.725351	0.408393	-0.0403548	0.507617	0.386401	0.105294	0.286613	0.627525	0.00276639	0.980159	0.920063	-0.0385505	0.736161	0.9983	0.0354887	0.728965	0.653616	-0.168193	0.264739	0.881006	-0.239465	0.131088	0.623693
409	101.025	Acetic anhydride	HMDB31646	7918		-0.0702087	0.228182	0.433784	-0.0173234	0.725351	0.408393	-0.0403548	0.507617	0.386401	0.105294	0.286613	0.627525	0.00276639	0.980159	0.920063	-0.0385505	0.736161	0.9983	0.0354887	0.728965	0.653616	-0.168193	0.264739	0.881006	-0.239465	0.131088	0.623693
410	101.039	L-Tryptophan	HMDB00929	6305	C00078	-0.0993726	0.197648	0.415235	-0.0613231	0.415858	0.291156	-0.187629	0.0846238	0.124728	-0.0503673	0.702732	0.716201	-0.252398	0.0775293	0.834632	-0.394153	0.0157502	0.510493	0.0250332	0.885859	0.681745	0.197806	0.311706	0.881006	-0.146834	0.421722	0.727635
411	101.039	D-Tryptophan	HMDB13609	9060	C00525	-0.0993726	0.197648	0.415235	-0.0613231	0.415858	0.291156	-0.187629	0.0846238	0.124728	-0.0503673	0.702732	0.716201	-0.252398	0.0775293	0.834632	-0.394153	0.0157502	0.510493	0.0250332	0.885859	0.681745	0.197806	0.311706	0.881006	-0.146834	0.421722	0.727635
412	101.039	3-Hydroxymethylantipyrine	HMDB13840			-0.0993726	0.197648	0.415235	-0.0613231	0.415858	0.291156	-0.187629	0.0846238	0.124728	-0.0503673	0.702732	0.716201	-0.252398	0.0775293	0.834632	-0.394153	0.0157502	0.510493	0.0250332	0.885859	0.681745	0.197806	0.311706	0.881006	-0.146834	0.421722	0.727635
413	101.039	(Â±)-Tryptophan	HMDB30396	1148	C00806	-0.0993726	0.197648	0.415235	-0.0613231	0.415858	0.291156	-0.187629	0.0846238	0.124728	-0.0503673	0.702732	0.716201	-0.252398	0.0775293	0.834632	-0.394153	0.0157502	0.510493	0.0250332	0.885859	0.681745	0.197806	0.311706	0.881006	-0.146834	0.421722	0.727635
414	101.039	4-Heptenal diethyl acetal	HMDB32306	97750	C04067	-0.0993726	0.197648	0.415235	-0.0613231	0.415858	0.291156	-0.187629	0.0846238	0.124728	-0.0503673	0.702732	0.716201	-0.252398	0.0775293	0.834632	-0.394153	0.0157502	0.510493	0.0250332	0.885859	0.681745	0.197806	0.311706	0.881006	-0.146834	0.421722	0.727635
415	101.039	3-(1-Hydroxymethyl-1-propenyl)pentanedioic acid	HMDB33092			-0.0993726	0.197648	0.415235	-0.0613231	0.415858	0.291156	-0.187629	0.0846238	0.124728	-0.0503673	0.702732	0.716201	-0.252398	0.0775293	0.834632	-0.394153	0.0157502	0.510493	0.0250332	0.885859	0.681745	0.197806	0.311706	0.881006	-0.146834	0.421722	0.727635
416	101.039	2-Amino-1,6-dimethylfuro[3,2-e]imidazo[4,5-b]pyridine	HMDB35175			-0.0993726	0.197648	0.415235	-0.0613231	0.415858	0.291156	-0.187629	0.0846238	0.124728	-0.0503673	0.702732	0.716201	-0.252398	0.0775293	0.834632	-0.394153	0.0157502	0.510493	0.0250332	0.885859	0.681745	0.197806	0.311706	0.881006	-0.146834	0.421722	0.727635
417	101.044	Cyclopentanethiol	HMDB39771	15510		-0.0980736	0.280407	0.463411	-0.0622357	0.43183	0.297503	-0.0514066	0.551669	0.403855	-0.112574	0.435912	0.652585	-0.371946	0.0151021	0.797087	-0.293503	0.120936	0.9983	-0.132752	0.559135	0.615623	-0.400352	0.155264	0.881006	-0.21399	0.434605	0.727635
418	101.044	L-3-Aminodihydro-2(3H)-furanone	HMDB29387	73509	C02926	-0.0980736	0.280407	0.463411	-0.0622357	0.43183	0.297503	-0.0514066	0.551669	0.403855	-0.112574	0.435912	0.652585	-0.371946	0.0151021	0.797087	-0.293503	0.120936	0.9983	-0.132752	0.559135	0.615623	-0.400352	0.155264	0.881006	-0.21399	0.434605	0.727635
419	101.044	(S)-2-Azetidinecarboxylic acid	HMDB29615	17288		-0.0980736	0.280407	0.463411	-0.0622357	0.43183	0.297503	-0.0514066	0.551669	0.403855	-0.112574	0.435912	0.652585	-0.371946	0.0151021	0.797087	-0.293503	0.120936	0.9983	-0.132752	0.559135	0.615623	-0.400352	0.155264	0.881006	-0.21399	0.434605	0.727635
420	101.044	1-Aminocyclopropanecarboxylic acid	HMDB36458	535	C01234	-0.0980736	0.280407	0.463411	-0.0622357	0.43183	0.297503	-0.0514066	0.551669	0.403855	-0.112574	0.435912	0.652585	-0.371946	0.0151021	0.797087	-0.293503	0.120936	0.9983	-0.132752	0.559135	0.615623	-0.400352	0.155264	0.881006	-0.21399	0.434605	0.727635
421	101.06	Ethyl propionate	HMDB30058	7749		-0.0157229	0.741404	0.634353	-0.00234839	0.961505	0.478635	-0.049116	0.420822	0.34721	0.153766	0.136676	0.62043	0.0367796	0.729349	0.900556	0.0678134	0.520248	0.9983	-0.0141566	0.903435	0.685067	-0.112136	0.359807	0.881006	-0.252824	0.0848824	0.559672
422	101.06	Tetrahydro-2-furanmethanol	HMDB31175	7360		-0.0157229	0.741404	0.634353	-0.00234839	0.961505	0.478635	-0.049116	0.420822	0.34721	0.153766	0.136676	0.62043	0.0367796	0.729349	0.900556	0.0678134	0.520248	0.9983	-0.0141566	0.903435	0.685067	-0.112136	0.359807	0.881006	-0.252824	0.0848824	0.559672
423	101.06	Isopropyl acetate	HMDB31241	7915		-0.0157229	0.741404	0.634353	-0.00234839	0.961505	0.478635	-0.049116	0.420822	0.34721	0.153766	0.136676	0.62043	0.0367796	0.729349	0.900556	0.0678134	0.520248	0.9983	-0.0141566	0.903435	0.685067	-0.112136	0.359807	0.881006	-0.252824	0.0848824	0.559672
424	101.06	2-Methylpropyl formate	HMDB31247	10957		-0.0157229	0.741404	0.634353	-0.00234839	0.961505	0.478635	-0.049116	0.420822	0.34721	0.153766	0.136676	0.62043	0.0367796	0.729349	0.900556	0.0678134	0.520248	0.9983	-0.0141566	0.903435	0.685067	-0.112136	0.359807	0.881006	-0.252824	0.0848824	0.559672
425	101.06	Methyl isobutyrate	HMDB31249	11039		-0.0157229	0.741404	0.634353	-0.00234839	0.961505	0.478635	-0.049116	0.420822	0.34721	0.153766	0.136676	0.62043	0.0367796	0.729349	0.900556	0.0678134	0.520248	0.9983	-0.0141566	0.903435	0.685067	-0.112136	0.359807	0.881006	-0.252824	0.0848824	0.559672
426	101.06	3-Hydroxy-2-pentanone	HMDB31516	62484		-0.0157229	0.741404	0.634353	-0.00234839	0.961505	0.478635	-0.049116	0.420822	0.34721	0.153766	0.136676	0.62043	0.0367796	0.729349	0.900556	0.0678134	0.520248	0.9983	-0.0141566	0.903435	0.685067	-0.112136	0.359807	0.881006	-0.252824	0.0848824	0.559672
427	101.06	2,4-Dimethyl-1,3-dioxolane	HMDB32230	102993		-0.0157229	0.741404	0.634353	-0.00234839	0.961505	0.478635	-0.049116	0.420822	0.34721	0.153766	0.136676	0.62043	0.0367796	0.729349	0.900556	0.0678134	0.520248	0.9983	-0.0141566	0.903435	0.685067	-0.112136	0.359807	0.881006	-0.252824	0.0848824	0.559672
428	101.06	Ethylene oxide/propylene oxide copolymer	HMDB32263	24751		-0.0157229	0.741404	0.634353	-0.00234839	0.961505	0.478635	-0.049116	0.420822	0.34721	0.153766	0.136676	0.62043	0.0367796	0.729349	0.900556	0.0678134	0.520248	0.9983	-0.0141566	0.903435	0.685067	-0.112136	0.359807	0.881006	-0.252824	0.0848824	0.559672
429	101.06	Propyl acetate	HMDB34237	7997		-0.0157229	0.741404	0.634353	-0.00234839	0.961505	0.478635	-0.049116	0.420822	0.34721	0.153766	0.136676	0.62043	0.0367796	0.729349	0.900556	0.0678134	0.520248	0.9983	-0.0141566	0.903435	0.685067	-0.112136	0.359807	0.881006	-0.252824	0.0848824	0.559672
430	101.06	Tetrahydro-2-methyl-3-furanol	HMDB39799	34742		-0.0157229	0.741404	0.634353	-0.00234839	0.961505	0.478635	-0.049116	0.420822	0.34721	0.153766	0.136676	0.62043	0.0367796	0.729349	0.900556	0.0678134	0.520248	0.9983	-0.0141566	0.903435	0.685067	-0.112136	0.359807	0.881006	-0.252824	0.0848824	0.559672
431	101.06	Butyl formate	HMDB40575	11614		-0.0157229	0.741404	0.634353	-0.00234839	0.961505	0.478635	-0.049116	0.420822	0.34721	0.153766	0.136676	0.62043	0.0367796	0.729349	0.900556	0.0678134	0.520248	0.9983	-0.0141566	0.903435	0.685067	-0.112136	0.359807	0.881006	-0.252824	0.0848824	0.559672
432	101.06	Pivalic acid	HMDB41992	6417		-0.0157229	0.741404	0.634353	-0.00234839	0.961505	0.478635	-0.049116	0.420822	0.34721	0.153766	0.136676	0.62043	0.0367796	0.729349	0.900556	0.0678134	0.520248	0.9983	-0.0141566	0.903435	0.685067	-0.112136	0.359807	0.881006	-0.252824	0.0848824	0.559672
433	101.072					0	1	0.693683	0	1	0.487029	-0.252983	0.0833189	0.123556	0	1	0.78778	0	1	0.923066	0	1	0.999853	0	1	0.703515	0	1	0.895187	0	1	0.834532
434	101.967					-0.0269277	0.414803	0.528635	-0.0225427	0.449827	0.306275	-0.049379	0.168409	0.197646	0.132858	0.0314237	0.62043	0.0881647	0.133184	0.834632	0.0847075	0.193408	0.9983	0.0301447	0.689045	0.645502	-0.0724081	0.409543	0.881006	-0.0949134	0.203017	0.678258
435	102.02	Pyruvatoxime	HMDB02455	6419427		-0.0335755	0.292643	0.469936	-0.0572554	0.164896	0.160792	-0.065547	0.138424	0.174027	-0.0166462	0.819218	0.749543	-0.0268832	0.752396	0.900556	-0.0856357	0.275513	0.9983	0.123761	0.246279	0.529439	-0.0115839	0.911109	0.884637	-0.0494997	0.661477	0.77667
436	102.02	3-Oxoalanine	HMDB11602	29		-0.0335755	0.292643	0.469936	-0.0572554	0.164896	0.160792	-0.065547	0.138424	0.174027	-0.0166462	0.819218	0.749543	-0.0268832	0.752396	0.900556	-0.0856357	0.275513	0.9983	0.123761	0.246279	0.529439	-0.0115839	0.911109	0.884637	-0.0494997	0.661477	0.77667
437	102.028	2-Ketobutyric acid	HMDB00005	58	C00109	-0.0764611	0.233339	0.437443	-0.0176842	0.749709	0.415747	-0.0122487	0.850498	0.507554	0.120617	0.254254	0.626181	0.0396703	0.740568	0.900556	-0.0356064	0.774678	0.9983	0.0359321	0.771815	0.660671	-0.184533	0.268121	0.881006	-0.242005	0.161852	0.648236
438	102.028	Acetoacetic acid	HMDB00060	96	C00164	-0.0764611	0.233339	0.437443	-0.0176842	0.749709	0.415747	-0.0122487	0.850498	0.507554	0.120617	0.254254	0.626181	0.0396703	0.740568	0.900556	-0.0356064	0.774678	0.9983	0.0359321	0.771815	0.660671	-0.184533	0.268121	0.881006	-0.242005	0.161852	0.648236
439	102.028	2-Methyl-3-oxopropanoic acid	HMDB01172	296	C00349	-0.0764611	0.233339	0.437443	-0.0176842	0.749709	0.415747	-0.0122487	0.850498	0.507554	0.120617	0.254254	0.626181	0.0396703	0.740568	0.900556	-0.0356064	0.774678	0.9983	0.0359321	0.771815	0.660671	-0.184533	0.268121	0.881006	-0.242005	0.161852	0.648236
440	102.028	(S)-Methylmalonic acid semialdehyde	HMDB02217	5462303	C06002	-0.0764611	0.233339	0.437443	-0.0176842	0.749709	0.415747	-0.0122487	0.850498	0.507554	0.120617	0.254254	0.626181	0.0396703	0.740568	0.900556	-0.0356064	0.774678	0.9983	0.0359321	0.771815	0.660671	-0.184533	0.268121	0.881006	-0.242005	0.161852	0.648236
441	102.028	4-Hydroxycrotonic acid	HMDB03381	6155526		-0.0764611	0.233339	0.437443	-0.0176842	0.749709	0.415747	-0.0122487	0.850498	0.507554	0.120617	0.254254	0.626181	0.0396703	0.740568	0.900556	-0.0356064	0.774678	0.9983	0.0359321	0.771815	0.660671	-0.184533	0.268121	0.881006	-0.242005	0.161852	0.648236
442	102.028	Acetic anhydride	HMDB31646	7918		-0.0764611	0.233339	0.437443	-0.0176842	0.749709	0.415747	-0.0122487	0.850498	0.507554	0.120617	0.254254	0.626181	0.0396703	0.740568	0.900556	-0.0356064	0.774678	0.9983	0.0359321	0.771815	0.660671	-0.184533	0.268121	0.881006	-0.242005	0.161852	0.648236
443	102.036					0.0950856	0.081036	0.326151	0.0840095	0.154237	0.153913	-0.0663372	0.553715	0.404063	-0.0496231	0.744929	0.729482	-0.179517	0.223312	0.835698	-0.207519	0.0540407	0.867184	0.106438	0.413411	0.576698	0.244803	0.109475	0.881006	0.0268937	0.762904	0.79925
444	102.056	Dimethylglycine	HMDB00092	673	C01026	-0.0994588	0.0415792	0.268655	-0.0907213	0.0435695	0.0623379	-0.0906131	0.0518279	0.0886315	0.11933	0.107652	0.62043	0.0998075	0.271455	0.835698	-0.0427358	0.616184	0.9983	0.00393233	0.96149	0.694151	-0.153767	0.258323	0.881006	-0.242159	0.0572491	0.498851
445	102.056	Gamma-Aminobutyric acid	HMDB00112	119	C00334	-0.0994588	0.0415792	0.268655	-0.0907213	0.0435695	0.0623379	-0.0906131	0.0518279	0.0886315	0.11933	0.107652	0.62043	0.0998075	0.271455	0.835698	-0.0427358	0.616184	0.9983	0.00393233	0.96149	0.694151	-0.153767	0.258323	0.881006	-0.242159	0.0572491	0.498851
446	102.056	L-Alpha-aminobutyric acid	HMDB00452	80283	C02356	-0.0994588	0.0415792	0.268655	-0.0907213	0.0435695	0.0623379	-0.0906131	0.0518279	0.0886315	0.11933	0.107652	0.62043	0.0998075	0.271455	0.835698	-0.0427358	0.616184	0.9983	0.00393233	0.96149	0.694151	-0.153767	0.258323	0.881006	-0.242159	0.0572491	0.498851
447	102.056	D-Alpha-aminobutyric acid	HMDB00650	439691	C02261	-0.0994588	0.0415792	0.268655	-0.0907213	0.0435695	0.0623379	-0.0906131	0.0518279	0.0886315	0.11933	0.107652	0.62043	0.0998075	0.271455	0.835698	-0.0427358	0.616184	0.9983	0.00393233	0.96149	0.694151	-0.153767	0.258323	0.881006	-0.242159	0.0572491	0.498851
448	102.056	2-Aminoisobutyric acid	HMDB01906	6119	C03665	-0.0994588	0.0415792	0.268655	-0.0907213	0.0435695	0.0623379	-0.0906131	0.0518279	0.0886315	0.11933	0.107652	0.62043	0.0998075	0.271455	0.835698	-0.0427358	0.616184	0.9983	0.00393233	0.96149	0.694151	-0.153767	0.258323	0.881006	-0.242159	0.0572491	0.498851
449	102.056	(S)-b-aminoisobutyric acid	HMDB02166	439434	C03284	-0.0994588	0.0415792	0.268655	-0.0907213	0.0435695	0.0623379	-0.0906131	0.0518279	0.0886315	0.11933	0.107652	0.62043	0.0998075	0.271455	0.835698	-0.0427358	0.616184	0.9983	0.00393233	0.96149	0.694151	-0.153767	0.258323	0.881006	-0.242159	0.0572491	0.498851
450	102.056	(R)-b-aminoisobutyric acid	HMDB02299	5459822	C01205	-0.0994588	0.0415792	0.268655	-0.0907213	0.0435695	0.0623379	-0.0906131	0.0518279	0.0886315	0.11933	0.107652	0.62043	0.0998075	0.271455	0.835698	-0.0427358	0.616184	0.9983	0.00393233	0.96149	0.694151	-0.153767	0.258323	0.881006	-0.242159	0.0572491	0.498851
451	102.056	3-Aminoisobutanoic acid	HMDB03911	64956	C05145	-0.0994588	0.0415792	0.268655	-0.0907213	0.0435695	0.0623379	-0.0906131	0.0518279	0.0886315	0.11933	0.107652	0.62043	0.0998075	0.271455	0.835698	-0.0427358	0.616184	0.9983	0.00393233	0.96149	0.694151	-0.153767	0.258323	0.881006	-0.242159	0.0572491	0.498851
452	102.056	Butyl nitrite	HMDB31329	10996		-0.0994588	0.0415792	0.268655	-0.0907213	0.0435695	0.0623379	-0.0906131	0.0518279	0.0886315	0.11933	0.107652	0.62043	0.0998075	0.271455	0.835698	-0.0427358	0.616184	0.9983	0.00393233	0.96149	0.694151	-0.153767	0.258323	0.881006	-0.242159	0.0572491	0.498851
453	102.056	3-Aminobutanoic acid	HMDB31654	10932		-0.0994588	0.0415792	0.268655	-0.0907213	0.0435695	0.0623379	-0.0906131	0.0518279	0.0886315	0.11933	0.107652	0.62043	0.0998075	0.271455	0.835698	-0.0427358	0.616184	0.9983	0.00393233	0.96149	0.694151	-0.153767	0.258323	0.881006	-0.242159	0.0572491	0.498851
454	102.056	O-Acetylethanolamine	HMDB38394	112720		-0.0994588	0.0415792	0.268655	-0.0907213	0.0435695	0.0623379	-0.0906131	0.0518279	0.0886315	0.11933	0.107652	0.62043	0.0998075	0.271455	0.835698	-0.0427358	0.616184	0.9983	0.00393233	0.96149	0.694151	-0.153767	0.258323	0.881006	-0.242159	0.0572491	0.498851
455	102.056	N-Ethylglycine	HMDB41945	6992079	C11735	-0.0994588	0.0415792	0.268655	-0.0907213	0.0435695	0.0623379	-0.0906131	0.0518279	0.0886315	0.11933	0.107652	0.62043	0.0998075	0.271455	0.835698	-0.0427358	0.616184	0.9983	0.00393233	0.96149	0.694151	-0.153767	0.258323	0.881006	-0.242159	0.0572491	0.498851
456	102.965					-0.0151208	0.661702	0.610364	-0.0241652	0.49662	0.325431	-0.00816481	0.822283	0.499443	0.0664492	0.274386	0.627525	0.0275605	0.633955	0.886883	-0.00182833	0.975851	0.9983	0.107501	0.217832	0.522714	-0.0172798	0.855715	0.884339	0.0318019	0.659916	0.776395
457	102.975					-0.0086759	0.712002	0.626472	-0.0350708	0.143344	0.146057	-0.186744	8.60084e-06	6.59624e-05	0.00468546	0.964507	0.783538	-0.0332547	0.757162	0.902384	-0.124236	0.241306	0.9983	-0.0247867	0.484807	0.599105	0.0188454	0.670481	0.881006	-0.168995	4.18039e-05	0.00305956
458	102.986					-0.11678	0.262384	0.454066	-0.0493406	0.666698	0.388665	-0.23616	0.188126	0.211586	-0.400547	0.0326021	0.62043	-0.151035	0.274479	0.835698	-0.218174	0.073837	0.947761	0	1	0.703515	0	1	0.895187	0	1	0.834532
459	103.004	Garcinia acid	HMDB31159	123908		0.067405	0.399743	0.523114	0.129345	0.0946054	0.110409	0.120364	0.109301	0.148391	-0.230546	0.0163161	0.62043	-0.225512	0.0182458	0.797087	-0.189938	0.0955414	0.9983	0.0454769	0.718309	0.651657	-0.0554742	0.676582	0.881006	-0.0754339	0.582053	0.756483
460	103.004	Malonic acid	HMDB00691	867	C00383	0.067405	0.399743	0.523114	0.129345	0.0946054	0.110409	0.120364	0.109301	0.148391	-0.230546	0.0163161	0.62043	-0.225512	0.0182458	0.797087	-0.189938	0.0955414	0.9983	0.0454769	0.718309	0.651657	-0.0554742	0.676582	0.881006	-0.0754339	0.582053	0.756483
461	103.004	Hydroxypyruvic acid	HMDB01352	964	C00168	0.067405	0.399743	0.523114	0.129345	0.0946054	0.110409	0.120364	0.109301	0.148391	-0.230546	0.0163161	0.62043	-0.225512	0.0182458	0.797087	-0.189938	0.0955414	0.9983	0.0454769	0.718309	0.651657	-0.0554742	0.676582	0.881006	-0.0754339	0.582053	0.756483
462	103.004	Tartronate semialdehyde	HMDB06938	1122	C01146	0.067405	0.399743	0.523114	0.129345	0.0946054	0.110409	0.120364	0.109301	0.148391	-0.230546	0.0163161	0.62043	-0.225512	0.0182458	0.797087	-0.189938	0.0955414	0.9983	0.0454769	0.718309	0.651657	-0.0554742	0.676582	0.881006	-0.0754339	0.582053	0.756483
463	103.02	4-(2-Aminophenyl)-2,4-dioxobutanoic acid	HMDB00978	472	C01252	0.0584557	0.420247	0.530575	0.0728245	0.329928	0.252997	0.0531003	0.688599	0.454001	0.162851	0.263201	0.627525	0.0197896	0.879844	0.910551	0	1	0.999853	0	1	0.703515	0	1	0.895187	0	1	0.834532
464	103.029	(R)-2-Benzylsuccinate	HMDB12127	446168	C09816	-0.111807	0.159966	0.393796	0.0160694	0.776682	0.424666	-0.00777416	0.91739	0.527534	0.111044	0.374648	0.640499	-0.0185262	0.89252	0.912054	-0.0920916	0.482695	0.9983	-0.0424224	0.732974	0.653914	-0.253908	0.181311	0.881006	-0.316051	0.130245	0.623693
465	103.029	5-(3',4'-Dihydroxyphenyl)-gamma-valerolactone	HMDB29185	152432		-0.111807	0.159966	0.393796	0.0160694	0.776682	0.424666	-0.00777416	0.91739	0.527534	0.111044	0.374648	0.640499	-0.0185262	0.89252	0.912054	-0.0920916	0.482695	0.9983	-0.0424224	0.732974	0.653914	-0.253908	0.181311	0.881006	-0.316051	0.130245	0.623693
466	103.029	3-(3,4-Dimethoxyphenyl)-2-propenoic acid	HMDB34315	717531		-0.111807	0.159966	0.393796	0.0160694	0.776682	0.424666	-0.00777416	0.91739	0.527534	0.111044	0.374648	0.640499	-0.0185262	0.89252	0.912054	-0.0920916	0.482695	0.9983	-0.0424224	0.732974	0.653914	-0.253908	0.181311	0.881006	-0.316051	0.130245	0.623693
467	103.029	Furapiole	HMDB36055	156052		-0.111807	0.159966	0.393796	0.0160694	0.776682	0.424666	-0.00777416	0.91739	0.527534	0.111044	0.374648	0.640499	-0.0185262	0.89252	0.912054	-0.0920916	0.482695	0.9983	-0.0424224	0.732974	0.653914	-0.253908	0.181311	0.881006	-0.316051	0.130245	0.623693
468	103.029	1-(2-Methoxy-3,4-methylenedioxyphenyl)-1-propanone	HMDB37308			-0.111807	0.159966	0.393796	0.0160694	0.776682	0.424666	-0.00777416	0.91739	0.527534	0.111044	0.374648	0.640499	-0.0185262	0.89252	0.912054	-0.0920916	0.482695	0.9983	-0.0424224	0.732974	0.653914	-0.253908	0.181311	0.881006	-0.316051	0.130245	0.623693
469	103.029	3-(3-Methoxy-4,5-methylenedioxyphenyl)-2-propen-1-ol	HMDB40892			-0.111807	0.159966	0.393796	0.0160694	0.776682	0.424666	-0.00777416	0.91739	0.527534	0.111044	0.374648	0.640499	-0.0185262	0.89252	0.912054	-0.0920916	0.482695	0.9983	-0.0424224	0.732974	0.653914	-0.253908	0.181311	0.881006	-0.316051	0.130245	0.623693
470	103.029	Anthriscinol	HMDB41461	13250360		-0.111807	0.159966	0.393796	0.0160694	0.776682	0.424666	-0.00777416	0.91739	0.527534	0.111044	0.374648	0.640499	-0.0185262	0.89252	0.912054	-0.0920916	0.482695	0.9983	-0.0424224	0.732974	0.653914	-0.253908	0.181311	0.881006	-0.316051	0.130245	0.623693
471	103.029	5-(3',5'-Dihydroxyphenyl)-gamma-valerolactone	HMDB41692	52920453		-0.111807	0.159966	0.393796	0.0160694	0.776682	0.424666	-0.00777416	0.91739	0.527534	0.111044	0.374648	0.640499	-0.0185262	0.89252	0.912054	-0.0920916	0.482695	0.9983	-0.0424224	0.732974	0.653914	-0.253908	0.181311	0.881006	-0.316051	0.130245	0.623693
472	103.04	2-Hydroxybutyric acid	HMDB00008	11266	C05984	0.0263912	0.493289	0.553826	0.172118	8.16825e-07	7.06563e-06	0.0279747	0.531651	0.395503	-0.0295042	0.70839	0.717635	-0.102473	0.192906	0.835698	-0.132495	0.0755427	0.951897	-0.0948009	0.00967451	0.512272	-0.0554382	0.109059	0.881006	-0.181957	0.00416227	0.119854
473	103.04	(R)-3-Hydroxybutyric acid	HMDB00011	92135	C01089	0.0263912	0.493289	0.553826	0.172118	8.16825e-07	7.06563e-06	0.0279747	0.531651	0.395503	-0.0295042	0.70839	0.717635	-0.102473	0.192906	0.835698	-0.132495	0.0755427	0.951897	-0.0948009	0.00967451	0.512272	-0.0554382	0.109059	0.881006	-0.181957	0.00416227	0.119854
474	103.04	(S)-3-Hydroxyisobutyric acid	HMDB00023	440873	C06001	0.0263912	0.493289	0.553826	0.172118	8.16825e-07	7.06563e-06	0.0279747	0.531651	0.395503	-0.0295042	0.70839	0.717635	-0.102473	0.192906	0.835698	-0.132495	0.0755427	0.951897	-0.0948009	0.00967451	0.512272	-0.0554382	0.109059	0.881006	-0.181957	0.00416227	0.119854
475	103.04	(R)-3-Hydroxyisobutyric acid	HMDB00336	11217234		0.0263912	0.493289	0.553826	0.172118	8.16825e-07	7.06563e-06	0.0279747	0.531651	0.395503	-0.0295042	0.70839	0.717635	-0.102473	0.192906	0.835698	-0.132495	0.0755427	0.951897	-0.0948009	0.00967451	0.512272	-0.0554382	0.109059	0.881006	-0.181957	0.00416227	0.119854
476	103.04	3-Hydroxybutyric acid	HMDB00357	441	C01089	0.0263912	0.493289	0.553826	0.172118	8.16825e-07	7.06563e-06	0.0279747	0.531651	0.395503	-0.0295042	0.70839	0.717635	-0.102473	0.192906	0.835698	-0.132495	0.0755427	0.951897	-0.0948009	0.00967451	0.512272	-0.0554382	0.109059	0.881006	-0.181957	0.00416227	0.119854
477	103.04	(S)-3-Hydroxybutyric acid	HMDB00442	94318	C03197	0.0263912	0.493289	0.553826	0.172118	8.16825e-07	7.06563e-06	0.0279747	0.531651	0.395503	-0.0295042	0.70839	0.717635	-0.102473	0.192906	0.835698	-0.132495	0.0755427	0.951897	-0.0948009	0.00967451	0.512272	-0.0554382	0.109059	0.881006	-0.181957	0.00416227	0.119854
478	103.04	4-Hydroxybutyric acid	HMDB00710	10413	C00989	0.0263912	0.493289	0.553826	0.172118	8.16825e-07	7.06563e-06	0.0279747	0.531651	0.395503	-0.0295042	0.70839	0.717635	-0.102473	0.192906	0.835698	-0.132495	0.0755427	0.951897	-0.0948009	0.00967451	0.512272	-0.0554382	0.109059	0.881006	-0.181957	0.00416227	0.119854
479	103.04	Ethoxyacetic acid	HMDB31212	12301		0.0263912	0.493289	0.553826	0.172118	8.16825e-07	7.06563e-06	0.0279747	0.531651	0.395503	-0.0295042	0.70839	0.717635	-0.102473	0.192906	0.835698	-0.132495	0.0755427	0.951897	-0.0948009	0.00967451	0.512272	-0.0554382	0.109059	0.881006	-0.181957	0.00416227	0.119854
480	103.059	Dimethylglycine	HMDB00092	673	C01026	-0.216389	0.0916211	0.335029	0.00943266	0.935351	0.471435	-0.161794	0.201377	0.221513	-0.204966	0.313857	0.630731	0.032837	0.881906	0.910551	-0.276729	0.150139	0.9983	0.054822	0.822351	0.671156	-0.0754189	0.492119	0.881006	0	1	0.834532
481	103.059	Gamma-Aminobutyric acid	HMDB00112	119	C00334	-0.216389	0.0916211	0.335029	0.00943266	0.935351	0.471435	-0.161794	0.201377	0.221513	-0.204966	0.313857	0.630731	0.032837	0.881906	0.910551	-0.276729	0.150139	0.9983	0.054822	0.822351	0.671156	-0.0754189	0.492119	0.881006	0	1	0.834532
482	103.059	L-Alpha-aminobutyric acid	HMDB00452	80283	C02356	-0.216389	0.0916211	0.335029	0.00943266	0.935351	0.471435	-0.161794	0.201377	0.221513	-0.204966	0.313857	0.630731	0.032837	0.881906	0.910551	-0.276729	0.150139	0.9983	0.054822	0.822351	0.671156	-0.0754189	0.492119	0.881006	0	1	0.834532
483	103.059	D-Alpha-aminobutyric acid	HMDB00650	439691	C02261	-0.216389	0.0916211	0.335029	0.00943266	0.935351	0.471435	-0.161794	0.201377	0.221513	-0.204966	0.313857	0.630731	0.032837	0.881906	0.910551	-0.276729	0.150139	0.9983	0.054822	0.822351	0.671156	-0.0754189	0.492119	0.881006	0	1	0.834532
484	103.059	2-Aminoisobutyric acid	HMDB01906	6119	C03665	-0.216389	0.0916211	0.335029	0.00943266	0.935351	0.471435	-0.161794	0.201377	0.221513	-0.204966	0.313857	0.630731	0.032837	0.881906	0.910551	-0.276729	0.150139	0.9983	0.054822	0.822351	0.671156	-0.0754189	0.492119	0.881006	0	1	0.834532
485	103.059	(S)-b-aminoisobutyric acid	HMDB02166	439434	C03284	-0.216389	0.0916211	0.335029	0.00943266	0.935351	0.471435	-0.161794	0.201377	0.221513	-0.204966	0.313857	0.630731	0.032837	0.881906	0.910551	-0.276729	0.150139	0.9983	0.054822	0.822351	0.671156	-0.0754189	0.492119	0.881006	0	1	0.834532
486	103.059	(R)-b-aminoisobutyric acid	HMDB02299	5459822	C01205	-0.216389	0.0916211	0.335029	0.00943266	0.935351	0.471435	-0.161794	0.201377	0.221513	-0.204966	0.313857	0.630731	0.032837	0.881906	0.910551	-0.276729	0.150139	0.9983	0.054822	0.822351	0.671156	-0.0754189	0.492119	0.881006	0	1	0.834532
487	103.059	3-Aminoisobutanoic acid	HMDB03911	64956	C05145	-0.216389	0.0916211	0.335029	0.00943266	0.935351	0.471435	-0.161794	0.201377	0.221513	-0.204966	0.313857	0.630731	0.032837	0.881906	0.910551	-0.276729	0.150139	0.9983	0.054822	0.822351	0.671156	-0.0754189	0.492119	0.881006	0	1	0.834532
488	103.059	Butyl nitrite	HMDB31329	10996		-0.216389	0.0916211	0.335029	0.00943266	0.935351	0.471435	-0.161794	0.201377	0.221513	-0.204966	0.313857	0.630731	0.032837	0.881906	0.910551	-0.276729	0.150139	0.9983	0.054822	0.822351	0.671156	-0.0754189	0.492119	0.881006	0	1	0.834532
489	103.059	3-Aminobutanoic acid	HMDB31654	10932		-0.216389	0.0916211	0.335029	0.00943266	0.935351	0.471435	-0.161794	0.201377	0.221513	-0.204966	0.313857	0.630731	0.032837	0.881906	0.910551	-0.276729	0.150139	0.9983	0.054822	0.822351	0.671156	-0.0754189	0.492119	0.881006	0	1	0.834532
490	103.059	O-Acetylethanolamine	HMDB38394	112720		-0.216389	0.0916211	0.335029	0.00943266	0.935351	0.471435	-0.161794	0.201377	0.221513	-0.204966	0.313857	0.630731	0.032837	0.881906	0.910551	-0.276729	0.150139	0.9983	0.054822	0.822351	0.671156	-0.0754189	0.492119	0.881006	0	1	0.834532
491	103.059	N-Ethylglycine	HMDB41945	6992079	C11735	-0.216389	0.0916211	0.335029	0.00943266	0.935351	0.471435	-0.161794	0.201377	0.221513	-0.204966	0.313857	0.630731	0.032837	0.881906	0.910551	-0.276729	0.150139	0.9983	0.054822	0.822351	0.671156	-0.0754189	0.492119	0.881006	0	1	0.834532
492	104.035	L-Serine	HMDB00187	5951	C00065	-0.198723	0.0186875	0.222982	-0.159596	0.0225675	0.0380381	-0.226988	0.0111491	0.0269741	0.170612	0.172707	0.62043	0.0660213	0.649756	0.886883	-0.0774435	0.613201	0.9983	0.0604811	0.666084	0.640431	-0.253611	0.230379	0.881006	-0.440129	0.0651478	0.522326
493	104.035	D-Serine	HMDB03406	71077	C00740	-0.198723	0.0186875	0.222982	-0.159596	0.0225675	0.0380381	-0.226988	0.0111491	0.0269741	0.170612	0.172707	0.62043	0.0660213	0.649756	0.886883	-0.0774435	0.613201	0.9983	0.0604811	0.666084	0.640431	-0.253611	0.230379	0.881006	-0.440129	0.0651478	0.522326
494	104.044	2-Hydroxybutyric acid	HMDB00008	11266	C05984	-0.0894967	0.275952	0.461087	0.0906257	0.341643	0.258604	-0.167866	0.50155	0.383827	-0.107898	0.447038	0.656115	-0.183732	0.362115	0.835698	-0.0832731	0.607709	0.9983	0.136029	0.684513	0.644951	0.200434	0.310854	0.881006	0.0174694	0.941756	0.827027
495	104.044	(R)-3-Hydroxybutyric acid	HMDB00011	92135	C01089	-0.0894967	0.275952	0.461087	0.0906257	0.341643	0.258604	-0.167866	0.50155	0.383827	-0.107898	0.447038	0.656115	-0.183732	0.362115	0.835698	-0.0832731	0.607709	0.9983	0.136029	0.684513	0.644951	0.200434	0.310854	0.881006	0.0174694	0.941756	0.827027
496	104.044	(S)-3-Hydroxyisobutyric acid	HMDB00023	440873	C06001	-0.0894967	0.275952	0.461087	0.0906257	0.341643	0.258604	-0.167866	0.50155	0.383827	-0.107898	0.447038	0.656115	-0.183732	0.362115	0.835698	-0.0832731	0.607709	0.9983	0.136029	0.684513	0.644951	0.200434	0.310854	0.881006	0.0174694	0.941756	0.827027
497	104.044	(R)-3-Hydroxyisobutyric acid	HMDB00336	11217234		-0.0894967	0.275952	0.461087	0.0906257	0.341643	0.258604	-0.167866	0.50155	0.383827	-0.107898	0.447038	0.656115	-0.183732	0.362115	0.835698	-0.0832731	0.607709	0.9983	0.136029	0.684513	0.644951	0.200434	0.310854	0.881006	0.0174694	0.941756	0.827027
498	104.044	3-Hydroxybutyric acid	HMDB00357	441	C01089	-0.0894967	0.275952	0.461087	0.0906257	0.341643	0.258604	-0.167866	0.50155	0.383827	-0.107898	0.447038	0.656115	-0.183732	0.362115	0.835698	-0.0832731	0.607709	0.9983	0.136029	0.684513	0.644951	0.200434	0.310854	0.881006	0.0174694	0.941756	0.827027
499	104.044	(S)-3-Hydroxybutyric acid	HMDB00442	94318	C03197	-0.0894967	0.275952	0.461087	0.0906257	0.341643	0.258604	-0.167866	0.50155	0.383827	-0.107898	0.447038	0.656115	-0.183732	0.362115	0.835698	-0.0832731	0.607709	0.9983	0.136029	0.684513	0.644951	0.200434	0.310854	0.881006	0.0174694	0.941756	0.827027
500	104.044	4-Hydroxybutyric acid	HMDB00710	10413	C00989	-0.0894967	0.275952	0.461087	0.0906257	0.341643	0.258604	-0.167866	0.50155	0.383827	-0.107898	0.447038	0.656115	-0.183732	0.362115	0.835698	-0.0832731	0.607709	0.9983	0.136029	0.684513	0.644951	0.200434	0.310854	0.881006	0.0174694	0.941756	0.827027
501	104.044	Ethoxyacetic acid	HMDB31212	12301		-0.0894967	0.275952	0.461087	0.0906257	0.341643	0.258604	-0.167866	0.50155	0.383827	-0.107898	0.447038	0.656115	-0.183732	0.362115	0.835698	-0.0832731	0.607709	0.9983	0.136029	0.684513	0.644951	0.200434	0.310854	0.881006	0.0174694	0.941756	0.827027
502	104.057					-0.0261835	0.652826	0.606475	0.0461305	0.404539	0.286977	-0.00053418	0.99213	0.545777	-0.00408768	0.967665	0.783538	-0.0317766	0.767961	0.904034	0	1	0.999853	0	1	0.703515	0	1	0.895187	0	1	0.834532
503	104.948					0.140414	0.116215	0.364919	0.108876	0.217383	0.192166	0	1	0.548096	0.177955	0.111552	0.62043	0.0346326	0.72373	0.900556	0	1	0.999853	0	1	0.703515	0	1	0.895187	0	1	0.834532
504	105.019	Glyceric acid	HMDB00139	439194	C00258	-0.16911	0.0118416	0.206304	-0.138056	0.0115916	0.0235535	-0.231658	0.00235569	0.00804471	0.0778338	0.4923	0.662283	0.0282499	0.826049	0.909838	-0.0747906	0.557829	0.9983	0.0812635	0.479179	0.598484	-0.155483	0.334045	0.881006	-0.292157	0.0849136	0.559672
505	105.019	L-Glyceric acid	HMDB06372	6326776		-0.16911	0.0118416	0.206304	-0.138056	0.0115916	0.0235535	-0.231658	0.00235569	0.00804471	0.0778338	0.4923	0.662283	0.0282499	0.826049	0.909838	-0.0747906	0.557829	0.9983	0.0812635	0.479179	0.598484	-0.155483	0.334045	0.881006	-0.292157	0.0849136	0.559672
506	105.019	D-2,3-Dihydroxypropanoic acid	HMDB31818	752		-0.16911	0.0118416	0.206304	-0.138056	0.0115916	0.0235535	-0.231658	0.00235569	0.00804471	0.0778338	0.4923	0.662283	0.0282499	0.826049	0.909838	-0.0747906	0.557829	0.9983	0.0812635	0.479179	0.598484	-0.155483	0.334045	0.881006	-0.292157	0.0849136	0.559672
507	105.039	3-(Methylthio)-1-propanol	HMDB31716	10448		-0.00583211	0.972233	0.687782	0.0349348	0.795362	0.430773	0.0447759	0.750188	0.475443	-0.220623	0.212594	0.62043	-0.117193	0.533364	0.870731	-0.0107549	0.957819	0.9983	-0.0500921	0.83823	0.673826	0.113778	0.66045	0.881006	0.127194	0.581727	0.756445
508	105.039	3-Mercapto-2-butanol	HMDB40185	62087		-0.00583211	0.972233	0.687782	0.0349348	0.795362	0.430773	0.0447759	0.750188	0.475443	-0.220623	0.212594	0.62043	-0.117193	0.533364	0.870731	-0.0107549	0.957819	0.9983	-0.0500921	0.83823	0.673826	0.113778	0.66045	0.881006	0.127194	0.581727	0.756445
509	105.039	4-Mercapto-2-butanol	HMDB41475	3703445		-0.00583211	0.972233	0.687782	0.0349348	0.795362	0.430773	0.0447759	0.750188	0.475443	-0.220623	0.212594	0.62043	-0.117193	0.533364	0.870731	-0.0107549	0.957819	0.9983	-0.0500921	0.83823	0.673826	0.113778	0.66045	0.881006	0.127194	0.581727	0.756445
510	105.039	L-Serine	HMDB00187	5951	C00065	-0.00583211	0.972233	0.687782	0.0349348	0.795362	0.430773	0.0447759	0.750188	0.475443	-0.220623	0.212594	0.62043	-0.117193	0.533364	0.870731	-0.0107549	0.957819	0.9983	-0.0500921	0.83823	0.673826	0.113778	0.66045	0.881006	0.127194	0.581727	0.756445
511	105.039	D-Serine	HMDB03406	71077	C00740	-0.00583211	0.972233	0.687782	0.0349348	0.795362	0.430773	0.0447759	0.750188	0.475443	-0.220623	0.212594	0.62043	-0.117193	0.533364	0.870731	-0.0107549	0.957819	0.9983	-0.0500921	0.83823	0.673826	0.113778	0.66045	0.881006	0.127194	0.581727	0.756445
512	105.053					-0.02773	0.584321	0.58528	-0.146718	0.000719039	0.00256669	-0.173146	0.00196986	0.00699814	-0.0696837	0.32896	0.632789	-0.088154	0.241555	0.835698	-0.100779	0.140775	0.9983	0.0411346	0.595416	0.622853	0.0455095	0.543554	0.881006	-0.0784116	0.305133	0.716713
513	105.993					0.0905162	0.545893	0.572567	0	1	0.487029	0	1	0.548096	0	1	0.78778	0	1	0.923066	0	1	0.999853	0	1	0.703515	0	1	0.895187	0	1	0.834532
514	106.023	Glyceric acid	HMDB00139	439194	C00258	-0.39712	0.0121535	0.206304	-0.279928	0.109135	0.120714	-0.105922	0.474745	0.371144	0.361856	0.0458896	0.62043	0.081789	0.606315	0.881077	0.157457	0.376514	0.9983	-0.377841	0.271745	0.531244	0	1	0.895187	-0.354632	0.0962962	0.590353
515	106.023	L-Glyceric acid	HMDB06372	6326776		-0.39712	0.0121535	0.206304	-0.279928	0.109135	0.120714	-0.105922	0.474745	0.371144	0.361856	0.0458896	0.62043	0.081789	0.606315	0.881077	0.157457	0.376514	0.9983	-0.377841	0.271745	0.531244	0	1	0.895187	-0.354632	0.0962962	0.590353
516	106.023	D-2,3-Dihydroxypropanoic acid	HMDB31818	752		-0.39712	0.0121535	0.206304	-0.279928	0.109135	0.120714	-0.105922	0.474745	0.371144	0.361856	0.0458896	0.62043	0.081789	0.606315	0.881077	0.157457	0.376514	0.9983	-0.377841	0.271745	0.531244	0	1	0.895187	-0.354632	0.0962962	0.590353
517	106.99	2-Oxo-3-hydroxy-4-phosphobutanoic acid	HMDB06801	21145142	C06054	0.0305517	0.637472	0.601902	-0.0163351	0.729934	0.410057	-0.0799198	0.207144	0.225693	-0.0601356	0.559378	0.681824	-0.139121	0.151939	0.835698	-0.0240188	0.828372	0.9983	0.0111578	0.917581	0.688535	-0.0067275	0.94492	0.888079	-0.0276928	0.834469	0.806484
518	107.05	Anisole	HMDB33895	7519	C01403	-0.237948	0.00970291	0.192961	-0.0440643	0.631418	0.37677	0.00064067	0.994302	0.546425	0.0969579	0.43041	0.652585	0.0266795	0.841401	0.909838	0.0735727	0.601991	0.9983	0.027903	0.885293	0.681745	-0.244996	0.330064	0.881006	-0.166499	0.438764	0.727635
519	108.022	Liqcoumarin	HMDB29518	11378967		0	1	0.693683	-0.0404723	0.651278	0.382855	-0.089773	0.388109	0.331546	-0.077181	0.658327	0.702736	0.0539142	0.857188	0.909838	0.0948663	0.569081	0.9983	0	1	0.703515	0	1	0.895187	0	1	0.834532
520	108.022	8-Hydroxy-2-methoxy-6-methyl-1,4-naphthoquinone	HMDB30769	5276616	C06988	0	1	0.693683	-0.0404723	0.651278	0.382855	-0.089773	0.388109	0.331546	-0.077181	0.658327	0.702736	0.0539142	0.857188	0.909838	0.0948663	0.569081	0.9983	0	1	0.703515	0	1	0.895187	0	1	0.834532
521	108.022	4-Methylumbelliferyl acetate	HMDB32989	366	C03837	0	1	0.693683	-0.0404723	0.651278	0.382855	-0.089773	0.388109	0.331546	-0.077181	0.658327	0.702736	0.0539142	0.857188	0.909838	0.0948663	0.569081	0.9983	0	1	0.703515	0	1	0.895187	0	1	0.834532
522	108.046	4-Aminophenol	HMDB01169	403	C02372	-0.0913688	0.0398745	0.266688	-0.0908563	0.0209814	0.0363751	-0.0980508	0.0261839	0.0527757	0.0817231	0.218912	0.62043	0.0437285	0.534167	0.870731	0.0426211	0.56277	0.9983	0.0897419	0.274703	0.531244	-0.110646	0.238797	0.881006	-0.161114	0.185493	0.675902
523	108.046	2-Acetylpyrrole	HMDB35882	14079		-0.0913688	0.0398745	0.266688	-0.0908563	0.0209814	0.0363751	-0.0980508	0.0261839	0.0527757	0.0817231	0.218912	0.62043	0.0437285	0.534167	0.870731	0.0426211	0.56277	0.9983	0.0897419	0.274703	0.531244	-0.110646	0.238797	0.881006	-0.161114	0.185493	0.675902
524	108.046	1-Methyl-2-pyrrolecarboxaldehyde	HMDB40582	14504		-0.0913688	0.0398745	0.266688	-0.0908563	0.0209814	0.0363751	-0.0980508	0.0261839	0.0527757	0.0817231	0.218912	0.62043	0.0437285	0.534167	0.870731	0.0426211	0.56277	0.9983	0.0897419	0.274703	0.531244	-0.110646	0.238797	0.881006	-0.161114	0.185493	0.675902
525	109.009	Tyrosol 4-sulfate	HMDB41785			0	1	0.693683	0.0175092	0.870325	0.453631	0.140907	0.211457	0.229032	0	1	0.78778	0	1	0.923066	0	1	0.999853	0	1	0.703515	0	1	0.895187	0	1	0.834532
526	109.03	Hispolone	HMDB41442			0.045064	0.47225	0.54898	-0.110691	0.104946	0.117456	-0.0419648	0.555013	0.404582	0.0162877	0.857057	0.762108	-0.0157071	0.880528	0.910551	-0.0210224	0.830247	0.9983	0.100182	0.277554	0.532364	-0.0877834	0.211877	0.881006	-0.166549	0.109132	0.606264
527	109.03	(S)-3-[(Cyanophenylmethyl)amino]-3-oxopropanoic acid	HMDB34911			0.045064	0.47225	0.54898	-0.110691	0.104946	0.117456	-0.0419648	0.555013	0.404582	0.0162877	0.857057	0.762108	-0.0157071	0.880528	0.910551	-0.0210224	0.830247	0.9983	0.100182	0.277554	0.532364	-0.0877834	0.211877	0.881006	-0.166549	0.109132	0.606264
528	109.03	Pyrocatechol	HMDB00957	289	C00090	0.045064	0.47225	0.54898	-0.110691	0.104946	0.117456	-0.0419648	0.555013	0.404582	0.0162877	0.857057	0.762108	-0.0157071	0.880528	0.910551	-0.0210224	0.830247	0.9983	0.100182	0.277554	0.532364	-0.0877834	0.211877	0.881006	-0.166549	0.109132	0.606264
529	109.03	(E,E)-2,4-Hexadienedial	HMDB31180	11412357		0.045064	0.47225	0.54898	-0.110691	0.104946	0.117456	-0.0419648	0.555013	0.404582	0.0162877	0.857057	0.762108	-0.0157071	0.880528	0.910551	-0.0210224	0.830247	0.9983	0.100182	0.277554	0.532364	-0.0877834	0.211877	0.881006	-0.166549	0.109132	0.606264
530	109.03	1,3-Benzenediol	HMDB32037	5054	C01751	0.045064	0.47225	0.54898	-0.110691	0.104946	0.117456	-0.0419648	0.555013	0.404582	0.0162877	0.857057	0.762108	-0.0157071	0.880528	0.910551	-0.0210224	0.830247	0.9983	0.100182	0.277554	0.532364	-0.0877834	0.211877	0.881006	-0.166549	0.109132	0.606264
531	109.03	5-Methyl-2-furancarboxaldehyde	HMDB33002	12097	C11115	0.045064	0.47225	0.54898	-0.110691	0.104946	0.117456	-0.0419648	0.555013	0.404582	0.0162877	0.857057	0.762108	-0.0157071	0.880528	0.910551	-0.0210224	0.830247	0.9983	0.100182	0.277554	0.532364	-0.0877834	0.211877	0.881006	-0.166549	0.109132	0.606264
532	109.03	2-Acetylfuran	HMDB33127	14505		0.045064	0.47225	0.54898	-0.110691	0.104946	0.117456	-0.0419648	0.555013	0.404582	0.0162877	0.857057	0.762108	-0.0157071	0.880528	0.910551	-0.0210224	0.830247	0.9983	0.100182	0.277554	0.532364	-0.0877834	0.211877	0.881006	-0.166549	0.109132	0.606264
533	109.041	Imidazole-4-acetaldehyde	HMDB03905	150841	C05130	-0.0896563	0.0577537	0.292099	-0.12034	0.00914333	0.019515	-0.117013	0.026874	0.0538906	0.066061	0.421431	0.649369	0.0422223	0.614724	0.883612	0.0434911	0.623909	0.9983	0.164604	0.0547739	0.512272	-0.0508949	0.658317	0.881006	-0.120964	0.322189	0.716713
534	109.041	Methoxypyrazine	HMDB33156	18467		-0.0896563	0.0577537	0.292099	-0.12034	0.00914333	0.019515	-0.117013	0.026874	0.0538906	0.066061	0.421431	0.649369	0.0422223	0.614724	0.883612	0.0434911	0.623909	0.9983	0.164604	0.0547739	0.512272	-0.0508949	0.658317	0.881006	-0.120964	0.322189	0.716713
535	109.041	2,2-Dihydroperoxypropane	HMDB34260	15908632		-0.0896563	0.0577537	0.292099	-0.12034	0.00914333	0.019515	-0.117013	0.026874	0.0538906	0.066061	0.421431	0.649369	0.0422223	0.614724	0.883612	0.0434911	0.623909	0.9983	0.164604	0.0547739	0.512272	-0.0508949	0.658317	0.881006	-0.120964	0.322189	0.716713
536	109.049	4-Aminophenol	HMDB01169	403	C02372	-0.176754	0.134378	0.376831	-0.127595	0.336447	0.256562	-0.139168	0.217344	0.233298	-0.103121	0.467921	0.658523	0.0261467	0.85852	0.909838	0.139875	0.307599	0.9983	0.144082	0.795079	0.664022	-0.00502737	0.979471	0.893308	-0.0788942	0.624536	0.76714
537	109.049	2-Acetylpyrrole	HMDB35882	14079		-0.176754	0.134378	0.376831	-0.127595	0.336447	0.256562	-0.139168	0.217344	0.233298	-0.103121	0.467921	0.658523	0.0261467	0.85852	0.909838	0.139875	0.307599	0.9983	0.144082	0.795079	0.664022	-0.00502737	0.979471	0.893308	-0.0788942	0.624536	0.76714
538	109.049	1-Methyl-2-pyrrolecarboxaldehyde	HMDB40582	14504		-0.176754	0.134378	0.376831	-0.127595	0.336447	0.256562	-0.139168	0.217344	0.233298	-0.103121	0.467921	0.658523	0.0261467	0.85852	0.909838	0.139875	0.307599	0.9983	0.144082	0.795079	0.664022	-0.00502737	0.979471	0.893308	-0.0788942	0.624536	0.76714
539	109.95					0	1	0.693683	0	1	0.487029	0	1	0.548096	0	1	0.78778	0	1	0.923066	0	1	0.999853	0	1	0.703515	0	1	0.895187	0	1	0.834532
540	110.008	Imidazole acetol-phosphate	HMDB12236	792	C01267	-0.104079	0.300988	0.473345	-0.198958	0.07523	0.0944367	-0.0483574	0.629456	0.432785	0.141897	0.230817	0.622584	-0.0329323	0.806407	0.907029	-0.0234463	0.858867	0.9983	0.26777	0.353648	0.555357	0.0127897	0.962685	0.888781	-0.145854	0.598169	0.763177
541	110.025	Pyrrole-2-carboxylic acid	HMDB04230	12473	C05942	-0.0830785	0.114972	0.363284	-0.0936501	0.0401861	0.0584848	-0.105891	0.0341753	0.0643599	0.0136562	0.859328	0.762698	-0.0536884	0.482877	0.854989	0.0141407	0.868719	0.9983	0.103043	0.240647	0.527496	-0.00314746	0.969897	0.891331	-0.11146	0.193771	0.676275
542	110.025	2-Acetyloxazole	HMDB38175	19782729		-0.0830785	0.114972	0.363284	-0.0936501	0.0401861	0.0584848	-0.105891	0.0341753	0.0643599	0.0136562	0.859328	0.762698	-0.0536884	0.482877	0.854989	0.0141407	0.868719	0.9983	0.103043	0.240647	0.527496	-0.00314746	0.969897	0.891331	-0.11146	0.193771	0.676275
543	110.036	Cytosine	HMDB00630	597	C00380	-0.0509935	0.557421	0.578057	-0.064462	0.526468	0.336807	-0.0974196	0.426294	0.349859	-0.138721	0.19912	0.62043	-0.23795	0.0339818	0.797087	-0.160538	0.15265	0.9983	-0.0704101	0.673455	0.642695	-0.0197601	0.922133	0.884754	-0.288736	0.123167	0.618021
544	110.044	Imidazole-4-acetaldehyde	HMDB03905	150841	C05130	-0.0668732	0.569626	0.582296	-0.103593	0.383937	0.277756	-0.130302	0.230123	0.241492	-0.106876	0.590517	0.689385	-0.180033	0.410411	0.847954	-0.171224	0.415385	0.9983	0.0128056	0.930878	0.689468	0.0605204	0.75763	0.882974	0.157154	0.517698	0.746103
545	110.044	Methoxypyrazine	HMDB33156	18467		-0.0668732	0.569626	0.582296	-0.103593	0.383937	0.277756	-0.130302	0.230123	0.241492	-0.106876	0.590517	0.689385	-0.180033	0.410411	0.847954	-0.171224	0.415385	0.9983	0.0128056	0.930878	0.689468	0.0605204	0.75763	0.882974	0.157154	0.517698	0.746103
546	110.061	N-Acetyl-2,3-dihydro-1H-pyrrole	HMDB31163	10909522		-0.112886	0.274999	0.460948	0.00471434	0.959132	0.478183	-0.158627	0.176649	0.202736	0.206227	0.239769	0.624652	0.157827	0.36252	0.835698	0.0846157	0.664293	0.9983	0.129874	0.384357	0.568884	0.356556	0.0208352	0.881006	-0.0308264	0.865888	0.813197
547	110.061	5-Acetyl-3,4-dihydro-2H-pyrrole	HMDB31308	522834		-0.112886	0.274999	0.460948	0.00471434	0.959132	0.478183	-0.158627	0.176649	0.202736	0.206227	0.239769	0.624652	0.157827	0.36252	0.835698	0.0846157	0.664293	0.9983	0.129874	0.384357	0.568884	0.356556	0.0208352	0.881006	-0.0308264	0.865888	0.813197
548	110.061	2-Ethyl-4-methyloxazole	HMDB37837	528405		-0.112886	0.274999	0.460948	0.00471434	0.959132	0.478183	-0.158627	0.176649	0.202736	0.206227	0.239769	0.624652	0.157827	0.36252	0.835698	0.0846157	0.664293	0.9983	0.129874	0.384357	0.568884	0.356556	0.0208352	0.881006	-0.0308264	0.865888	0.813197
549	110.061	4-Ethyl-2-methyloxazole	HMDB37838	525785		-0.112886	0.274999	0.460948	0.00471434	0.959132	0.478183	-0.158627	0.176649	0.202736	0.206227	0.239769	0.624652	0.157827	0.36252	0.835698	0.0846157	0.664293	0.9983	0.129874	0.384357	0.568884	0.356556	0.0208352	0.881006	-0.0308264	0.865888	0.813197
550	110.061	2-Ethyl-5-methyloxazole	HMDB37858	528403		-0.112886	0.274999	0.460948	0.00471434	0.959132	0.478183	-0.158627	0.176649	0.202736	0.206227	0.239769	0.624652	0.157827	0.36252	0.835698	0.0846157	0.664293	0.9983	0.129874	0.384357	0.568884	0.356556	0.0208352	0.881006	-0.0308264	0.865888	0.813197
551	110.061	5-Ethyl-2-methyloxazole	HMDB37859	528407		-0.112886	0.274999	0.460948	0.00471434	0.959132	0.478183	-0.158627	0.176649	0.202736	0.206227	0.239769	0.624652	0.157827	0.36252	0.835698	0.0846157	0.664293	0.9983	0.129874	0.384357	0.568884	0.356556	0.0208352	0.881006	-0.0308264	0.865888	0.813197
552	110.061	5-Ethyl-4-methyloxazole	HMDB37863	207286		-0.112886	0.274999	0.460948	0.00471434	0.959132	0.478183	-0.158627	0.176649	0.202736	0.206227	0.239769	0.624652	0.157827	0.36252	0.835698	0.0846157	0.664293	0.9983	0.129874	0.384357	0.568884	0.356556	0.0208352	0.881006	-0.0308264	0.865888	0.813197
553	110.061	5-Imino-2-methyl-1-cyclopenten-1-ol	HMDB39584			-0.112886	0.274999	0.460948	0.00471434	0.959132	0.478183	-0.158627	0.176649	0.202736	0.206227	0.239769	0.624652	0.157827	0.36252	0.835698	0.0846157	0.664293	0.9983	0.129874	0.384357	0.568884	0.356556	0.0208352	0.881006	-0.0308264	0.865888	0.813197
554	110.061	Trimethyloxazole	HMDB40148	30215		-0.112886	0.274999	0.460948	0.00471434	0.959132	0.478183	-0.158627	0.176649	0.202736	0.206227	0.239769	0.624652	0.157827	0.36252	0.835698	0.0846157	0.664293	0.9983	0.129874	0.384357	0.568884	0.356556	0.0208352	0.881006	-0.0308264	0.865888	0.813197
555	110.072	Histamine	HMDB00870	774	C00388	-0.201307	0.0449535	0.273352	-0.0649443	0.432962	0.297936	-0.211097	0.0966078	0.136195	0.0956488	0.588192	0.689385	0.1386	0.454854	0.848626	0.103824	0.571661	0.9983	0.111236	0.620008	0.627513	-0.212888	0.49825	0.881006	-0.31733	0.214856	0.685557
556	111.004					-0.0824712	0.281195	0.463608	-0.116941	0.121087	0.129728	-0.104773	0.268987	0.265447	0.207721	0.164788	0.62043	0.169241	0.258367	0.835698	0.0811369	0.591448	0.9983	0.253845	0.135673	0.512272	-0.0624928	0.760182	0.882974	0.00352188	0.987524	0.831717
557	111.009	Dehydrochorismic acid	HMDB36314	9920917		-0.0887169	0.124556	0.370469	0.0275029	0.638895	0.378839	-0.000636723	0.993518	0.546185	0.023165	0.861976	0.763158	-0.118434	0.400325	0.845289	-0.050879	0.709331	0.9983	0.183659	0.134168	0.512272	-0.117523	0.353381	0.881006	-0.228783	0.102324	0.600845
558	111.009	Brassicanal C	HMDB38589	11954907		-0.0887169	0.124556	0.370469	0.0275029	0.638895	0.378839	-0.000636723	0.993518	0.546185	0.023165	0.861976	0.763158	-0.118434	0.400325	0.845289	-0.050879	0.709331	0.9983	0.183659	0.134168	0.512272	-0.117523	0.353381	0.881006	-0.228783	0.102324	0.600845
559	111.009	3-Furoic acid	HMDB00444	10268		-0.0887169	0.124556	0.370469	0.0275029	0.638895	0.378839	-0.000636723	0.993518	0.546185	0.023165	0.861976	0.763158	-0.118434	0.400325	0.845289	-0.050879	0.709331	0.9983	0.183659	0.134168	0.512272	-0.117523	0.353381	0.881006	-0.228783	0.102324	0.600845
560	111.009	2-Furoic acid	HMDB00617	6919	C01546	-0.0887169	0.124556	0.370469	0.0275029	0.638895	0.378839	-0.000636723	0.993518	0.546185	0.023165	0.861976	0.763158	-0.118434	0.400325	0.845289	-0.050879	0.709331	0.9983	0.183659	0.134168	0.512272	-0.117523	0.353381	0.881006	-0.228783	0.102324	0.600845
561	111.009	3-Hydroxy-2H-pyran-2-one	HMDB32994	68130		-0.0887169	0.124556	0.370469	0.0275029	0.638895	0.378839	-0.000636723	0.993518	0.546185	0.023165	0.861976	0.763158	-0.118434	0.400325	0.845289	-0.050879	0.709331	0.9983	0.183659	0.134168	0.512272	-0.117523	0.353381	0.881006	-0.228783	0.102324	0.600845
562	111.009	2,3-Dihydroxy-2,4-cyclopentadien-1-one	HMDB39437			-0.0887169	0.124556	0.370469	0.0275029	0.638895	0.378839	-0.000636723	0.993518	0.546185	0.023165	0.861976	0.763158	-0.118434	0.400325	0.845289	-0.050879	0.709331	0.9983	0.183659	0.134168	0.512272	-0.117523	0.353381	0.881006	-0.228783	0.102324	0.600845
563	111.02	Uracil	HMDB00300	1174	C00106	-0.0234217	0.560756	0.578672	-0.0105421	0.794478	0.430658	-0.14379	0.000933292	0.00377329	0.0923144	0.117479	0.62043	0.0514261	0.478492	0.853515	-0.137935	0.045644	0.8543	0.0255552	0.710497	0.649361	-0.103275	0.207406	0.881006	-0.221874	0.00183739	0.0709323
564	111.047	Glycyl-Phenylalanine	HMDB28848			0.121757	0.00522111	0.166837	0.0486714	0.257517	0.216652	-0.0731785	0.404186	0.339693	-0.188615	0.190995	0.62043	-0.194203	0.096947	0.834632	-0.182468	0.0584737	0.892159	-0.0348792	0.736544	0.655002	0.187523	0.0646364	0.881006	0.00152156	0.986889	0.831717
565	111.047	Phenylalanyl-Glycine	HMDB28995			0.121757	0.00522111	0.166837	0.0486714	0.257517	0.216652	-0.0731785	0.404186	0.339693	-0.188615	0.190995	0.62043	-0.194203	0.096947	0.834632	-0.182468	0.0584737	0.892159	-0.0348792	0.736544	0.655002	0.187523	0.0646364	0.881006	0.00152156	0.986889	0.831717
566	111.047	Imidazole-4-acetaldehyde	HMDB03905	150841	C05130	0.121757	0.00522111	0.166837	0.0486714	0.257517	0.216652	-0.0731785	0.404186	0.339693	-0.188615	0.190995	0.62043	-0.194203	0.096947	0.834632	-0.182468	0.0584737	0.892159	-0.0348792	0.736544	0.655002	0.187523	0.0646364	0.881006	0.00152156	0.986889	0.831717
567	111.047	Methoxypyrazine	HMDB33156	18467		0.121757	0.00522111	0.166837	0.0486714	0.257517	0.216652	-0.0731785	0.404186	0.339693	-0.188615	0.190995	0.62043	-0.194203	0.096947	0.834632	-0.182468	0.0584737	0.892159	-0.0348792	0.736544	0.655002	0.187523	0.0646364	0.881006	0.00152156	0.986889	0.831717
568	111.057	(4-Hydroxybenzoyl)choline	HMDB29559	151252		-0.157588	0.0347293	0.255678	-0.0767364	0.264266	0.220743	-0.168751	0.0600729	0.0985095	0.10855	0.134256	0.62043	-0.0834079	0.376013	0.835698	-0.0539257	0.494433	0.9983	0.124622	0.384537	0.568884	-0.122181	0.46934	0.881006	0.03293	0.750185	0.79925
569	111.934					-0.0687737	0.254193	0.449174	0	1	0.487029	0.367096	0.12297	0.160764	0	1	0.78778	0	1	0.923066	0	1	0.999853	0	1	0.703515	0	1	0.895187	0	1	0.834532
570	112.004					-0.0233553	0.686098	0.617307	-0.0172583	0.803919	0.433507	-0.198137	0.0055022	0.0159196	0.0247674	0.857201	0.762108	-0.0440028	0.753911	0.900556	-0.121528	0.4051	0.9983	0.204861	0.239658	0.527496	-0.136151	0.464608	0.881006	-0.215216	0.280225	0.715096
571	112.015	Furazolidone	HMDB14752	5323714	C07999	0.11345	0.466537	0.547219	0.0292875	0.81424	0.436554	-0.091178	0.650194	0.439844	0.0664822	0.845977	0.759789	-0.662708	0.190968	0.835698	-0.175069	0.593599	0.9983	0.323973	0.328598	0.544573	-0.193168	0.515379	0.881006	0	1	0.834532
572	112.015	Dinitolmide	HMDB32558	3092		0.11345	0.466537	0.547219	0.0292875	0.81424	0.436554	-0.091178	0.650194	0.439844	0.0664822	0.845977	0.759789	-0.662708	0.190968	0.835698	-0.175069	0.593599	0.9983	0.323973	0.328598	0.544573	-0.193168	0.515379	0.881006	0	1	0.834532
573	112.023	2,4-Dimethylthiazole	HMDB32974	10934		-0.0872652	0.282113	0.464468	-0.202806	0.0582487	0.0783656	-0.186801	0.0700098	0.109255	-0.0458185	0.781842	0.739445	-0.047029	0.759657	0.902935	0.00504134	0.979692	0.9983	-0.218325	0.214238	0.522714	-0.44087	0.0152717	0.881006	-0.411084	0.00364446	0.111332
574	112.023	2,5-Dimethylthiazole	HMDB32975	77837		-0.0872652	0.282113	0.464468	-0.202806	0.0582487	0.0783656	-0.186801	0.0700098	0.109255	-0.0458185	0.781842	0.739445	-0.047029	0.759657	0.902935	0.00504134	0.979692	0.9983	-0.218325	0.214238	0.522714	-0.44087	0.0152717	0.881006	-0.411084	0.00364446	0.111332
575	112.023	4,5-Dimethylthiazole	HMDB32976	62510		-0.0872652	0.282113	0.464468	-0.202806	0.0582487	0.0783656	-0.186801	0.0700098	0.109255	-0.0458185	0.781842	0.739445	-0.047029	0.759657	0.902935	0.00504134	0.979692	0.9983	-0.218325	0.214238	0.522714	-0.44087	0.0152717	0.881006	-0.411084	0.00364446	0.111332
576	112.023	Thiiranepropanenitrile	HMDB38460	100582		-0.0872652	0.282113	0.464468	-0.202806	0.0582487	0.0783656	-0.186801	0.0700098	0.109255	-0.0458185	0.781842	0.739445	-0.047029	0.759657	0.902935	0.00504134	0.979692	0.9983	-0.218325	0.214238	0.522714	-0.44087	0.0152717	0.881006	-0.411084	0.00364446	0.111332
577	112.023	2-Ethylthiazole	HMDB40036	85053		-0.0872652	0.282113	0.464468	-0.202806	0.0582487	0.0783656	-0.186801	0.0700098	0.109255	-0.0458185	0.781842	0.739445	-0.047029	0.759657	0.902935	0.00504134	0.979692	0.9983	-0.218325	0.214238	0.522714	-0.44087	0.0152717	0.881006	-0.411084	0.00364446	0.111332
578	112.023	Uracil	HMDB00300	1174	C00106	-0.0872652	0.282113	0.464468	-0.202806	0.0582487	0.0783656	-0.186801	0.0700098	0.109255	-0.0458185	0.781842	0.739445	-0.047029	0.759657	0.902935	0.00504134	0.979692	0.9983	-0.218325	0.214238	0.522714	-0.44087	0.0152717	0.881006	-0.411084	0.00364446	0.111332
579	112.041	1-Pyrroline-5-carboxylic acid	HMDB01301	1196	C04322	-0.061608	0.0891348	0.334022	-0.260011	1.05269e-08	1.33302e-07	-0.532044	1.13371e-19	1.04047e-17	0.0748094	0.331749	0.632789	-0.0150185	0.836499	0.909838	-0.373784	4.22447e-05	0.00500762	0.0715089	0.159809	0.512272	-0.0858894	0.338768	0.881006	-0.527674	5.80484e-06	0.000554196
580	112.041	1-Pyrroline-2-carboxylic acid	HMDB06875	440046	C03564	-0.061608	0.0891348	0.334022	-0.260011	1.05269e-08	1.33302e-07	-0.532044	1.13371e-19	1.04047e-17	0.0748094	0.331749	0.632789	-0.0150185	0.836499	0.909838	-0.373784	4.22447e-05	0.00500762	0.0715089	0.159809	0.512272	-0.0858894	0.338768	0.881006	-0.527674	5.80484e-06	0.000554196
581	112.052	Creatinine	HMDB00562	588	C00791	-0.18781	0.0275183	0.243444	-0.167401	0.0223056	0.0377908	-0.261576	0.00243349	0.00820083	0.1927	0.224857	0.620598	0.0996638	0.547471	0.872132	-0.000553491	0.997421	0.999753	0.0630796	0.68799	0.645444	-0.221913	0.329461	0.881006	-0.323005	0.173594	0.662874
582	112.929					-0.088876	0.00718818	0.180831	-0.05004	0.144658	0.14703	-0.138737	0.00166833	0.00606789	-0.0608347	0.397145	0.64656	-0.111406	0.147326	0.835698	-0.173452	0.0171687	0.536291	0.125557	0.0185651	0.512272	-0.0514735	0.406946	0.881006	-0.117144	0.0504522	0.492335
583	112.938					-0.135747	0.423526	0.531233	-0.172691	0.283892	0.230454	-0.173209	0.297512	0.282103	0.21534	0.342932	0.636363	-0.00533812	0.979121	0.920063	0.0692047	0.754554	0.9983	-0.288145	0.223971	0.52706	-0.00480239	0.982777	0.893308	0	1	0.834532
584	112.946					0.0694531	0.193155	0.413653	0.0622325	0.315772	0.246736	-0.0623213	0.425489	0.349702	-0.0210533	0.818505	0.749148	-0.011961	0.907032	0.913377	-0.063019	0.499269	0.9983	0.172705	0.164678	0.512272	0.00249022	0.983604	0.893308	0.208351	0.0312645	0.380796
585	112.986	Trifluoroacetic acid	HMDB14118			-0.0062253	0.750999	0.635932	0.00137291	0.936332	0.471435	-0.0369329	0.153517	0.186	-0.0474411	0.308486	0.62883	-0.0792414	0.0825831	0.834632	-0.0658374	0.123268	0.9983	0.0185995	0.607121	0.624351	0.00158335	0.942522	0.888079	-0.0074776	0.657023	0.776132
586	113					-0.175171	0.0167158	0.218138	-0.154503	0.0223902	0.0379079	-0.234831	0.00534732	0.015596	0.215267	0.105851	0.62043	0.13504	0.252819	0.835698	-0.0259095	0.851444	0.9983	0.0772296	0.545808	0.613133	-0.244707	0.243667	0.881006	-0.37191	0.0405236	0.426479
587	113.024	Norfuraneol	HMDB31859	4564493		-0.0807777	0.159825	0.393796	-0.047288	0.297462	0.237456	-0.14735	0.00740722	0.0198637	0.115555	0.304439	0.62883	0.0325055	0.787398	0.906658	-0.135289	0.302776	0.9983	0.133939	0.184223	0.51517	-0.090032	0.507201	0.881006	-0.213955	0.171209	0.660807
588	113.036	Dihydrouracil	HMDB00076	649	C00429	-0.0918775	0.0258963	0.243444	-0.11217	0.00317746	0.00856932	-0.189761	2.43351e-05	0.000168047	0.165688	0.018421	0.62043	0.000220341	0.997738	0.923059	-0.00809089	0.901447	0.9983	0.0787832	0.375587	0.56621	-0.089607	0.376676	0.881006	-0.207555	0.0581343	0.498851
589	113.036	N-Methylhydantoin	HMDB03646	69217	C02565	-0.0918775	0.0258963	0.243444	-0.11217	0.00317746	0.00856932	-0.189761	2.43351e-05	0.000168047	0.165688	0.018421	0.62043	0.000220341	0.997738	0.923059	-0.00809089	0.901447	0.9983	0.0787832	0.375587	0.56621	-0.089607	0.376676	0.881006	-0.207555	0.0581343	0.498851
590	113.044	1-Pyrroline-5-carboxylic acid	HMDB01301	1196	C04322	-0.112882	0.0649017	0.305318	-0.220791	0.00858856	0.0184916	-0.46503	7.28296e-08	9.28335e-07	0.0118175	0.945453	0.779563	0.0305083	0.86302	0.909838	-0.261014	0.171317	0.9983	0.0758192	0.541616	0.613133	-0.105472	0.607016	0.881006	0	1	0.834532
591	113.044	1-Pyrroline-2-carboxylic acid	HMDB06875	440046	C03564	-0.112882	0.0649017	0.305318	-0.220791	0.00858856	0.0184916	-0.46503	7.28296e-08	9.28335e-07	0.0118175	0.945453	0.779563	0.0305083	0.86302	0.909838	-0.261014	0.171317	0.9983	0.0758192	0.541616	0.613133	-0.105472	0.607016	0.881006	0	1	0.834532
592	113.055	Creatinine	HMDB00562	588	C00791	-0.270856	0.0215435	0.234576	-0.246397	0.0333863	0.0509112	-0.314104	0.00869057	0.0222169	-0.0442186	0.833533	0.755475	0.0636291	0.772267	0.905493	0.22708	0.373707	0.9983	-0.390613	0.0691205	0.512272	-0.460718	0.0270408	0.881006	-0.286643	0.0689108	0.528656
593	113.061	Delta-Hexanolactone	HMDB00453	13204		-0.20709	0.0372577	0.2585	-0.176827	0.10181	0.115577	-0.142687	0.164284	0.19505	0.0932888	0.527746	0.669344	-0.107088	0.380494	0.837946	-0.134595	0.363451	0.9983	0.103145	0.523137	0.610256	0.0855497	0.709923	0.881006	-0.214646	0.290015	0.715096
594	113.061	Gamma-Caprolactone	HMDB03843	12756		-0.20709	0.0372577	0.2585	-0.176827	0.10181	0.115577	-0.142687	0.164284	0.19505	0.0932888	0.527746	0.669344	-0.107088	0.380494	0.837946	-0.134595	0.363451	0.9983	0.103145	0.523137	0.610256	0.0855497	0.709923	0.881006	-0.214646	0.290015	0.715096
595	113.061	Allyl propionate	HMDB29487	61319		-0.20709	0.0372577	0.2585	-0.176827	0.10181	0.115577	-0.142687	0.164284	0.19505	0.0932888	0.527746	0.669344	-0.107088	0.380494	0.837946	-0.134595	0.363451	0.9983	0.103145	0.523137	0.610256	0.0855497	0.709923	0.881006	-0.214646	0.290015	0.715096
596	113.061	2,3-Hexanedione	HMDB31491	19707		-0.20709	0.0372577	0.2585	-0.176827	0.10181	0.115577	-0.142687	0.164284	0.19505	0.0932888	0.527746	0.669344	-0.107088	0.380494	0.837946	-0.134595	0.363451	0.9983	0.103145	0.523137	0.610256	0.0855497	0.709923	0.881006	-0.214646	0.290015	0.715096
597	113.061	3,4-Hexanedione	HMDB31492	62539		-0.20709	0.0372577	0.2585	-0.176827	0.10181	0.115577	-0.142687	0.164284	0.19505	0.0932888	0.527746	0.669344	-0.107088	0.380494	0.837946	-0.134595	0.363451	0.9983	0.103145	0.523137	0.610256	0.0855497	0.709923	0.881006	-0.214646	0.290015	0.715096
598	113.061	4-Methyl-2,3-pentanedione	HMDB31559	24115		-0.20709	0.0372577	0.2585	-0.176827	0.10181	0.115577	-0.142687	0.164284	0.19505	0.0932888	0.527746	0.669344	-0.107088	0.380494	0.837946	-0.134595	0.363451	0.9983	0.103145	0.523137	0.610256	0.0855497	0.709923	0.881006	-0.214646	0.290015	0.715096
599	113.061	5-Oxohexanal	HMDB33568	10953466		-0.20709	0.0372577	0.2585	-0.176827	0.10181	0.115577	-0.142687	0.164284	0.19505	0.0932888	0.527746	0.669344	-0.107088	0.380494	0.837946	-0.134595	0.363451	0.9983	0.103145	0.523137	0.610256	0.0855497	0.709923	0.881006	-0.214646	0.290015	0.715096
600	113.989	Trifluoroacetic acid	HMDB14118			-0.00566265	0.837471	0.658208	0.0098545	0.705777	0.40163	-0.0419775	0.176347	0.202708	-0.0314881	0.542341	0.67444	-0.0440851	0.385739	0.83818	-0.105675	0.0414137	0.829275	0.0173821	0.657648	0.638344	0.0220107	0.429087	0.881006	0.0283091	0.361353	0.721277
601	114.02					-0.105142	0.0195904	0.226835	-0.0908321	0.0325497	0.0500079	-0.0947904	0.0186443	0.0406115	0.00427769	0.957897	0.782991	-0.0399894	0.616428	0.883754	-0.080291	0.29067	0.9983	0.0761924	0.4001	0.574663	-0.0990146	0.33636	0.881006	-0.174467	0.0655222	0.522326
602	114.028	Norfuraneol	HMDB31859	4564493		-0.0901682	0.1626	0.395119	-0.0505172	0.301903	0.239656	-0.144247	0.0139699	0.0324583	0.122651	0.294658	0.627525	0.0420064	0.736533	0.900556	-0.135539	0.316658	0.9983	0.134961	0.196205	0.51517	-0.077208	0.601092	0.881006	-0.19586	0.244027	0.697659
603	114.031					-0.145097	0.0687676	0.307623	-0.109583	0.154062	0.153852	-0.324404	0.0158022	0.035809	0.0682174	0.646726	0.699797	-0.029961	0.854214	0.909838	-0.140722	0.297088	0.9983	-0.297924	0.136483	0.512272	-0.211086	0.236057	0.881006	-0.567772	0.000927513	0.0397365
604	114.039	xi-2,5-Dihydro-2,4-dimethylthiazole	HMDB40331	108501		0.0197507	0.890268	0.667887	-0.117972	0.45101	0.306576	0.0913433	0.543057	0.399791	-0.0912921	0.665782	0.703318	-0.0329306	0.886619	0.911573	0.0382081	0.860392	0.9983	0.0835216	0.770721	0.660671	0.0310128	0.90387	0.884637	0.123516	0.729218	0.793054
605	114.039	Dihydrouracil	HMDB00076	649	C00429	0.0197507	0.890268	0.667887	-0.117972	0.45101	0.306576	0.0913433	0.543057	0.399791	-0.0912921	0.665782	0.703318	-0.0329306	0.886619	0.911573	0.0382081	0.860392	0.9983	0.0835216	0.770721	0.660671	0.0310128	0.90387	0.884637	0.123516	0.729218	0.793054
606	114.039	N-Methylhydantoin	HMDB03646	69217	C02565	0.0197507	0.890268	0.667887	-0.117972	0.45101	0.306576	0.0913433	0.543057	0.399791	-0.0912921	0.665782	0.703318	-0.0329306	0.886619	0.911573	0.0382081	0.860392	0.9983	0.0835216	0.770721	0.660671	0.0310128	0.90387	0.884637	0.123516	0.729218	0.793054
607	114.056	L-Proline	HMDB00162	145742	C00148	-0.0512642	0.418288	0.529248	-0.00297039	0.954574	0.477052	-0.0544183	0.341455	0.305631	0.126395	0.176937	0.62043	0.0393781	0.732941	0.900556	-0.152359	0.175171	0.9983	0.0496768	0.656859	0.638344	-0.135903	0.317709	0.881006	-0.232016	0.0312777	0.380796
608	114.056	D-Proline	HMDB03411	8988	C00763	-0.0512642	0.418288	0.529248	-0.00297039	0.954574	0.477052	-0.0544183	0.341455	0.305631	0.126395	0.176937	0.62043	0.0393781	0.732941	0.900556	-0.152359	0.175171	0.9983	0.0496768	0.656859	0.638344	-0.135903	0.317709	0.881006	-0.232016	0.0312777	0.380796
609	114.056	Acetamidopropanal	HMDB12880	5460495	C18170	-0.0512642	0.418288	0.529248	-0.00297039	0.954574	0.477052	-0.0544183	0.341455	0.305631	0.126395	0.176937	0.62043	0.0393781	0.732941	0.900556	-0.152359	0.175171	0.9983	0.0496768	0.656859	0.638344	-0.135903	0.317709	0.881006	-0.232016	0.0312777	0.380796
610	114.056	4-Amino-2-methylenebutanoic acid	HMDB30409	5318003		-0.0512642	0.418288	0.529248	-0.00297039	0.954574	0.477052	-0.0544183	0.341455	0.305631	0.126395	0.176937	0.62043	0.0393781	0.732941	0.900556	-0.152359	0.175171	0.9983	0.0496768	0.656859	0.638344	-0.135903	0.317709	0.881006	-0.232016	0.0312777	0.380796
611	114.056	Pterolactam	HMDB34208	181561		-0.0512642	0.418288	0.529248	-0.00297039	0.954574	0.477052	-0.0544183	0.341455	0.305631	0.126395	0.176937	0.62043	0.0393781	0.732941	0.900556	-0.152359	0.175171	0.9983	0.0496768	0.656859	0.638344	-0.135903	0.317709	0.881006	-0.232016	0.0312777	0.380796
612	114.096					0	1	0.693683	0	1	0.487029	0	1	0.548096	0	1	0.78778	0	1	0.923066	0	1	0.999853	0	1	0.703515	0	1	0.895187	0	1	0.834532
613	114.926					-0.143467	0.0373623	0.2585	-0.0812157	0.198051	0.181612	-0.170625	0.0166174	0.0371367	0.0517202	0.610931	0.693531	-0.0287215	0.807039	0.907029	-0.0619862	0.554054	0.9983	-0.0229768	0.791814	0.663514	-0.00255333	0.980086	0.893308	-0.210238	0.116974	0.613686
614	114.935					-0.19436	0.315031	0.481095	0	1	0.487029	0.130773	0.666468	0.446913	0	1	0.78778	0	1	0.923066	0	1	0.999853	0	1	0.703515	0	1	0.895187	0	1	0.834532
615	114.99					0.0494216	0.450861	0.540382	0.0464738	0.419711	0.292683	0.0961359	0.139214	0.174701	-0.11685	0.126186	0.62043	-0.149852	0.0309963	0.797087	-0.0732091	0.266349	0.9983	-0.0522412	0.652394	0.637622	-0.077372	0.385605	0.881006	0.0852013	0.323877	0.716713
616	115.004					-0.0254732	0.533901	0.566358	0.038296	0.339465	0.257617	-0.118969	0.0564458	0.0941315	-0.0317631	0.750951	0.732712	-0.0830267	0.433072	0.848556	-0.231653	0.0302396	0.720606	0.0667574	0.313197	0.540639	-0.0540437	0.420055	0.881006	-0.293616	0.000855762	0.0380548
617	115.017					-0.0223956	0.840734	0.658531	-0.0699396	0.542948	0.344107	0.00257897	0.977367	0.542964	0.0585136	0.679018	0.707662	-0.0115737	0.934928	0.916332	0.0865037	0.542094	0.9983	-0.226724	0.353446	0.555357	-0.126385	0.516084	0.881006	-0.424337	0.0731958	0.539218
618	115.029	Cassiachromone	HMDB30813	5319500		-0.205067	0.0363058	0.256328	-0.122337	0.0870051	0.10427	-0.0810205	0.26442	0.262463	0.0419703	0.754136	0.733331	0.08677	0.489322	0.858433	0.00914085	0.939723	0.9983	0.0215151	0.891581	0.681911	-0.0560893	0.882021	0.884637	-0.123545	0.395317	0.722238
619	115.04	Methylacetoacetic acid	HMDB00310	7757		-0.0363841	0.128805	0.373777	-0.0143551	0.550232	0.346539	-0.166976	8.536e-07	8.30459e-06	0.0457397	0.42351	0.65003	-0.00708445	0.90033	0.913052	-0.183886	0.00528101	0.247585	0.0458868	0.198536	0.515197	-0.0686769	0.179481	0.881006	-0.305066	0.000252795	0.0134558
620	115.04	Levulinic acid	HMDB00720	11579		-0.0363841	0.128805	0.373777	-0.0143551	0.550232	0.346539	-0.166976	8.536e-07	8.30459e-06	0.0457397	0.42351	0.65003	-0.00708445	0.90033	0.913052	-0.183886	0.00528101	0.247585	0.0458868	0.198536	0.515197	-0.0686769	0.179481	0.881006	-0.305066	0.000252795	0.0134558
621	115.04	2-Oxovaleric acid	HMDB01865	74563	C06255	-0.0363841	0.128805	0.373777	-0.0143551	0.550232	0.346539	-0.166976	8.536e-07	8.30459e-06	0.0457397	0.42351	0.65003	-0.00708445	0.90033	0.913052	-0.183886	0.00528101	0.247585	0.0458868	0.198536	0.515197	-0.0686769	0.179481	0.881006	-0.305066	0.000252795	0.0134558
622	115.04	Ethyl pyruvate	HMDB31643			-0.0363841	0.128805	0.373777	-0.0143551	0.550232	0.346539	-0.166976	8.536e-07	8.30459e-06	0.0457397	0.42351	0.65003	-0.00708445	0.90033	0.913052	-0.183886	0.00528101	0.247585	0.0458868	0.198536	0.515197	-0.0686769	0.179481	0.881006	-0.305066	0.000252795	0.0134558
623	115.04	Acetoxyacetone	HMDB34466	11593		-0.0363841	0.128805	0.373777	-0.0143551	0.550232	0.346539	-0.166976	8.536e-07	8.30459e-06	0.0457397	0.42351	0.65003	-0.00708445	0.90033	0.913052	-0.183886	0.00528101	0.247585	0.0458868	0.198536	0.515197	-0.0686769	0.179481	0.881006	-0.305066	0.000252795	0.0134558
624	115.051	L-Acetopine	HMDB39111	22675590		-0.0721652	0.110465	0.360878	-0.0921228	0.0527009	0.0723624	-0.111018	0.0298406	0.0581043	0.0188187	0.830901	0.753443	-0.0585454	0.54181	0.871143	-0.055089	0.551594	0.9983	0.0365649	0.710413	0.649361	-0.156623	0.209953	0.881006	-0.166869	0.0711776	0.537528
625	115.06	L-Proline	HMDB00162	145742	C00148	-0.0386587	0.566071	0.580951	-0.00236143	0.96724	0.480225	-0.0534257	0.372068	0.323668	0.119524	0.215205	0.62043	0.0222678	0.852649	0.909838	-0.148578	0.207757	0.9983	0.0751545	0.546847	0.613133	-0.139915	0.318738	0.881006	-0.243886	0.028771	0.372661
626	115.06	D-Proline	HMDB03411	8988	C00763	-0.0386587	0.566071	0.580951	-0.00236143	0.96724	0.480225	-0.0534257	0.372068	0.323668	0.119524	0.215205	0.62043	0.0222678	0.852649	0.909838	-0.148578	0.207757	0.9983	0.0751545	0.546847	0.613133	-0.139915	0.318738	0.881006	-0.243886	0.028771	0.372661
627	115.06	Acetamidopropanal	HMDB12880	5460495	C18170	-0.0386587	0.566071	0.580951	-0.00236143	0.96724	0.480225	-0.0534257	0.372068	0.323668	0.119524	0.215205	0.62043	0.0222678	0.852649	0.909838	-0.148578	0.207757	0.9983	0.0751545	0.546847	0.613133	-0.139915	0.318738	0.881006	-0.243886	0.028771	0.372661
628	115.06	4-Amino-2-methylenebutanoic acid	HMDB30409	5318003		-0.0386587	0.566071	0.580951	-0.00236143	0.96724	0.480225	-0.0534257	0.372068	0.323668	0.119524	0.215205	0.62043	0.0222678	0.852649	0.909838	-0.148578	0.207757	0.9983	0.0751545	0.546847	0.613133	-0.139915	0.318738	0.881006	-0.243886	0.028771	0.372661
629	115.06	Pterolactam	HMDB34208	181561		-0.0386587	0.566071	0.580951	-0.00236143	0.96724	0.480225	-0.0534257	0.372068	0.323668	0.119524	0.215205	0.62043	0.0222678	0.852649	0.909838	-0.148578	0.207757	0.9983	0.0751545	0.546847	0.613133	-0.139915	0.318738	0.881006	-0.243886	0.028771	0.372661
630	115.076	Isoleucyl-Valine	HMDB28920			-0.00257556	0.926867	0.678809	-0.0825394	0.00585323	0.0139334	-0.126527	0.0029345	0.00955024	0.053975	0.515619	0.666349	-0.0138016	0.869664	0.910551	-0.0757093	0.373073	0.9983	0.0155622	0.796653	0.664251	-0.0764194	0.263509	0.881006	-0.102644	0.189363	0.676275
631	115.076	Leucyl-Valine	HMDB28942			-0.00257556	0.926867	0.678809	-0.0825394	0.00585323	0.0139334	-0.126527	0.0029345	0.00955024	0.053975	0.515619	0.666349	-0.0138016	0.869664	0.910551	-0.0757093	0.373073	0.9983	0.0155622	0.796653	0.664251	-0.0764194	0.263509	0.881006	-0.102644	0.189363	0.676275
632	115.076	Valyl-Isoleucine	HMDB29130			-0.00257556	0.926867	0.678809	-0.0825394	0.00585323	0.0139334	-0.126527	0.0029345	0.00955024	0.053975	0.515619	0.666349	-0.0138016	0.869664	0.910551	-0.0757093	0.373073	0.9983	0.0155622	0.796653	0.664251	-0.0764194	0.263509	0.881006	-0.102644	0.189363	0.676275
633	115.076	Valyl-Leucine	HMDB29131			-0.00257556	0.926867	0.678809	-0.0825394	0.00585323	0.0139334	-0.126527	0.0029345	0.00955024	0.053975	0.515619	0.666349	-0.0138016	0.869664	0.910551	-0.0757093	0.373073	0.9983	0.0155622	0.796653	0.664251	-0.0764194	0.263509	0.881006	-0.102644	0.189363	0.676275
634	115.076	Isopropyl propionate	HMDB30056	12508		-0.00257556	0.926867	0.678809	-0.0825394	0.00585323	0.0139334	-0.126527	0.0029345	0.00955024	0.053975	0.515619	0.666349	-0.0138016	0.869664	0.910551	-0.0757093	0.373073	0.9983	0.0155622	0.796653	0.664251	-0.0764194	0.263509	0.881006	-0.102644	0.189363	0.676275
635	115.076	Propyl propionate	HMDB30059	7803		-0.00257556	0.926867	0.678809	-0.0825394	0.00585323	0.0139334	-0.126527	0.0029345	0.00955024	0.053975	0.515619	0.666349	-0.0138016	0.869664	0.910551	-0.0757093	0.373073	0.9983	0.0155622	0.796653	0.664251	-0.0764194	0.263509	0.881006	-0.102644	0.189363	0.676275
636	115.076	2-Methylpropyl acetate	HMDB31246	8038		-0.00257556	0.926867	0.678809	-0.0825394	0.00585323	0.0139334	-0.126527	0.0029345	0.00955024	0.053975	0.515619	0.666349	-0.0138016	0.869664	0.910551	-0.0757093	0.373073	0.9983	0.0155622	0.796653	0.664251	-0.0764194	0.263509	0.881006	-0.102644	0.189363	0.676275
637	115.076	Ethyl 2-methylpropanoate	HMDB31248	7342		-0.00257556	0.926867	0.678809	-0.0825394	0.00585323	0.0139334	-0.126527	0.0029345	0.00955024	0.053975	0.515619	0.666349	-0.0138016	0.869664	0.910551	-0.0757093	0.373073	0.9983	0.0155622	0.796653	0.664251	-0.0764194	0.263509	0.881006	-0.102644	0.189363	0.676275
638	115.076	n-Butyl acetate	HMDB31325	31272	C12304	-0.00257556	0.926867	0.678809	-0.0825394	0.00585323	0.0139334	-0.126527	0.0029345	0.00955024	0.053975	0.515619	0.666349	-0.0138016	0.869664	0.910551	-0.0757093	0.373073	0.9983	0.0155622	0.796653	0.664251	-0.0764194	0.263509	0.881006	-0.102644	0.189363	0.676275
639	115.076	Diacetone alcohol	HMDB31511	31256		-0.00257556	0.926867	0.678809	-0.0825394	0.00585323	0.0139334	-0.126527	0.0029345	0.00955024	0.053975	0.515619	0.666349	-0.0138016	0.869664	0.910551	-0.0757093	0.373073	0.9983	0.0155622	0.796653	0.664251	-0.0764194	0.263509	0.881006	-0.102644	0.189363	0.676275
640	115.076	3-Methylbutyl formate	HMDB34163	8052	C12293	-0.00257556	0.926867	0.678809	-0.0825394	0.00585323	0.0139334	-0.126527	0.0029345	0.00955024	0.053975	0.515619	0.666349	-0.0138016	0.869664	0.910551	-0.0757093	0.373073	0.9983	0.0155622	0.796653	0.664251	-0.0764194	0.263509	0.881006	-0.102644	0.189363	0.676275
641	115.076	2,2,4-Trimethyl-1,3-dioxolane	HMDB37266	62384		-0.00257556	0.926867	0.678809	-0.0825394	0.00585323	0.0139334	-0.126527	0.0029345	0.00955024	0.053975	0.515619	0.666349	-0.0138016	0.869664	0.910551	-0.0757093	0.373073	0.9983	0.0155622	0.796653	0.664251	-0.0764194	0.263509	0.881006	-0.102644	0.189363	0.676275
642	115.076	2,4,5-Trimethyl-1,3-dioxolane	HMDB40279	102967		-0.00257556	0.926867	0.678809	-0.0825394	0.00585323	0.0139334	-0.126527	0.0029345	0.00955024	0.053975	0.515619	0.666349	-0.0138016	0.869664	0.910551	-0.0757093	0.373073	0.9983	0.0155622	0.796653	0.664251	-0.0764194	0.263509	0.881006	-0.102644	0.189363	0.676275
643	115.076	Pentyl formate	HMDB40327	12529		-0.00257556	0.926867	0.678809	-0.0825394	0.00585323	0.0139334	-0.126527	0.0029345	0.00955024	0.053975	0.515619	0.666349	-0.0138016	0.869664	0.910551	-0.0757093	0.373073	0.9983	0.0155622	0.796653	0.664251	-0.0764194	0.263509	0.881006	-0.102644	0.189363	0.676275
644	115.921					-0.0621301	0.583693	0.585187	0	1	0.487029	0	1	0.548096	0	1	0.78778	0	1	0.923066	0	1	0.999853	0	1	0.703515	0	1	0.895187	0	1	0.834532
645	116.018	Homocysteine thiolactone	HMDB02287	107712		-0.0496568	0.240655	0.441484	0.0808344	0.0907781	0.107682	-0.122323	0.0134478	0.0313511	0.049239	0.602518	0.692483	-0.0635355	0.482575	0.854989	-0.278247	0.00593513	0.271664	0.158651	0.128513	0.512272	-0.0770514	0.592824	0.881006	-0.43581	0.00828461	0.188988
646	116.035	Acetylglycine	HMDB00532	10972		-0.0390214	0.0886404	0.334022	-0.0653168	0.00512032	0.0125411	-0.152174	1.08648e-08	1.68056e-07	0.0589789	0.291036	0.627525	0.018317	0.73565	0.900556	-0.0802764	0.144024	0.9983	0.0360063	0.566817	0.615623	-0.0258935	0.738424	0.881006	-0.175783	0.0249931	0.34842
647	116.035	L-2-Amino-3-oxobutanoic acid	HMDB06454	440033	C03508	-0.0390214	0.0886404	0.334022	-0.0653168	0.00512032	0.0125411	-0.152174	1.08648e-08	1.68056e-07	0.0589789	0.291036	0.627525	0.018317	0.73565	0.900556	-0.0802764	0.144024	0.9983	0.0360063	0.566817	0.615623	-0.0258935	0.738424	0.881006	-0.175783	0.0249931	0.34842
648	116.035	L-Aspartate-semialdehyde	HMDB12249	439235	C00441	-0.0390214	0.0886404	0.334022	-0.0653168	0.00512032	0.0125411	-0.152174	1.08648e-08	1.68056e-07	0.0589789	0.291036	0.627525	0.018317	0.73565	0.900556	-0.0802764	0.144024	0.9983	0.0360063	0.566817	0.615623	-0.0258935	0.738424	0.881006	-0.175783	0.0249931	0.34842
649	116.044	Methylacetoacetic acid	HMDB00310	7757		-0.0291017	0.37226	0.513093	-0.0218276	0.53552	0.340911	-0.167506	0.000300435	0.00143608	0.0354539	0.499948	0.664558	-0.0455675	0.384153	0.83818	-0.26215	0.000164707	0.0169209	0.0787257	0.109629	0.512272	-0.0430067	0.523579	0.881006	-0.30244	0.000281911	0.0144732
650	116.044	Levulinic acid	HMDB00720	11579		-0.0291017	0.37226	0.513093	-0.0218276	0.53552	0.340911	-0.167506	0.000300435	0.00143608	0.0354539	0.499948	0.664558	-0.0455675	0.384153	0.83818	-0.26215	0.000164707	0.0169209	0.0787257	0.109629	0.512272	-0.0430067	0.523579	0.881006	-0.30244	0.000281911	0.0144732
651	116.044	2-Oxovaleric acid	HMDB01865	74563	C06255	-0.0291017	0.37226	0.513093	-0.0218276	0.53552	0.340911	-0.167506	0.000300435	0.00143608	0.0354539	0.499948	0.664558	-0.0455675	0.384153	0.83818	-0.26215	0.000164707	0.0169209	0.0787257	0.109629	0.512272	-0.0430067	0.523579	0.881006	-0.30244	0.000281911	0.0144732
652	116.044	Ethyl pyruvate	HMDB31643			-0.0291017	0.37226	0.513093	-0.0218276	0.53552	0.340911	-0.167506	0.000300435	0.00143608	0.0354539	0.499948	0.664558	-0.0455675	0.384153	0.83818	-0.26215	0.000164707	0.0169209	0.0787257	0.109629	0.512272	-0.0430067	0.523579	0.881006	-0.30244	0.000281911	0.0144732
653	116.044	Acetoxyacetone	HMDB34466	11593		-0.0291017	0.37226	0.513093	-0.0218276	0.53552	0.340911	-0.167506	0.000300435	0.00143608	0.0354539	0.499948	0.664558	-0.0455675	0.384153	0.83818	-0.26215	0.000164707	0.0169209	0.0787257	0.109629	0.512272	-0.0430067	0.523579	0.881006	-0.30244	0.000281911	0.0144732
654	116.072	Betaine	HMDB00043	247	C00719	0.0132676	0.350398	0.502197	0.00381519	0.848362	0.446277	-0.149978	0.000257979	0.00126161	0.0677981	0.216282	0.62043	0.0321446	0.553297	0.873579	-0.154552	0.00375484	0.197257	0.00586979	0.889458	0.681745	-0.02737	0.453489	0.881006	-0.212308	0.000170633	0.00982689
655	116.072	L-Valine	HMDB00883	6287	C00183	0.0132676	0.350398	0.502197	0.00381519	0.848362	0.446277	-0.149978	0.000257979	0.00126161	0.0677981	0.216282	0.62043	0.0321446	0.553297	0.873579	-0.154552	0.00375484	0.197257	0.00586979	0.889458	0.681745	-0.02737	0.453489	0.881006	-0.212308	0.000170633	0.00982689
656	116.072	N-Methyl-a-aminoisobutyric acid	HMDB02141	6951124		0.0132676	0.350398	0.502197	0.00381519	0.848362	0.446277	-0.149978	0.000257979	0.00126161	0.0677981	0.216282	0.62043	0.0321446	0.553297	0.873579	-0.154552	0.00375484	0.197257	0.00586979	0.889458	0.681745	-0.02737	0.453489	0.881006	-0.212308	0.000170633	0.00982689
657	116.072	5-Aminopentanoic acid	HMDB03355	138	C00431	0.0132676	0.350398	0.502197	0.00381519	0.848362	0.446277	-0.149978	0.000257979	0.00126161	0.0677981	0.216282	0.62043	0.0321446	0.553297	0.873579	-0.154552	0.00375484	0.197257	0.00586979	0.889458	0.681745	-0.02737	0.453489	0.881006	-0.212308	0.000170633	0.00982689
658	116.072	Norvaline	HMDB13716	439575	C01799	0.0132676	0.350398	0.502197	0.00381519	0.848362	0.446277	-0.149978	0.000257979	0.00126161	0.0677981	0.216282	0.62043	0.0321446	0.553297	0.873579	-0.154552	0.00375484	0.197257	0.00586979	0.889458	0.681745	-0.02737	0.453489	0.881006	-0.212308	0.000170633	0.00982689
659	116.113					-0.29509	0.026667	0.243444	0	1	0.487029	-0.0981112	0.340712	0.305264	0	1	0.78778	0	1	0.923066	0	1	0.999853	0	1	0.703515	0	1	0.895187	0	1	0.834532
660	116.93					-0.161592	0.0395842	0.266688	-0.132528	0.0976742	0.112389	-0.0150192	0.879152	0.515779	0.08348	0.480804	0.659631	0.0857188	0.579019	0.875772	0.123423	0.287581	0.9983	-0.0114827	0.937222	0.689468	-0.0192687	0.884638	0.884637	-0.0537165	0.725151	0.793054
661	116.94					-0.0986939	0.089247	0.334022	-0.0364659	0.638451	0.378667	0	1	0.548096	0	1	0.78778	0	1	0.923066	0	1	0.999853	0	1	0.703515	0	1	0.895187	0	1	0.834532
662	116.973					0.522859	0.1293	0.373961	0.335974	0.452874	0.307051	-0.175295	0.713336	0.462665	-0.0566515	0.89861	0.772251	0.175523	0.698352	0.896819	-0.829189	0.146733	0.9983	0.461044	0.292113	0.533184	-0.311024	0.234574	0.881006	-1.53674	0.293047	0.715096
663	116.997					0	1	0.693683	0	1	0.487029	0	1	0.548096	0	1	0.78778	0	1	0.923066	0	1	0.999853	0	1	0.703515	0	1	0.895187	0	1	0.834532
664	117.019	Methylmalonic acid	HMDB00202	487	C02170	-0.0344906	0.075412	0.316282	-0.00977667	0.556651	0.34922	-0.203386	2.59123e-09	4.63272e-08	0.0369183	0.451043	0.656668	-0.0122182	0.81641	0.909838	-0.252518	5.39818e-05	0.00623895	8.8021e-05	0.997466	0.702863	-0.0525994	0.134583	0.881006	-0.340572	6.27883e-07	0.000110289
665	117.019	Succinic acid	HMDB00254	1110	C00042	-0.0344906	0.075412	0.316282	-0.00977667	0.556651	0.34922	-0.203386	2.59123e-09	4.63272e-08	0.0369183	0.451043	0.656668	-0.0122182	0.81641	0.909838	-0.252518	5.39818e-05	0.00623895	8.8021e-05	0.997466	0.702863	-0.0525994	0.134583	0.881006	-0.340572	6.27883e-07	0.000110289
666	117.019	Erythrono-1,4-lactone	HMDB00349	5325915		-0.0344906	0.075412	0.316282	-0.00977667	0.556651	0.34922	-0.203386	2.59123e-09	4.63272e-08	0.0369183	0.451043	0.656668	-0.0122182	0.81641	0.909838	-0.252518	5.39818e-05	0.00623895	8.8021e-05	0.997466	0.702863	-0.0525994	0.134583	0.881006	-0.340572	6.27883e-07	0.000110289
667	117.019	Threonolactone	HMDB00940	2724794		-0.0344906	0.075412	0.316282	-0.00977667	0.556651	0.34922	-0.203386	2.59123e-09	4.63272e-08	0.0369183	0.451043	0.656668	-0.0122182	0.81641	0.909838	-0.252518	5.39818e-05	0.00623895	8.8021e-05	0.997466	0.702863	-0.0525994	0.134583	0.881006	-0.340572	6.27883e-07	0.000110289
668	117.019	4-Hydroxy-2-oxobutanoic acid	HMDB31204	11963036		-0.0344906	0.075412	0.316282	-0.00977667	0.556651	0.34922	-0.203386	2.59123e-09	4.63272e-08	0.0369183	0.451043	0.656668	-0.0122182	0.81641	0.909838	-0.252518	5.39818e-05	0.00623895	8.8021e-05	0.997466	0.702863	-0.0525994	0.134583	0.881006	-0.340572	6.27883e-07	0.000110289
669	117.019	xi-3-Hydroxy-2-oxobutanoic acid	HMDB39324	188958		-0.0344906	0.075412	0.316282	-0.00977667	0.556651	0.34922	-0.203386	2.59123e-09	4.63272e-08	0.0369183	0.451043	0.656668	-0.0122182	0.81641	0.909838	-0.252518	5.39818e-05	0.00623895	8.8021e-05	0.997466	0.702863	-0.0525994	0.134583	0.881006	-0.340572	6.27883e-07	0.000110289
670	117.039	S-Methyl butanethioate	HMDB31191	62444		-0.0824932	0.225041	0.432399	-0.156249	0.104597	0.117279	-0.126261	0.0718893	0.111073	-0.0158978	0.893494	0.770259	0.127507	0.255145	0.835698	0.0307824	0.802619	0.9983	0.287177	0.0813379	0.512272	0.0347594	0.807314	0.884339	0.0809831	0.585532	0.758461
671	117.039	4-(Methylthio)-2-butanone	HMDB31316	61922		-0.0824932	0.225041	0.432399	-0.156249	0.104597	0.117279	-0.126261	0.0718893	0.111073	-0.0158978	0.893494	0.770259	0.127507	0.255145	0.835698	0.0307824	0.802619	0.9983	0.287177	0.0813379	0.512272	0.0347594	0.807314	0.884339	0.0809831	0.585532	0.758461
672	117.039	4-Mercapto-2-pentanone	HMDB32376	527393		-0.0824932	0.225041	0.432399	-0.156249	0.104597	0.117279	-0.126261	0.0718893	0.111073	-0.0158978	0.893494	0.770259	0.127507	0.255145	0.835698	0.0307824	0.802619	0.9983	0.287177	0.0813379	0.512272	0.0347594	0.807314	0.884339	0.0809831	0.585532	0.758461
673	117.039	S-Propyl thioacetate	HMDB33856	61295		-0.0824932	0.225041	0.432399	-0.156249	0.104597	0.117279	-0.126261	0.0718893	0.111073	-0.0158978	0.893494	0.770259	0.127507	0.255145	0.835698	0.0307824	0.802619	0.9983	0.287177	0.0813379	0.512272	0.0347594	0.807314	0.884339	0.0809831	0.585532	0.758461
674	117.039	3-Mercapto-2-pentanone	HMDB34896	62237		-0.0824932	0.225041	0.432399	-0.156249	0.104597	0.117279	-0.126261	0.0718893	0.111073	-0.0158978	0.893494	0.770259	0.127507	0.255145	0.835698	0.0307824	0.802619	0.9983	0.287177	0.0813379	0.512272	0.0347594	0.807314	0.884339	0.0809831	0.585532	0.758461
675	117.039	2-Mercapto-3-pentanone	HMDB35171	529635		-0.0824932	0.225041	0.432399	-0.156249	0.104597	0.117279	-0.126261	0.0718893	0.111073	-0.0158978	0.893494	0.770259	0.127507	0.255145	0.835698	0.0307824	0.802619	0.9983	0.287177	0.0813379	0.512272	0.0347594	0.807314	0.884339	0.0809831	0.585532	0.758461
676	117.039	Tetrahydro-2-methylthiophen-3-ol	HMDB35244	19957309		-0.0824932	0.225041	0.432399	-0.156249	0.104597	0.117279	-0.126261	0.0718893	0.111073	-0.0158978	0.893494	0.770259	0.127507	0.255145	0.835698	0.0307824	0.802619	0.9983	0.287177	0.0813379	0.512272	0.0347594	0.807314	0.884339	0.0809831	0.585532	0.758461
677	117.039	Tetrahydro-2-methyl-3-furanthiol	HMDB36138	62128		-0.0824932	0.225041	0.432399	-0.156249	0.104597	0.117279	-0.126261	0.0718893	0.111073	-0.0158978	0.893494	0.770259	0.127507	0.255145	0.835698	0.0307824	0.802619	0.9983	0.287177	0.0813379	0.512272	0.0347594	0.807314	0.884339	0.0809831	0.585532	0.758461
678	117.039	1-(Methylthio)-2-butanone	HMDB37193	61656		-0.0824932	0.225041	0.432399	-0.156249	0.104597	0.117279	-0.126261	0.0718893	0.111073	-0.0158978	0.893494	0.770259	0.127507	0.255145	0.835698	0.0307824	0.802619	0.9983	0.287177	0.0813379	0.512272	0.0347594	0.807314	0.884339	0.0809831	0.585532	0.758461
679	117.039	4-(Methylthio)butanal	HMDB37474	62000		-0.0824932	0.225041	0.432399	-0.156249	0.104597	0.117279	-0.126261	0.0718893	0.111073	-0.0158978	0.893494	0.770259	0.127507	0.255145	0.835698	0.0307824	0.802619	0.9983	0.287177	0.0813379	0.512272	0.0347594	0.807314	0.884339	0.0809831	0.585532	0.758461
680	117.039	xi-2-Methyl-1,3-oxathiane	HMDB39826	542685		-0.0824932	0.225041	0.432399	-0.156249	0.104597	0.117279	-0.126261	0.0718893	0.111073	-0.0158978	0.893494	0.770259	0.127507	0.255145	0.835698	0.0307824	0.802619	0.9983	0.287177	0.0813379	0.512272	0.0347594	0.807314	0.884339	0.0809831	0.585532	0.758461
681	117.039	3-(Methylthio)butanal	HMDB41491	61845		-0.0824932	0.225041	0.432399	-0.156249	0.104597	0.117279	-0.126261	0.0718893	0.111073	-0.0158978	0.893494	0.770259	0.127507	0.255145	0.835698	0.0307824	0.802619	0.9983	0.287177	0.0813379	0.512272	0.0347594	0.807314	0.884339	0.0809831	0.585532	0.758461
682	117.039	3-(Methylthio)-2-butanone	HMDB41558	103788		-0.0824932	0.225041	0.432399	-0.156249	0.104597	0.117279	-0.126261	0.0718893	0.111073	-0.0158978	0.893494	0.770259	0.127507	0.255145	0.835698	0.0307824	0.802619	0.9983	0.287177	0.0813379	0.512272	0.0347594	0.807314	0.884339	0.0809831	0.585532	0.758461
683	117.039	Acetylglycine	HMDB00532	10972		-0.0824932	0.225041	0.432399	-0.156249	0.104597	0.117279	-0.126261	0.0718893	0.111073	-0.0158978	0.893494	0.770259	0.127507	0.255145	0.835698	0.0307824	0.802619	0.9983	0.287177	0.0813379	0.512272	0.0347594	0.807314	0.884339	0.0809831	0.585532	0.758461
684	117.039	L-2-Amino-3-oxobutanoic acid	HMDB06454	440033	C03508	-0.0824932	0.225041	0.432399	-0.156249	0.104597	0.117279	-0.126261	0.0718893	0.111073	-0.0158978	0.893494	0.770259	0.127507	0.255145	0.835698	0.0307824	0.802619	0.9983	0.287177	0.0813379	0.512272	0.0347594	0.807314	0.884339	0.0809831	0.585532	0.758461
685	117.039	L-Aspartate-semialdehyde	HMDB12249	439235	C00441	-0.0824932	0.225041	0.432399	-0.156249	0.104597	0.117279	-0.126261	0.0718893	0.111073	-0.0158978	0.893494	0.770259	0.127507	0.255145	0.835698	0.0307824	0.802619	0.9983	0.287177	0.0813379	0.512272	0.0347594	0.807314	0.884339	0.0809831	0.585532	0.758461
686	117.056	3-Hydroxy-2-methyl-[R-(R,S)]-butanoic acid	HMDB00351	12313370		0.0373991	0.18827	0.413057	0.161211	1.59445e-08	1.95849e-07	-0.073107	0.00101187	0.00402594	0.0291934	0.668701	0.703913	0.00994584	0.886229	0.911538	-0.240688	0.002258	0.130484	-0.0200209	0.533811	0.612125	-0.0183428	0.586234	0.881006	-0.370265	2.00985e-07	5.04334e-05
687	117.056	2-Methyl-3-hydroxybutyric acid	HMDB00354	160471		0.0373991	0.18827	0.413057	0.161211	1.59445e-08	1.95849e-07	-0.073107	0.00101187	0.00402594	0.0291934	0.668701	0.703913	0.00994584	0.886229	0.911538	-0.240688	0.002258	0.130484	-0.0200209	0.533811	0.612125	-0.0183428	0.586234	0.881006	-0.370265	2.00985e-07	5.04334e-05
688	117.056	2-Ethylhydracrylic acid	HMDB00396	188979		0.0373991	0.18827	0.413057	0.161211	1.59445e-08	1.95849e-07	-0.073107	0.00101187	0.00402594	0.0291934	0.668701	0.703913	0.00994584	0.886229	0.911538	-0.240688	0.002258	0.130484	-0.0200209	0.533811	0.612125	-0.0183428	0.586234	0.881006	-0.370265	2.00985e-07	5.04334e-05
689	117.056	3-Hydroxy-2-methyl-[S-(R,R)]-butanoic acid	HMDB00410	12313369		0.0373991	0.18827	0.413057	0.161211	1.59445e-08	1.95849e-07	-0.073107	0.00101187	0.00402594	0.0291934	0.668701	0.703913	0.00994584	0.886229	0.911538	-0.240688	0.002258	0.130484	-0.0200209	0.533811	0.612125	-0.0183428	0.586234	0.881006	-0.370265	2.00985e-07	5.04334e-05
690	117.056	3-Hydroxyvaleric acid	HMDB00531	107802		0.0373991	0.18827	0.413057	0.161211	1.59445e-08	1.95849e-07	-0.073107	0.00101187	0.00402594	0.0291934	0.668701	0.703913	0.00994584	0.886229	0.911538	-0.240688	0.002258	0.130484	-0.0200209	0.533811	0.612125	-0.0183428	0.586234	0.881006	-0.370265	2.00985e-07	5.04334e-05
691	117.056	Erythronilic acid	HMDB00642	11815846		0.0373991	0.18827	0.413057	0.161211	1.59445e-08	1.95849e-07	-0.073107	0.00101187	0.00402594	0.0291934	0.668701	0.703913	0.00994584	0.886229	0.911538	-0.240688	0.002258	0.130484	-0.0200209	0.533811	0.612125	-0.0183428	0.586234	0.881006	-0.370265	2.00985e-07	5.04334e-05
692	117.056	3-Hydroxyisovaleric acid	HMDB00754	69362		0.0373991	0.18827	0.413057	0.161211	1.59445e-08	1.95849e-07	-0.073107	0.00101187	0.00402594	0.0291934	0.668701	0.703913	0.00994584	0.886229	0.911538	-0.240688	0.002258	0.130484	-0.0200209	0.533811	0.612125	-0.0183428	0.586234	0.881006	-0.370265	2.00985e-07	5.04334e-05
693	117.056	2-Hydroxyvaleric acid	HMDB01863	98009		0.0373991	0.18827	0.413057	0.161211	1.59445e-08	1.95849e-07	-0.073107	0.00101187	0.00402594	0.0291934	0.668701	0.703913	0.00994584	0.886229	0.911538	-0.240688	0.002258	0.130484	-0.0200209	0.533811	0.612125	-0.0183428	0.586234	0.881006	-0.370265	2.00985e-07	5.04334e-05
694	117.056	Ethyl lactate	HMDB40735	7344		0.0373991	0.18827	0.413057	0.161211	1.59445e-08	1.95849e-07	-0.073107	0.00101187	0.00402594	0.0291934	0.668701	0.703913	0.00994584	0.886229	0.911538	-0.240688	0.002258	0.130484	-0.0200209	0.533811	0.612125	-0.0183428	0.586234	0.881006	-0.370265	2.00985e-07	5.04334e-05
695	117.056	Methyl 3-hydroxybutyrate	HMDB41603	15146		0.0373991	0.18827	0.413057	0.161211	1.59445e-08	1.95849e-07	-0.073107	0.00101187	0.00402594	0.0291934	0.668701	0.703913	0.00994584	0.886229	0.911538	-0.240688	0.002258	0.130484	-0.0200209	0.533811	0.612125	-0.0183428	0.586234	0.881006	-0.370265	2.00985e-07	5.04334e-05
696	117.069					-0.107849	0.361528	0.507317	-0.180625	0.0861079	0.103491	-0.00469317	0.966373	0.540938	-0.0931	0.497715	0.664378	-0.18234	0.072278	0.834632	-0.0751686	0.395079	0.9983	0.317124	0.415679	0.577111	0.414229	0.309952	0.881006	0.282224	0.481479	0.735105
697	117.075	Betaine	HMDB00043	247	C00719	0.00323656	0.866019	0.661252	-0.00209171	0.92326	0.468521	-0.113038	0.00484054	0.0144705	0.0733315	0.188971	0.62043	0.0287867	0.592621	0.878684	-0.119511	0.0200474	0.586577	0.0250944	0.562021	0.615623	-0.0113094	0.74656	0.882413	-0.200004	0.00015265	0.00893775
698	117.075	L-Valine	HMDB00883	6287	C00183	0.00323656	0.866019	0.661252	-0.00209171	0.92326	0.468521	-0.113038	0.00484054	0.0144705	0.0733315	0.188971	0.62043	0.0287867	0.592621	0.878684	-0.119511	0.0200474	0.586577	0.0250944	0.562021	0.615623	-0.0113094	0.74656	0.882413	-0.200004	0.00015265	0.00893775
699	117.075	N-Methyl-a-aminoisobutyric acid	HMDB02141	6951124		0.00323656	0.866019	0.661252	-0.00209171	0.92326	0.468521	-0.113038	0.00484054	0.0144705	0.0733315	0.188971	0.62043	0.0287867	0.592621	0.878684	-0.119511	0.0200474	0.586577	0.0250944	0.562021	0.615623	-0.0113094	0.74656	0.882413	-0.200004	0.00015265	0.00893775
700	117.075	5-Aminopentanoic acid	HMDB03355	138	C00431	0.00323656	0.866019	0.661252	-0.00209171	0.92326	0.468521	-0.113038	0.00484054	0.0144705	0.0733315	0.188971	0.62043	0.0287867	0.592621	0.878684	-0.119511	0.0200474	0.586577	0.0250944	0.562021	0.615623	-0.0113094	0.74656	0.882413	-0.200004	0.00015265	0.00893775
701	117.075	Norvaline	HMDB13716	439575	C01799	0.00323656	0.866019	0.661252	-0.00209171	0.92326	0.468521	-0.113038	0.00484054	0.0144705	0.0733315	0.188971	0.62043	0.0287867	0.592621	0.878684	-0.119511	0.0200474	0.586577	0.0250944	0.562021	0.615623	-0.0113094	0.74656	0.882413	-0.200004	0.00015265	0.00893775
702	118.023	Methylmalonic acid	HMDB00202	487	C02170	-0.0562993	0.0292908	0.247627	-0.0269492	0.228086	0.198788	-0.171514	5.33432e-06	4.34523e-05	0.0493822	0.345003	0.637028	0.0224131	0.692922	0.896558	-0.243282	0.000352212	0.0285662	-0.0239027	0.5124	0.606421	-0.0639821	0.17032	0.881006	-0.348642	3.30096e-06	0.000374078
703	118.023	Succinic acid	HMDB00254	1110	C00042	-0.0562993	0.0292908	0.247627	-0.0269492	0.228086	0.198788	-0.171514	5.33432e-06	4.34523e-05	0.0493822	0.345003	0.637028	0.0224131	0.692922	0.896558	-0.243282	0.000352212	0.0285662	-0.0239027	0.5124	0.606421	-0.0639821	0.17032	0.881006	-0.348642	3.30096e-06	0.000374078
704	118.023	Erythrono-1,4-lactone	HMDB00349	5325915		-0.0562993	0.0292908	0.247627	-0.0269492	0.228086	0.198788	-0.171514	5.33432e-06	4.34523e-05	0.0493822	0.345003	0.637028	0.0224131	0.692922	0.896558	-0.243282	0.000352212	0.0285662	-0.0239027	0.5124	0.606421	-0.0639821	0.17032	0.881006	-0.348642	3.30096e-06	0.000374078
705	118.023	Threonolactone	HMDB00940	2724794		-0.0562993	0.0292908	0.247627	-0.0269492	0.228086	0.198788	-0.171514	5.33432e-06	4.34523e-05	0.0493822	0.345003	0.637028	0.0224131	0.692922	0.896558	-0.243282	0.000352212	0.0285662	-0.0239027	0.5124	0.606421	-0.0639821	0.17032	0.881006	-0.348642	3.30096e-06	0.000374078
706	118.023	4-Hydroxy-2-oxobutanoic acid	HMDB31204	11963036		-0.0562993	0.0292908	0.247627	-0.0269492	0.228086	0.198788	-0.171514	5.33432e-06	4.34523e-05	0.0493822	0.345003	0.637028	0.0224131	0.692922	0.896558	-0.243282	0.000352212	0.0285662	-0.0239027	0.5124	0.606421	-0.0639821	0.17032	0.881006	-0.348642	3.30096e-06	0.000374078
707	118.023	xi-3-Hydroxy-2-oxobutanoic acid	HMDB39324	188958		-0.0562993	0.0292908	0.247627	-0.0269492	0.228086	0.198788	-0.171514	5.33432e-06	4.34523e-05	0.0493822	0.345003	0.637028	0.0224131	0.692922	0.896558	-0.243282	0.000352212	0.0285662	-0.0239027	0.5124	0.606421	-0.0639821	0.17032	0.881006	-0.348642	3.30096e-06	0.000374078
708	118.03	Dillapional	HMDB30582			-0.163345	0.18771	0.41296	-0.119524	0.3257	0.251273	-0.00122695	0.991104	0.545701	-0.0227741	0.867537	0.763943	-0.163112	0.343224	0.835698	0.124124	0.392473	0.9983	-0.0108913	0.944514	0.689494	-0.0366914	0.849729	0.884339	0.0506428	0.682624	0.782155
709	118.03	Austdiol	HMDB30858	3520232		-0.163345	0.18771	0.41296	-0.119524	0.3257	0.251273	-0.00122695	0.991104	0.545701	-0.0227741	0.867537	0.763943	-0.163112	0.343224	0.835698	0.124124	0.392473	0.9983	-0.0108913	0.944514	0.689494	-0.0366914	0.849729	0.884339	0.0506428	0.682624	0.782155
710	118.03	Apional	HMDB33096	9942770		-0.163345	0.18771	0.41296	-0.119524	0.3257	0.251273	-0.00122695	0.991104	0.545701	-0.0227741	0.867537	0.763943	-0.163112	0.343224	0.835698	0.124124	0.392473	0.9983	-0.0108913	0.944514	0.689494	-0.0366914	0.849729	0.884339	0.0506428	0.682624	0.782155
711	118.03	(S)-2,3-Dihydro-7-hydroxy-2-methyl-4-oxo-4H-1-benzopyran-5-acetic acid	HMDB40407	591742		-0.163345	0.18771	0.41296	-0.119524	0.3257	0.251273	-0.00122695	0.991104	0.545701	-0.0227741	0.867537	0.763943	-0.163112	0.343224	0.835698	0.124124	0.392473	0.9983	-0.0108913	0.944514	0.689494	-0.0366914	0.849729	0.884339	0.0506428	0.682624	0.782155
712	118.041	Glycyl-Tyrosine	HMDB28853			-0.249076	0.151845	0.389052	0.0149725	0.918227	0.466835	-0.230624	0.249362	0.253237	0.0194403	0.930467	0.777468	-0.0876115	0.668934	0.890592	-0.131536	0.608324	0.9983	0.012244	0.970842	0.696149	0.21475	0.533093	0.881006	0.160868	0.67428	0.779042
713	118.041	Tyrosyl-Glycine	HMDB29105			-0.249076	0.151845	0.389052	0.0149725	0.918227	0.466835	-0.230624	0.249362	0.253237	0.0194403	0.930467	0.777468	-0.0876115	0.668934	0.890592	-0.131536	0.608324	0.9983	0.012244	0.970842	0.696149	0.21475	0.533093	0.881006	0.160868	0.67428	0.779042
714	118.041	gamma-Glutaminyl-4-hydroxybenzene	HMDB29451			-0.249076	0.151845	0.389052	0.0149725	0.918227	0.466835	-0.230624	0.249362	0.253237	0.0194403	0.930467	0.777468	-0.0876115	0.668934	0.890592	-0.131536	0.608324	0.9983	0.012244	0.970842	0.696149	0.21475	0.533093	0.881006	0.160868	0.67428	0.779042
715	118.041	Falimint	HMDB40988	68377		-0.249076	0.151845	0.389052	0.0149725	0.918227	0.466835	-0.230624	0.249362	0.253237	0.0194403	0.930467	0.777468	-0.0876115	0.668934	0.890592	-0.131536	0.608324	0.9983	0.012244	0.970842	0.696149	0.21475	0.533093	0.881006	0.160868	0.67428	0.779042
716	118.041	S-Methyl butanethioate	HMDB31191	62444		-0.249076	0.151845	0.389052	0.0149725	0.918227	0.466835	-0.230624	0.249362	0.253237	0.0194403	0.930467	0.777468	-0.0876115	0.668934	0.890592	-0.131536	0.608324	0.9983	0.012244	0.970842	0.696149	0.21475	0.533093	0.881006	0.160868	0.67428	0.779042
717	118.041	4-(Methylthio)-2-butanone	HMDB31316	61922		-0.249076	0.151845	0.389052	0.0149725	0.918227	0.466835	-0.230624	0.249362	0.253237	0.0194403	0.930467	0.777468	-0.0876115	0.668934	0.890592	-0.131536	0.608324	0.9983	0.012244	0.970842	0.696149	0.21475	0.533093	0.881006	0.160868	0.67428	0.779042
718	118.041	4-Mercapto-2-pentanone	HMDB32376	527393		-0.249076	0.151845	0.389052	0.0149725	0.918227	0.466835	-0.230624	0.249362	0.253237	0.0194403	0.930467	0.777468	-0.0876115	0.668934	0.890592	-0.131536	0.608324	0.9983	0.012244	0.970842	0.696149	0.21475	0.533093	0.881006	0.160868	0.67428	0.779042
719	118.041	S-Propyl thioacetate	HMDB33856	61295		-0.249076	0.151845	0.389052	0.0149725	0.918227	0.466835	-0.230624	0.249362	0.253237	0.0194403	0.930467	0.777468	-0.0876115	0.668934	0.890592	-0.131536	0.608324	0.9983	0.012244	0.970842	0.696149	0.21475	0.533093	0.881006	0.160868	0.67428	0.779042
720	118.041	3-Mercapto-2-pentanone	HMDB34896	62237		-0.249076	0.151845	0.389052	0.0149725	0.918227	0.466835	-0.230624	0.249362	0.253237	0.0194403	0.930467	0.777468	-0.0876115	0.668934	0.890592	-0.131536	0.608324	0.9983	0.012244	0.970842	0.696149	0.21475	0.533093	0.881006	0.160868	0.67428	0.779042
721	118.041	2-Mercapto-3-pentanone	HMDB35171	529635		-0.249076	0.151845	0.389052	0.0149725	0.918227	0.466835	-0.230624	0.249362	0.253237	0.0194403	0.930467	0.777468	-0.0876115	0.668934	0.890592	-0.131536	0.608324	0.9983	0.012244	0.970842	0.696149	0.21475	0.533093	0.881006	0.160868	0.67428	0.779042
722	118.041	Tetrahydro-2-methylthiophen-3-ol	HMDB35244	19957309		-0.249076	0.151845	0.389052	0.0149725	0.918227	0.466835	-0.230624	0.249362	0.253237	0.0194403	0.930467	0.777468	-0.0876115	0.668934	0.890592	-0.131536	0.608324	0.9983	0.012244	0.970842	0.696149	0.21475	0.533093	0.881006	0.160868	0.67428	0.779042
723	118.041	Tetrahydro-2-methyl-3-furanthiol	HMDB36138	62128		-0.249076	0.151845	0.389052	0.0149725	0.918227	0.466835	-0.230624	0.249362	0.253237	0.0194403	0.930467	0.777468	-0.0876115	0.668934	0.890592	-0.131536	0.608324	0.9983	0.012244	0.970842	0.696149	0.21475	0.533093	0.881006	0.160868	0.67428	0.779042
724	118.041	1-(Methylthio)-2-butanone	HMDB37193	61656		-0.249076	0.151845	0.389052	0.0149725	0.918227	0.466835	-0.230624	0.249362	0.253237	0.0194403	0.930467	0.777468	-0.0876115	0.668934	0.890592	-0.131536	0.608324	0.9983	0.012244	0.970842	0.696149	0.21475	0.533093	0.881006	0.160868	0.67428	0.779042
725	118.041	4-(Methylthio)butanal	HMDB37474	62000		-0.249076	0.151845	0.389052	0.0149725	0.918227	0.466835	-0.230624	0.249362	0.253237	0.0194403	0.930467	0.777468	-0.0876115	0.668934	0.890592	-0.131536	0.608324	0.9983	0.012244	0.970842	0.696149	0.21475	0.533093	0.881006	0.160868	0.67428	0.779042
726	118.041	xi-2-Methyl-1,3-oxathiane	HMDB39826	542685		-0.249076	0.151845	0.389052	0.0149725	0.918227	0.466835	-0.230624	0.249362	0.253237	0.0194403	0.930467	0.777468	-0.0876115	0.668934	0.890592	-0.131536	0.608324	0.9983	0.012244	0.970842	0.696149	0.21475	0.533093	0.881006	0.160868	0.67428	0.779042
727	118.041	3-(Methylthio)butanal	HMDB41491	61845		-0.249076	0.151845	0.389052	0.0149725	0.918227	0.466835	-0.230624	0.249362	0.253237	0.0194403	0.930467	0.777468	-0.0876115	0.668934	0.890592	-0.131536	0.608324	0.9983	0.012244	0.970842	0.696149	0.21475	0.533093	0.881006	0.160868	0.67428	0.779042
728	118.041	3-(Methylthio)-2-butanone	HMDB41558	103788		-0.249076	0.151845	0.389052	0.0149725	0.918227	0.466835	-0.230624	0.249362	0.253237	0.0194403	0.930467	0.777468	-0.0876115	0.668934	0.890592	-0.131536	0.608324	0.9983	0.012244	0.970842	0.696149	0.21475	0.533093	0.881006	0.160868	0.67428	0.779042
729	118.041	Acetylglycine	HMDB00532	10972		-0.249076	0.151845	0.389052	0.0149725	0.918227	0.466835	-0.230624	0.249362	0.253237	0.0194403	0.930467	0.777468	-0.0876115	0.668934	0.890592	-0.131536	0.608324	0.9983	0.012244	0.970842	0.696149	0.21475	0.533093	0.881006	0.160868	0.67428	0.779042
730	118.041	L-2-Amino-3-oxobutanoic acid	HMDB06454	440033	C03508	-0.249076	0.151845	0.389052	0.0149725	0.918227	0.466835	-0.230624	0.249362	0.253237	0.0194403	0.930467	0.777468	-0.0876115	0.668934	0.890592	-0.131536	0.608324	0.9983	0.012244	0.970842	0.696149	0.21475	0.533093	0.881006	0.160868	0.67428	0.779042
731	118.041	L-Aspartate-semialdehyde	HMDB12249	439235	C00441	-0.249076	0.151845	0.389052	0.0149725	0.918227	0.466835	-0.230624	0.249362	0.253237	0.0194403	0.930467	0.777468	-0.0876115	0.668934	0.890592	-0.131536	0.608324	0.9983	0.012244	0.970842	0.696149	0.21475	0.533093	0.881006	0.160868	0.67428	0.779042
732	118.051	L-Threonine	HMDB00167	6288	C00188	-0.13997	0.0265843	0.243444	-0.058265	0.265085	0.221171	-0.192927	0.00281751	0.009224	0.176248	0.102703	0.62043	0.0614812	0.598985	0.879095	-0.222323	0.101528	0.9983	0.0812706	0.475017	0.597001	-0.181668	0.272658	0.881006	-0.42387	0.0210309	0.324045
733	118.051	L-Homoserine	HMDB00719	12647	C00263	-0.13997	0.0265843	0.243444	-0.058265	0.265085	0.221171	-0.192927	0.00281751	0.009224	0.176248	0.102703	0.62043	0.0614812	0.598985	0.879095	-0.222323	0.101528	0.9983	0.0812706	0.475017	0.597001	-0.181668	0.272658	0.881006	-0.42387	0.0210309	0.324045
734	118.051	L-Allothreonine	HMDB04041	99289	C05519	-0.13997	0.0265843	0.243444	-0.058265	0.265085	0.221171	-0.192927	0.00281751	0.009224	0.176248	0.102703	0.62043	0.0614812	0.598985	0.879095	-0.222323	0.101528	0.9983	0.0812706	0.475017	0.597001	-0.181668	0.272658	0.881006	-0.42387	0.0210309	0.324045
735	118.059	3-Hydroxy-2-methyl-[R-(R,S)]-butanoic acid	HMDB00351	12313370		0	1	0.693683	0	1	0.487029	0	1	0.548096	0	1	0.78778	0	1	0.923066	0	1	0.999853	0	1	0.703515	0	1	0.895187	0	1	0.834532
736	118.059	2-Methyl-3-hydroxybutyric acid	HMDB00354	160471		0	1	0.693683	0	1	0.487029	0	1	0.548096	0	1	0.78778	0	1	0.923066	0	1	0.999853	0	1	0.703515	0	1	0.895187	0	1	0.834532
737	118.059	2-Ethylhydracrylic acid	HMDB00396	188979		0	1	0.693683	0	1	0.487029	0	1	0.548096	0	1	0.78778	0	1	0.923066	0	1	0.999853	0	1	0.703515	0	1	0.895187	0	1	0.834532
738	118.059	3-Hydroxy-2-methyl-[S-(R,R)]-butanoic acid	HMDB00410	12313369		0	1	0.693683	0	1	0.487029	0	1	0.548096	0	1	0.78778	0	1	0.923066	0	1	0.999853	0	1	0.703515	0	1	0.895187	0	1	0.834532
739	118.059	3-Hydroxyvaleric acid	HMDB00531	107802		0	1	0.693683	0	1	0.487029	0	1	0.548096	0	1	0.78778	0	1	0.923066	0	1	0.999853	0	1	0.703515	0	1	0.895187	0	1	0.834532
740	118.059	Erythronilic acid	HMDB00642	11815846		0	1	0.693683	0	1	0.487029	0	1	0.548096	0	1	0.78778	0	1	0.923066	0	1	0.999853	0	1	0.703515	0	1	0.895187	0	1	0.834532
741	118.059	3-Hydroxyisovaleric acid	HMDB00754	69362		0	1	0.693683	0	1	0.487029	0	1	0.548096	0	1	0.78778	0	1	0.923066	0	1	0.999853	0	1	0.703515	0	1	0.895187	0	1	0.834532
742	118.059	2-Hydroxyvaleric acid	HMDB01863	98009		0	1	0.693683	0	1	0.487029	0	1	0.548096	0	1	0.78778	0	1	0.923066	0	1	0.999853	0	1	0.703515	0	1	0.895187	0	1	0.834532
743	118.059	Ethyl lactate	HMDB40735	7344		0	1	0.693683	0	1	0.487029	0	1	0.548096	0	1	0.78778	0	1	0.923066	0	1	0.999853	0	1	0.703515	0	1	0.895187	0	1	0.834532
744	118.059	Methyl 3-hydroxybutyrate	HMDB41603	15146		0	1	0.693683	0	1	0.487029	0	1	0.548096	0	1	0.78778	0	1	0.923066	0	1	0.999853	0	1	0.703515	0	1	0.895187	0	1	0.834532
745	118.076					-0.0351245	0.595339	0.587606	0.00555892	0.945127	0.47417	0.0712031	0.378454	0.327463	-0.0186222	0.887837	0.768679	0.103605	0.273726	0.835698	0.0685443	0.435175	0.9983	-0.0268002	0.839799	0.673826	-0.0920651	0.47616	0.881006	0.0461726	0.710201	0.789296
746	118.924					-0.0211561	0.514568	0.559675	-0.0433531	0.140157	0.143728	-0.0464291	0.531015	0.395503	0.0419105	0.597628	0.691352	0.0587926	0.566153	0.873579	-0.00806557	0.890163	0.9983	0.0591907	0.302248	0.536228	-0.0580727	0.44251	0.881006	-0.0269368	0.428673	0.727635
747	118.936					-0.114834	0.0559295	0.292099	-0.00613848	0.932727	0.47099	-0.03187	0.641942	0.437162	-0.0948871	0.366703	0.639205	-0.301821	0.0155869	0.797087	-0.194575	0.0409956	0.828915	-0.102672	0.418196	0.577111	0.085631	0.374832	0.881006	0.311586	0.402633	0.722238
748	118.946					-0.0395296	0.50553	0.555907	0.0248615	0.706701	0.401876	-0.422004	4.08915e-08	5.51891e-07	-0.0566462	0.545331	0.675154	-0.18366	0.083957	0.834632	-0.577327	1.94106e-06	0.000390152	-0.0343232	0.686668	0.644951	0.0525989	0.6415	0.881006	-0.585184	3.37643e-05	0.0026359
749	118.978					0.0179209	0.526711	0.562675	0.0222551	0.479217	0.318647	0.0231948	0.727276	0.467185	-0.126669	0.277536	0.627525	-0.203527	0.0501741	0.83146	-0.106413	0.208091	0.9983	0.02218	0.7853	0.662334	0.108366	0.16149	0.881006	0.0933284	0.280538	0.715096
750	118.993					-0.0582944	0.0402914	0.267126	-0.0157214	0.513303	0.33158	-0.0330405	0.323657	0.296618	0.0670693	0.24046	0.624652	0.0451729	0.44953	0.848626	0.0145266	0.79071	0.9983	0.0318367	0.592321	0.622077	-0.122988	0.125147	0.881006	-0.0892742	0.276296	0.715096
751	119.013					0.0154992	0.775479	0.643943	-0.00815751	0.888355	0.459348	-0.173658	0.0113725	0.0274182	-0.0496559	0.662301	0.703318	-0.131282	0.227281	0.835698	-0.132334	0.217036	0.9983	-0.203231	0.153569	0.512272	-0.109085	0.488098	0.881006	-0.0261697	0.799647	0.801325
752	119.024	Marcanine A	HMDB33757	10105653		-0.00867507	0.922439	0.677338	0.0745987	0.473021	0.316115	-0.0771178	0.526094	0.393545	-0.115252	0.450048	0.656643	-0.015484	0.919103	0.915209	-0.586242	0.0538438	0.867184	-0.0197499	0.932679	0.689468	-0.0672415	0.737791	0.881006	-0.385691	0.103646	0.600845
753	119.024	S-Phenylmercapturic acid	HMDB42011	95526		-0.00867507	0.922439	0.677338	0.0745987	0.473021	0.316115	-0.0771178	0.526094	0.393545	-0.115252	0.450048	0.656643	-0.015484	0.919103	0.915209	-0.586242	0.0538438	0.867184	-0.0197499	0.932679	0.689468	-0.0672415	0.737791	0.881006	-0.385691	0.103646	0.600845
754	119.035	D-glycero-L-galacto-Octulose	HMDB29954			0.00440358	0.813784	0.653313	0.00414886	0.840947	0.444874	-0.0792478	0.0140953	0.0326395	0.045738	0.44331	0.656115	-0.0240604	0.716275	0.899563	-0.0957805	0.10426	0.9983	0.0315928	0.434008	0.582289	-0.0611061	0.247461	0.881006	-0.169432	0.00384422	0.115426
755	119.035	(S)-3,4-Dihydroxybutyric acid	HMDB00337	150929		0.00440358	0.813784	0.653313	0.00414886	0.840947	0.444874	-0.0792478	0.0140953	0.0326395	0.045738	0.44331	0.656115	-0.0240604	0.716275	0.899563	-0.0957805	0.10426	0.9983	0.0315928	0.434008	0.582289	-0.0611061	0.247461	0.881006	-0.169432	0.00384422	0.115426
756	119.035	2,4-Dihydroxybutanoic acid	HMDB00360	192742		0.00440358	0.813784	0.653313	0.00414886	0.840947	0.444874	-0.0792478	0.0140953	0.0326395	0.045738	0.44331	0.656115	-0.0240604	0.716275	0.899563	-0.0957805	0.10426	0.9983	0.0315928	0.434008	0.582289	-0.0611061	0.247461	0.881006	-0.169432	0.00384422	0.115426
757	119.035	4-Deoxyerythronic acid	HMDB00498	13120901		0.00440358	0.813784	0.653313	0.00414886	0.840947	0.444874	-0.0792478	0.0140953	0.0326395	0.045738	0.44331	0.656115	-0.0240604	0.716275	0.899563	-0.0957805	0.10426	0.9983	0.0315928	0.434008	0.582289	-0.0611061	0.247461	0.881006	-0.169432	0.00384422	0.115426
758	119.035	Purine	HMDB01366	1044	C15587	0.00440358	0.813784	0.653313	0.00414886	0.840947	0.444874	-0.0792478	0.0140953	0.0326395	0.045738	0.44331	0.656115	-0.0240604	0.716275	0.899563	-0.0957805	0.10426	0.9983	0.0315928	0.434008	0.582289	-0.0611061	0.247461	0.881006	-0.169432	0.00384422	0.115426
759	119.035	4-Deoxythreonic acid	HMDB02453	10964471		0.00440358	0.813784	0.653313	0.00414886	0.840947	0.444874	-0.0792478	0.0140953	0.0326395	0.045738	0.44331	0.656115	-0.0240604	0.716275	0.899563	-0.0957805	0.10426	0.9983	0.0315928	0.434008	0.582289	-0.0611061	0.247461	0.881006	-0.169432	0.00384422	0.115426
760	119.035	A,b-Dihydroxyisobutyric acid	HMDB02601	560781		0.00440358	0.813784	0.653313	0.00414886	0.840947	0.444874	-0.0792478	0.0140953	0.0326395	0.045738	0.44331	0.656115	-0.0240604	0.716275	0.899563	-0.0957805	0.10426	0.9983	0.0315928	0.434008	0.582289	-0.0611061	0.247461	0.881006	-0.169432	0.00384422	0.115426
761	119.035	Erythrose	HMDB02649	439574	C01796	0.00440358	0.813784	0.653313	0.00414886	0.840947	0.444874	-0.0792478	0.0140953	0.0326395	0.045738	0.44331	0.656115	-0.0240604	0.716275	0.899563	-0.0957805	0.10426	0.9983	0.0315928	0.434008	0.582289	-0.0611061	0.247461	0.881006	-0.169432	0.00384422	0.115426
762	119.035	L-Erythrulose	HMDB06293	5460032	C02045	0.00440358	0.813784	0.653313	0.00414886	0.840947	0.444874	-0.0792478	0.0140953	0.0326395	0.045738	0.44331	0.656115	-0.0240604	0.716275	0.899563	-0.0957805	0.10426	0.9983	0.0315928	0.434008	0.582289	-0.0611061	0.247461	0.881006	-0.169432	0.00384422	0.115426
763	119.054	3-Mercapto-2-methyl-1-butanol	HMDB32373	22327742		-0.172197	0.0145551	0.214367	-0.0823642	0.178342	0.169094	-0.1486	0.0182538	0.0400141	0.200782	0.0476984	0.62043	0.0182686	0.883271	0.910551	-0.191849	0.180432	0.9983	0.0514209	0.711019	0.649361	-0.120758	0.383819	0.881006	-0.412329	0.0462581	0.461666
764	119.054	3-Mercapto-3-methyl-1-butanol	HMDB36149	520682		-0.172197	0.0145551	0.214367	-0.0823642	0.178342	0.169094	-0.1486	0.0182538	0.0400141	0.200782	0.0476984	0.62043	0.0182686	0.883271	0.910551	-0.191849	0.180432	0.9983	0.0514209	0.711019	0.649361	-0.120758	0.383819	0.881006	-0.412329	0.0462581	0.461666
765	119.054	xi-2-Mercapto-3-methyl-1-butanol	HMDB39781	14249191		-0.172197	0.0145551	0.214367	-0.0823642	0.178342	0.169094	-0.1486	0.0182538	0.0400141	0.200782	0.0476984	0.62043	0.0182686	0.883271	0.910551	-0.191849	0.180432	0.9983	0.0514209	0.711019	0.649361	-0.120758	0.383819	0.881006	-0.412329	0.0462581	0.461666
766	119.054	4-(Methylthio)-2-butanol	HMDB41476	12659797		-0.172197	0.0145551	0.214367	-0.0823642	0.178342	0.169094	-0.1486	0.0182538	0.0400141	0.200782	0.0476984	0.62043	0.0182686	0.883271	0.910551	-0.191849	0.180432	0.9983	0.0514209	0.711019	0.649361	-0.120758	0.383819	0.881006	-0.412329	0.0462581	0.461666
767	119.054	4-(Methylthio)-1-butanol	HMDB41562	519793		-0.172197	0.0145551	0.214367	-0.0823642	0.178342	0.169094	-0.1486	0.0182538	0.0400141	0.200782	0.0476984	0.62043	0.0182686	0.883271	0.910551	-0.191849	0.180432	0.9983	0.0514209	0.711019	0.649361	-0.120758	0.383819	0.881006	-0.412329	0.0462581	0.461666
768	119.054	L-Threonine	HMDB00167	6288	C00188	-0.172197	0.0145551	0.214367	-0.0823642	0.178342	0.169094	-0.1486	0.0182538	0.0400141	0.200782	0.0476984	0.62043	0.0182686	0.883271	0.910551	-0.191849	0.180432	0.9983	0.0514209	0.711019	0.649361	-0.120758	0.383819	0.881006	-0.412329	0.0462581	0.461666
769	119.054	L-Homoserine	HMDB00719	12647	C00263	-0.172197	0.0145551	0.214367	-0.0823642	0.178342	0.169094	-0.1486	0.0182538	0.0400141	0.200782	0.0476984	0.62043	0.0182686	0.883271	0.910551	-0.191849	0.180432	0.9983	0.0514209	0.711019	0.649361	-0.120758	0.383819	0.881006	-0.412329	0.0462581	0.461666
770	119.054	L-Allothreonine	HMDB04041	99289	C05519	-0.172197	0.0145551	0.214367	-0.0823642	0.178342	0.169094	-0.1486	0.0182538	0.0400141	0.200782	0.0476984	0.62043	0.0182686	0.883271	0.910551	-0.191849	0.180432	0.9983	0.0514209	0.711019	0.649361	-0.120758	0.383819	0.881006	-0.412329	0.0462581	0.461666
771	119.108					0.0301381	0.522197	0.562675	0.0593662	0.097611	0.112389	-0.00848232	0.899411	0.522432	-0.162407	0.148164	0.62043	-0.165785	0.0909918	0.834632	-0.109299	0.206207	0.9983	0.0359369	0.74365	0.655066	0.217626	0.0790582	0.881006	0.164182	0.223671	0.692175
772	119.925					-0.0335716	0.438208	0.535225	-0.0561804	0.15276	0.152753	-0.071274	0.331116	0.299772	0.0625953	0.433565	0.652585	0.015273	0.867763	0.910551	-0.00718043	0.922624	0.9983	0.020622	0.758064	0.658255	-0.0246083	0.776735	0.883828	-0.0875415	0.240529	0.696118
773	119.947					0.0179859	0.852283	0.660174	0.136803	0.127129	0.13384	-0.0373411	0.714466	0.462808	-0.113939	0.432691	0.652585	-0.320636	0.0325169	0.797087	-0.111614	0.536766	0.9983	-0.0489781	0.799468	0.665138	-0.00387034	0.977744	0.893308	-0.21174	0.441364	0.729318
774	119.978					-0.207764	0.118056	0.365294	-0.194285	0.147374	0.148916	-0.224277	0.0979041	0.137497	0	1	0.78778	0	1	0.923066	-0.04021	0.722635	0.9983	0	1	0.703515	0	1	0.895187	0	1	0.834532
775	120.013	L-Cysteine	HMDB00574	5862		-0.146642	0.0332734	0.252003	-0.0734155	0.218639	0.193069	-0.295016	2.65343e-05	0.0001795	0.15636	0.220431	0.62043	0.0240729	0.870561	0.910551	-0.187226	0.167714	0.9983	0.227826	0.122386	0.512272	-0.0972265	0.645496	0.881006	-0.448667	0.0284977	0.372661
776	120.013	D-Cysteine	HMDB03417	92851	C00793	-0.146642	0.0332734	0.252003	-0.0734155	0.218639	0.193069	-0.295016	2.65343e-05	0.0001795	0.15636	0.220431	0.62043	0.0240729	0.870561	0.910551	-0.187226	0.167714	0.9983	0.227826	0.122386	0.512272	-0.0972265	0.645496	0.881006	-0.448667	0.0284977	0.372661
777	120.016					-0.0548808	0.475135	0.550503	-0.0566725	0.445561	0.304473	-0.136208	0.113921	0.152186	-0.0624186	0.598021	0.691484	-0.145715	0.159423	0.835698	-0.0825158	0.434286	0.9983	-0.281926	0.124101	0.512272	-0.232812	0.194846	0.881006	-0.0432648	0.738998	0.794471
778	120.037	Thymidine	HMDB00273	5789	C00214	-0.200956	0.343558	0.499126	-0.0508483	0.77474	0.423981	0.237823	0.153305	0.185943	-0.284288	0.096823	0.62043	-0.342224	0.161281	0.835698	0.010089	0.950242	0.9983	0.294293	0.630928	0.631549	0.201947	0.741661	0.881006	0.385289	0.547342	0.75036
779	120.037	D-glycero-L-galacto-Octulose	HMDB29954			-0.200956	0.343558	0.499126	-0.0508483	0.77474	0.423981	0.237823	0.153305	0.185943	-0.284288	0.096823	0.62043	-0.342224	0.161281	0.835698	0.010089	0.950242	0.9983	0.294293	0.630928	0.631549	0.201947	0.741661	0.881006	0.385289	0.547342	0.75036
780	120.037	(S)-3,4-Dihydroxybutyric acid	HMDB00337	150929		-0.200956	0.343558	0.499126	-0.0508483	0.77474	0.423981	0.237823	0.153305	0.185943	-0.284288	0.096823	0.62043	-0.342224	0.161281	0.835698	0.010089	0.950242	0.9983	0.294293	0.630928	0.631549	0.201947	0.741661	0.881006	0.385289	0.547342	0.75036
781	120.037	2,4-Dihydroxybutanoic acid	HMDB00360	192742		-0.200956	0.343558	0.499126	-0.0508483	0.77474	0.423981	0.237823	0.153305	0.185943	-0.284288	0.096823	0.62043	-0.342224	0.161281	0.835698	0.010089	0.950242	0.9983	0.294293	0.630928	0.631549	0.201947	0.741661	0.881006	0.385289	0.547342	0.75036
782	120.037	4-Deoxyerythronic acid	HMDB00498	13120901		-0.200956	0.343558	0.499126	-0.0508483	0.77474	0.423981	0.237823	0.153305	0.185943	-0.284288	0.096823	0.62043	-0.342224	0.161281	0.835698	0.010089	0.950242	0.9983	0.294293	0.630928	0.631549	0.201947	0.741661	0.881006	0.385289	0.547342	0.75036
783	120.037	4-Deoxythreonic acid	HMDB02453	10964471		-0.200956	0.343558	0.499126	-0.0508483	0.77474	0.423981	0.237823	0.153305	0.185943	-0.284288	0.096823	0.62043	-0.342224	0.161281	0.835698	0.010089	0.950242	0.9983	0.294293	0.630928	0.631549	0.201947	0.741661	0.881006	0.385289	0.547342	0.75036
784	120.037	A,b-Dihydroxyisobutyric acid	HMDB02601	560781		-0.200956	0.343558	0.499126	-0.0508483	0.77474	0.423981	0.237823	0.153305	0.185943	-0.284288	0.096823	0.62043	-0.342224	0.161281	0.835698	0.010089	0.950242	0.9983	0.294293	0.630928	0.631549	0.201947	0.741661	0.881006	0.385289	0.547342	0.75036
785	120.037	Erythrose	HMDB02649	439574	C01796	-0.200956	0.343558	0.499126	-0.0508483	0.77474	0.423981	0.237823	0.153305	0.185943	-0.284288	0.096823	0.62043	-0.342224	0.161281	0.835698	0.010089	0.950242	0.9983	0.294293	0.630928	0.631549	0.201947	0.741661	0.881006	0.385289	0.547342	0.75036
786	120.037	L-Erythrulose	HMDB06293	5460032	C02045	-0.200956	0.343558	0.499126	-0.0508483	0.77474	0.423981	0.237823	0.153305	0.185943	-0.284288	0.096823	0.62043	-0.342224	0.161281	0.835698	0.010089	0.950242	0.9983	0.294293	0.630928	0.631549	0.201947	0.741661	0.881006	0.385289	0.547342	0.75036
787	120.047	5-Methyldeoxycytidine	HMDB02224	13279	C03592	0.0421549	0.501213	0.555845	0.0301221	0.592434	0.363485	0.0223283	0.731293	0.468136	-0.11838	0.415519	0.648378	-0.342685	0.0628735	0.834632	-0.223331	0.0100208	0.404855	0.0627166	0.561492	0.615623	0.0676903	0.522966	0.881006	-0.0876752	0.390299	0.721911
788	120.047	3-(3,4,5-Trimethoxyphenyl)propanoic acid	HMDB30254	64860		0.0421549	0.501213	0.555845	0.0301221	0.592434	0.363485	0.0223283	0.731293	0.468136	-0.11838	0.415519	0.648378	-0.342685	0.0628735	0.834632	-0.223331	0.0100208	0.404855	0.0627166	0.561492	0.615623	0.0676903	0.522966	0.881006	-0.0876752	0.390299	0.721911
789	120.047	Ethyl 3,4,5-trimethoxybenzoate	HMDB38627	231162		0.0421549	0.501213	0.555845	0.0301221	0.592434	0.363485	0.0223283	0.731293	0.468136	-0.11838	0.415519	0.648378	-0.342685	0.0628735	0.834632	-0.223331	0.0100208	0.404855	0.0627166	0.561492	0.615623	0.0676903	0.522966	0.881006	-0.0876752	0.390299	0.721911
790	120.047	Isopropyl 3-(3,4-dihydroxyphenyl)-2-hydroxypropanoate	HMDB41756	44234503		0.0421549	0.501213	0.555845	0.0301221	0.592434	0.363485	0.0223283	0.731293	0.468136	-0.11838	0.415519	0.648378	-0.342685	0.0628735	0.834632	-0.223331	0.0100208	0.404855	0.0627166	0.561492	0.615623	0.0676903	0.522966	0.881006	-0.0876752	0.390299	0.721911
791	120.055					-0.137115	0.32463	0.487705	-0.26281	0.040473	0.0587965	-0.187047	0.190319	0.213337	0.0973208	0.572194	0.683632	0.0403962	0.79637	0.906658	0.17366	0.352529	0.9983	-0.255934	0.240679	0.527496	-0.399545	0.0852166	0.881006	-0.522029	0.0619491	0.510509
792	120.067					0.185635	0.416645	0.528635	1.71121	6.36333e-19	5.58299e-17	1.57572	2.95177e-17	1.98221e-15	0.173438	0.314834	0.631518	0.136329	0.412943	0.848556	-0.0310506	0.84442	0.9983	-0.391999	0.240864	0.527496	-0.609542	0.102828	0.881006	-0.316735	0.315654	0.716713
793	120.111					0.165066	0.00725493	0.180831	0.164215	0.00459732	0.0115244	0.124125	0.158874	0.19018	-0.21564	0.0851368	0.62043	-0.227978	0.0491934	0.83146	-0.0674414	0.448208	0.9983	-0.103584	0.414723	0.576913	0.0924192	0.44349	0.881006	0.0253408	0.873538	0.814867
794	120.302					-0.245142	0.0347839	0.255678	-0.238863	0.0269744	0.0435243	-0.023826	0.835738	0.503285	-0.00547351	0.966866	0.783538	0.150576	0.514723	0.86797	-0.035358	0.68438	0.9983	0	1	0.703515	-0.276405	0.0414872	0.881006	0	1	0.834532
795	120.923					-0.0799492	0.395081	0.520728	-0.0828945	0.431262	0.297432	0.0124764	0.925246	0.529299	0.098826	0.416564	0.648919	-0.0209797	0.892998	0.912054	-0.0489071	0.701478	0.9983	-0.175079	0.451642	0.591416	-0.175768	0.149356	0.881006	-0.735001	0.240264	0.696118
796	120.932					-0.0889572	0.13569	0.378167	-0.0642066	0.228994	0.198994	-0.0622051	0.424152	0.349329	0.0547956	0.572047	0.683632	0.101436	0.301833	0.835698	0.0800469	0.437685	0.9983	-0.0669659	0.662877	0.639792	0.103872	0.563209	0.881006	0.0442446	0.784144	0.799631
797	120.945					0.109292	0.440886	0.535511	-0.00755091	0.968185	0.4805	-0.00163715	0.990351	0.545459	-0.149449	0.576243	0.68495	-0.41721	0.121547	0.834632	-0.553108	0.124081	0.9983	0.459129	0.0789528	0.512272	-0.0434895	0.853411	0.884339	-0.15163	0.540666	0.748445
798	120.954					-0.0565163	0.746607	0.635839	-0.103753	0.200937	0.183232	-0.0391142	0.728859	0.467447	0	1	0.78778	0	1	0.923066	-0.241843	0.0573661	0.889389	0	1	0.703515	0	1	0.895187	0	1	0.834532
799	120.974					-0.0173557	0.53076	0.565606	-0.0519842	0.0231748	0.038782	-0.0851055	0.0226155	0.0469229	0.00538366	0.940386	0.777915	-0.0910672	0.201129	0.835698	-0.0909359	0.106038	0.9983	0.135793	0.0238135	0.512272	0.0846528	0.0940741	0.881006	0.0343899	0.323626	0.716713
800	120.997	3-Mercaptolactic acid	HMDB02127	160645	C05823	-0.291985	0.364164	0.508066	-0.314172	0.222088	0.195272	-0.695213	0.0204995	0.043483	-0.197775	0.260691	0.626961	-0.57395	0.33647	0.835698	-0.363823	0.0247192	0.65301	-0.0251817	0.910614	0.68632	-0.347573	0.61974	0.881006	-0.0534392	0.851053	0.809918
801	121.006	Inositol cyclic phosphate	HMDB01125	122331	C04299	0.232195	0.444107	0.537199	-0.334969	0.276484	0.226709	-0.417654	0.182495	0.207113	-0.0297565	0.883695	0.767792	0.0726521	0.736456	0.900556	-0.166753	0.434792	0.9983	-0.0141997	0.985828	0.70069	0.00617002	0.984882	0.893308	0.247836	0.556653	0.754212
802	121.006	1,3-Dithiane	HMDB31473	10451		0.232195	0.444107	0.537199	-0.334969	0.276484	0.226709	-0.417654	0.182495	0.207113	-0.0297565	0.883695	0.767792	0.0726521	0.736456	0.900556	-0.166753	0.434792	0.9983	-0.0141997	0.985828	0.70069	0.00617002	0.984882	0.893308	0.247836	0.556653	0.754212
803	121.006	1,4-Dithiane	HMDB31474	10452	C01871	0.232195	0.444107	0.537199	-0.334969	0.276484	0.226709	-0.417654	0.182495	0.207113	-0.0297565	0.883695	0.767792	0.0726521	0.736456	0.900556	-0.166753	0.434792	0.9983	-0.0141997	0.985828	0.70069	0.00617002	0.984882	0.893308	0.247836	0.556653	0.754212
804	121.006	Hydroxypropanedioic acid	HMDB35227	45	C02287	0.232195	0.444107	0.537199	-0.334969	0.276484	0.226709	-0.417654	0.182495	0.207113	-0.0297565	0.883695	0.767792	0.0726521	0.736456	0.900556	-0.166753	0.434792	0.9983	-0.0141997	0.985828	0.70069	0.00617002	0.984882	0.893308	0.247836	0.556653	0.754212
805	121.006	2-Methyl-1,3-dithiolane	HMDB36179	21828		0.232195	0.444107	0.537199	-0.334969	0.276484	0.226709	-0.417654	0.182495	0.207113	-0.0297565	0.883695	0.767792	0.0726521	0.736456	0.900556	-0.166753	0.434792	0.9983	-0.0141997	0.985828	0.70069	0.00617002	0.984882	0.893308	0.247836	0.556653	0.754212
806	121.006	xi-Tetrahydro-2-thiophenethiol	HMDB40250	526191		0.232195	0.444107	0.537199	-0.334969	0.276484	0.226709	-0.417654	0.182495	0.207113	-0.0297565	0.883695	0.767792	0.0726521	0.736456	0.900556	-0.166753	0.434792	0.9983	-0.0141997	0.985828	0.70069	0.00617002	0.984882	0.893308	0.247836	0.556653	0.754212
807	121.015	2,3-Butanedithiol	HMDB31157	548353		-0.121759	0.631944	0.599738	0.202805	0.416303	0.291369	-0.108346	0.683039	0.452175	0.984215	4.26806e-05	0.0793195	0.39025	0.193774	0.835698	0.0978985	0.714524	0.9983	0.232906	0.564032	0.615623	-0.199797	0.674649	0.881006	0.152392	0.726232	0.793054
808	121.015	1,2-Bis(methylthio)ethane	HMDB31708	23110		-0.121759	0.631944	0.599738	0.202805	0.416303	0.291369	-0.108346	0.683039	0.452175	0.984215	4.26806e-05	0.0793195	0.39025	0.193774	0.835698	0.0978985	0.714524	0.9983	0.232906	0.564032	0.615623	-0.199797	0.674649	0.881006	0.152392	0.726232	0.793054
809	121.015	(Â±)-1,3-Butanedithiol	HMDB33552	520119		-0.121759	0.631944	0.599738	0.202805	0.416303	0.291369	-0.108346	0.683039	0.452175	0.984215	4.26806e-05	0.0793195	0.39025	0.193774	0.835698	0.0978985	0.714524	0.9983	0.232906	0.564032	0.615623	-0.199797	0.674649	0.881006	0.152392	0.726232	0.793054
810	121.015	1,2-Butanedithiol	HMDB41492	61829		-0.121759	0.631944	0.599738	0.202805	0.416303	0.291369	-0.108346	0.683039	0.452175	0.984215	4.26806e-05	0.0793195	0.39025	0.193774	0.835698	0.0978985	0.714524	0.9983	0.232906	0.564032	0.615623	-0.199797	0.674649	0.881006	0.152392	0.726232	0.793054
811	121.015	L-Cysteine	HMDB00574	5862		-0.121759	0.631944	0.599738	0.202805	0.416303	0.291369	-0.108346	0.683039	0.452175	0.984215	4.26806e-05	0.0793195	0.39025	0.193774	0.835698	0.0978985	0.714524	0.9983	0.232906	0.564032	0.615623	-0.199797	0.674649	0.881006	0.152392	0.726232	0.793054
812	121.015	D-Cysteine	HMDB03417	92851	C00793	-0.121759	0.631944	0.599738	0.202805	0.416303	0.291369	-0.108346	0.683039	0.452175	0.984215	4.26806e-05	0.0793195	0.39025	0.193774	0.835698	0.0978985	0.714524	0.9983	0.232906	0.564032	0.615623	-0.199797	0.674649	0.881006	0.152392	0.726232	0.793054
813	121.031					0.0435608	0.915944	0.67563	0.232195	0.602657	0.366644	0.29098	0.581969	0.41393	-0.390255	0.452117	0.657264	0.339737	0.418687	0.848556	0.084821	0.878033	0.9983	0.500343	0.514562	0.606555	-0.0912868	0.910694	0.884637	-1.58972	0.0974636	0.594433
814	121.041	Niacinamide	HMDB01406	936	C00153	0.0296925	0.14063	0.38138	-0.00834357	0.670299	0.390011	-0.175392	3.16111e-06	2.73692e-05	0.00323017	0.953315	0.781747	-0.00750369	0.892648	0.912054	-0.131305	0.0209883	0.60643	-0.0660766	0.103268	0.512272	0.00666208	0.852626	0.884339	-0.156877	0.000607199	0.0284415
815	121.041	2-Acetylpyrazine	HMDB31861	30914		0.0296925	0.14063	0.38138	-0.00834357	0.670299	0.390011	-0.175392	3.16111e-06	2.73692e-05	0.00323017	0.953315	0.781747	-0.00750369	0.892648	0.912054	-0.131305	0.0209883	0.60643	-0.0660766	0.103268	0.512272	0.00666208	0.852626	0.884339	-0.156877	0.000607199	0.0284415
816	121.041	(S)-3,4-Dihydroxybutyric acid	HMDB00337	150929		0.0296925	0.14063	0.38138	-0.00834357	0.670299	0.390011	-0.175392	3.16111e-06	2.73692e-05	0.00323017	0.953315	0.781747	-0.00750369	0.892648	0.912054	-0.131305	0.0209883	0.60643	-0.0660766	0.103268	0.512272	0.00666208	0.852626	0.884339	-0.156877	0.000607199	0.0284415
817	121.041	2,4-Dihydroxybutanoic acid	HMDB00360	192742		0.0296925	0.14063	0.38138	-0.00834357	0.670299	0.390011	-0.175392	3.16111e-06	2.73692e-05	0.00323017	0.953315	0.781747	-0.00750369	0.892648	0.912054	-0.131305	0.0209883	0.60643	-0.0660766	0.103268	0.512272	0.00666208	0.852626	0.884339	-0.156877	0.000607199	0.0284415
818	121.041	4-Deoxyerythronic acid	HMDB00498	13120901		0.0296925	0.14063	0.38138	-0.00834357	0.670299	0.390011	-0.175392	3.16111e-06	2.73692e-05	0.00323017	0.953315	0.781747	-0.00750369	0.892648	0.912054	-0.131305	0.0209883	0.60643	-0.0660766	0.103268	0.512272	0.00666208	0.852626	0.884339	-0.156877	0.000607199	0.0284415
819	121.041	4-Deoxythreonic acid	HMDB02453	10964471		0.0296925	0.14063	0.38138	-0.00834357	0.670299	0.390011	-0.175392	3.16111e-06	2.73692e-05	0.00323017	0.953315	0.781747	-0.00750369	0.892648	0.912054	-0.131305	0.0209883	0.60643	-0.0660766	0.103268	0.512272	0.00666208	0.852626	0.884339	-0.156877	0.000607199	0.0284415
820	121.041	A,b-Dihydroxyisobutyric acid	HMDB02601	560781		0.0296925	0.14063	0.38138	-0.00834357	0.670299	0.390011	-0.175392	3.16111e-06	2.73692e-05	0.00323017	0.953315	0.781747	-0.00750369	0.892648	0.912054	-0.131305	0.0209883	0.60643	-0.0660766	0.103268	0.512272	0.00666208	0.852626	0.884339	-0.156877	0.000607199	0.0284415
821	121.041	Erythrose	HMDB02649	439574	C01796	0.0296925	0.14063	0.38138	-0.00834357	0.670299	0.390011	-0.175392	3.16111e-06	2.73692e-05	0.00323017	0.953315	0.781747	-0.00750369	0.892648	0.912054	-0.131305	0.0209883	0.60643	-0.0660766	0.103268	0.512272	0.00666208	0.852626	0.884339	-0.156877	0.000607199	0.0284415
822	121.041	L-Erythrulose	HMDB06293	5460032	C02045	0.0296925	0.14063	0.38138	-0.00834357	0.670299	0.390011	-0.175392	3.16111e-06	2.73692e-05	0.00323017	0.953315	0.781747	-0.00750369	0.892648	0.912054	-0.131305	0.0209883	0.60643	-0.0660766	0.103268	0.512272	0.00666208	0.852626	0.884339	-0.156877	0.000607199	0.0284415
823	121.05	Erythritol	HMDB02994	222285	C00503	0.192823	0.404465	0.524387	0.152632	0.493005	0.324439	-0.611882	0.0280199	0.0555811	-0.0861021	0.758428	0.73418	-0.729574	0.0673982	0.834632	-0.21207	0.5619	0.9983	-0.0694075	0.808874	0.667642	-0.139642	0.788804	0.884339	0.0936581	0.714631	0.790056
824	121.05	D-Threitol	HMDB04136	169019	C16884	0.192823	0.404465	0.524387	0.152632	0.493005	0.324439	-0.611882	0.0280199	0.0555811	-0.0861021	0.758428	0.73418	-0.729574	0.0673982	0.834632	-0.21207	0.5619	0.9983	-0.0694075	0.808874	0.667642	-0.139642	0.788804	0.884339	0.0936581	0.714631	0.790056
825	121.05	Benzamide	HMDB04461	2331	C09815	0.192823	0.404465	0.524387	0.152632	0.493005	0.324439	-0.611882	0.0280199	0.0555811	-0.0861021	0.758428	0.73418	-0.729574	0.0673982	0.834632	-0.21207	0.5619	0.9983	-0.0694075	0.808874	0.667642	-0.139642	0.788804	0.884339	0.0936581	0.714631	0.790056
826	121.05	3-Acetylpyridine	HMDB33131	9589		0.192823	0.404465	0.524387	0.152632	0.493005	0.324439	-0.611882	0.0280199	0.0555811	-0.0861021	0.758428	0.73418	-0.729574	0.0673982	0.834632	-0.21207	0.5619	0.9983	-0.0694075	0.808874	0.667642	-0.139642	0.788804	0.884339	0.0936581	0.714631	0.790056
827	121.05	2-Acetylpyridine	HMDB35281	14286		0.192823	0.404465	0.524387	0.152632	0.493005	0.324439	-0.611882	0.0280199	0.0555811	-0.0861021	0.758428	0.73418	-0.729574	0.0673982	0.834632	-0.21207	0.5619	0.9983	-0.0694075	0.808874	0.667642	-0.139642	0.788804	0.884339	0.0936581	0.714631	0.790056
828	121.069	(1-Methylethenyl)pyrazine	HMDB37134	62897		-0.139853	0.656915	0.608188	-0.00361404	0.991141	0.485614	0.0110622	0.97836	0.543076	-0.436255	0.0668637	0.62043	-0.775347	0.013514	0.797087	-0.339913	0.428211	0.9983	-0.275292	0.579722	0.618002	-0.473344	0.374985	0.881006	-0.296719	0.55352	0.753113
829	121.069	2-Methyl-5-vinylpyrazine	HMDB37282	26335		-0.139853	0.656915	0.608188	-0.00361404	0.991141	0.485614	0.0110622	0.97836	0.543076	-0.436255	0.0668637	0.62043	-0.775347	0.013514	0.797087	-0.339913	0.428211	0.9983	-0.275292	0.579722	0.618002	-0.473344	0.374985	0.881006	-0.296719	0.55352	0.753113
830	121.069	2-Methyl-3-vinylpyrazine	HMDB39989	1514205		-0.139853	0.656915	0.608188	-0.00361404	0.991141	0.485614	0.0110622	0.97836	0.543076	-0.436255	0.0668637	0.62043	-0.775347	0.013514	0.797087	-0.339913	0.428211	0.9983	-0.275292	0.579722	0.618002	-0.473344	0.374985	0.881006	-0.296719	0.55352	0.753113
831	121.069	1-Propenylpyrazine	HMDB40124	5370825		-0.139853	0.656915	0.608188	-0.00361404	0.991141	0.485614	0.0110622	0.97836	0.543076	-0.436255	0.0668637	0.62043	-0.775347	0.013514	0.797087	-0.339913	0.428211	0.9983	-0.275292	0.579722	0.618002	-0.473344	0.374985	0.881006	-0.296719	0.55352	0.753113
832	121.077	Trimethylpyrazine	HMDB31844	26808		0.174025	0.253725	0.448799	0.146173	0.326869	0.25182	-0.0689668	0.685215	0.452963	0.272843	0.214921	0.62043	0.117636	0.41265	0.848556	0.159953	0.253188	0.9983	-0.102407	0.594471	0.62251	-0.00849945	0.96323	0.889006	-0.168007	0.489273	0.736864
833	121.077	2-Ethyl-3-methylpyrazine, 9CI	HMDB41254	27457		0.174025	0.253725	0.448799	0.146173	0.326869	0.25182	-0.0689668	0.685215	0.452963	0.272843	0.214921	0.62043	0.117636	0.41265	0.848556	0.159953	0.253188	0.9983	-0.102407	0.594471	0.62251	-0.00849945	0.96323	0.889006	-0.168007	0.489273	0.736864
834	121.077	2-Ethyl-5-methylpyrazine, 9CI, 8CI	HMDB41568	25915		0.174025	0.253725	0.448799	0.146173	0.326869	0.25182	-0.0689668	0.685215	0.452963	0.272843	0.214921	0.62043	0.117636	0.41265	0.848556	0.159953	0.253188	0.9983	-0.102407	0.594471	0.62251	-0.00849945	0.96323	0.889006	-0.168007	0.489273	0.736864
835	121.077	2-Ethyl-6-methylpyrazine	HMDB41569	26332		0.174025	0.253725	0.448799	0.146173	0.326869	0.25182	-0.0689668	0.685215	0.452963	0.272843	0.214921	0.62043	0.117636	0.41265	0.848556	0.159953	0.253188	0.9983	-0.102407	0.594471	0.62251	-0.00849945	0.96323	0.889006	-0.168007	0.489273	0.736864
836	121.077	Isopropylpyrazine	HMDB41570	34590		0.174025	0.253725	0.448799	0.146173	0.326869	0.25182	-0.0689668	0.685215	0.452963	0.272843	0.214921	0.62043	0.117636	0.41265	0.848556	0.159953	0.253188	0.9983	-0.102407	0.594471	0.62251	-0.00849945	0.96323	0.889006	-0.168007	0.489273	0.736864
837	121.077	Propylpyrazine	HMDB41571	87466		0.174025	0.253725	0.448799	0.146173	0.326869	0.25182	-0.0689668	0.685215	0.452963	0.272843	0.214921	0.62043	0.117636	0.41265	0.848556	0.159953	0.253188	0.9983	-0.102407	0.594471	0.62251	-0.00849945	0.96323	0.889006	-0.168007	0.489273	0.736864
838	121.077	2,4-Toluenediamine	HMDB41799	7261	C14401	0.174025	0.253725	0.448799	0.146173	0.326869	0.25182	-0.0689668	0.685215	0.452963	0.272843	0.214921	0.62043	0.117636	0.41265	0.848556	0.159953	0.253188	0.9983	-0.102407	0.594471	0.62251	-0.00849945	0.96323	0.889006	-0.168007	0.489273	0.736864
839	121.084	1-Phenylethylamine	HMDB02017	7408	C02455	0.618257	0.120123	0.365778	0.275317	0.547941	0.345772	0.303995	0.433207	0.352881	0.316783	0.198195	0.62043	0.1016	0.704304	0.896819	0.252516	0.333489	0.9983	-0.109014	0.615626	0.626012	-0.0858992	0.729561	0.881006	-0.382171	0.194767	0.676275
840	121.084	Phenylethylamine	HMDB12275	1001	C05332	0.618257	0.120123	0.365778	0.275317	0.547941	0.345772	0.303995	0.433207	0.352881	0.316783	0.198195	0.62043	0.1016	0.704304	0.896819	0.252516	0.333489	0.9983	-0.109014	0.615626	0.626012	-0.0858992	0.729561	0.881006	-0.382171	0.194767	0.676275
841	121.084	5-Ethyl-2-methylpyridine	HMDB29729	7728		0.618257	0.120123	0.365778	0.275317	0.547941	0.345772	0.303995	0.433207	0.352881	0.316783	0.198195	0.62043	0.1016	0.704304	0.896819	0.252516	0.333489	0.9983	-0.109014	0.615626	0.626012	-0.0858992	0.729561	0.881006	-0.382171	0.194767	0.676275
842	121.112					0	1	0.693683	0	1	0.487029	0	1	0.548096	0.0745455	0.610139	0.693531	0	1	0.923066	0	1	0.999853	0	1	0.703515	0	1	0.895187	0	1	0.834532
843	121.128					-0.102379	0.654066	0.607147	-0.0157785	0.934705	0.471435	-0.179826	0.338981	0.304307	0	1	0.78778	0	1	0.923066	0	1	0.999853	0	1	0.703515	0	1	0.895187	0	1	0.834532
844	121.786					-0.0890399	0.571814	0.582643	0.0302969	0.808585	0.434486	-0.520065	0.020093	0.0429183	-0.328797	0.06884	0.62043	-0.415625	0.143503	0.834632	-0.359924	0.0638185	0.916021	-0.0565142	0.862543	0.678761	0.682718	0.0546324	0.881006	-0.0718612	0.805913	0.801325
845	121.964					0	1	0.693683	0	1	0.487029	0	1	0.548096	0	1	0.78778	0	1	0.923066	0	1	0.999853	0	1	0.703515	0	1	0.895187	0	1	0.834532
846	121.973					0.000239495	0.994847	0.692587	-0.0758556	0.0211174	0.0364862	-0.105726	0.0207297	0.0437353	-0.0311178	0.692896	0.712638	-0.084175	0.28253	0.835698	-0.0852966	0.207682	0.9983	0.0849691	0.201879	0.516433	0.0363874	0.589878	0.881006	-0.00347988	0.953066	0.827115
847	122	3-Mercaptolactic acid	HMDB02127	160645	C05823	-0.0194463	0.762307	0.638771	-0.136862	0.0941897	0.110246	0	1	0.548096	0.0801003	0.680519	0.707662	-0.135891	0.336448	0.835698	0	1	0.999853	0	1	0.703515	0	1	0.895187	0	1	0.834532
848	122.025	Nicotinic acid	HMDB01488	938	C00253	0.0195376	0.134922	0.376872	0.0172866	0.236783	0.203652	-0.0969857	1.58071e-09	2.94064e-08	0.00673639	0.865528	0.763943	-0.0214748	0.589319	0.878539	-0.111606	0.0146251	0.490366	-0.0462217	0.151254	0.512272	-0.00817092	0.784871	0.884339	-0.127267	0.00190855	0.07137
849	122.025	Picolinic acid	HMDB02243	1018	C10164	0.0195376	0.134922	0.376872	0.0172866	0.236783	0.203652	-0.0969857	1.58071e-09	2.94064e-08	0.00673639	0.865528	0.763943	-0.0214748	0.589319	0.878539	-0.111606	0.0146251	0.490366	-0.0462217	0.151254	0.512272	-0.00817092	0.784871	0.884339	-0.127267	0.00190855	0.07137
850	122.025	2-Hydroxy-4-imino-2,5-cyclohexadienone	HMDB31713			0.0195376	0.134922	0.376872	0.0172866	0.236783	0.203652	-0.0969857	1.58071e-09	2.94064e-08	0.00673639	0.865528	0.763943	-0.0214748	0.589319	0.878539	-0.111606	0.0146251	0.490366	-0.0462217	0.151254	0.512272	-0.00817092	0.784871	0.884339	-0.127267	0.00190855	0.07137
851	122.033	Graveolone	HMDB33735	177751		-0.218295	0.153158	0.389815	-0.195188	0.255234	0.215322	-0.487795	0.0566605	0.0944094	-0.266691	0.317604	0.632424	-0.153478	0.43174	0.848556	-0.0518038	0.780032	0.9983	0.543659	0.00505536	0.508912	0.178693	0.285648	0.881006	-0.480262	0.0192911	0.306653
852	122.033	Benzoic acid	HMDB01870	243	C00180	-0.218295	0.153158	0.389815	-0.195188	0.255234	0.215322	-0.487795	0.0566605	0.0944094	-0.266691	0.317604	0.632424	-0.153478	0.43174	0.848556	-0.0518038	0.780032	0.9983	0.543659	0.00505536	0.508912	0.178693	0.285648	0.881006	-0.480262	0.0192911	0.306653
853	122.033	4-Hydroxybenzaldehyde	HMDB11718	126	C00633	-0.218295	0.153158	0.389815	-0.195188	0.255234	0.215322	-0.487795	0.0566605	0.0944094	-0.266691	0.317604	0.632424	-0.153478	0.43174	0.848556	-0.0518038	0.780032	0.9983	0.543659	0.00505536	0.508912	0.178693	0.285648	0.881006	-0.480262	0.0192911	0.306653
854	122.033	3-(2-Furanyl)-2-propenal	HMDB32918	1715056		-0.218295	0.153158	0.389815	-0.195188	0.255234	0.215322	-0.487795	0.0566605	0.0944094	-0.266691	0.317604	0.632424	-0.153478	0.43174	0.848556	-0.0518038	0.780032	0.9983	0.543659	0.00505536	0.508912	0.178693	0.285648	0.881006	-0.480262	0.0192911	0.306653
855	122.038					0.0318683	0.163412	0.395119	-0.00377034	0.851346	0.447159	-0.187938	3.09816e-06	2.69089e-05	-0.00536187	0.920705	0.77533	-0.0119212	0.831267	0.909838	-0.155907	0.00583152	0.269591	-0.0772081	0.0818	0.512272	0.00532464	0.892506	0.884637	-0.167383	0.0012032	0.0497281
856	122.044	Niacinamide	HMDB01406	936	C00153	0.0303393	0.14425	0.384842	-0.0102024	0.614105	0.370048	-0.193502	1.58144e-06	1.47598e-05	0.00728756	0.897985	0.772251	-0.00458256	0.936216	0.916332	-0.147309	0.0127528	0.464223	-0.0647828	0.122976	0.512272	0.0139617	0.704116	0.881006	-0.170721	0.000296019	0.0148561
857	122.044	2-Acetylpyrazine	HMDB31861	30914		0.0303393	0.14425	0.384842	-0.0102024	0.614105	0.370048	-0.193502	1.58144e-06	1.47598e-05	0.00728756	0.897985	0.772251	-0.00458256	0.936216	0.916332	-0.147309	0.0127528	0.464223	-0.0647828	0.122976	0.512272	0.0139617	0.704116	0.881006	-0.170721	0.000296019	0.0148561
858	122.061	Polyethylene, oxidized	HMDB32472	24847855		-0.168631	0.130632	0.37506	-0.117222	0.19412	0.178876	-0.0638773	0.506076	0.385726	-0.0921341	0.592737	0.690072	0.0746743	0.603477	0.880166	-0.0151806	0.919008	0.9983	-0.040475	0.827918	0.672258	-0.415751	0.0636118	0.881006	-0.558986	0.0407488	0.42732
859	122.061	p-Anisidine	HMDB29300	7732	C19326	-0.168631	0.130632	0.37506	-0.117222	0.19412	0.178876	-0.0638773	0.506076	0.385726	-0.0921341	0.592737	0.690072	0.0746743	0.603477	0.880166	-0.0151806	0.919008	0.9983	-0.040475	0.827918	0.672258	-0.415751	0.0636118	0.881006	-0.558986	0.0407488	0.42732
860	122.061	2-Propionylpyrrole	HMDB32492	61260		-0.168631	0.130632	0.37506	-0.117222	0.19412	0.178876	-0.0638773	0.506076	0.385726	-0.0921341	0.592737	0.690072	0.0746743	0.603477	0.880166	-0.0151806	0.919008	0.9983	-0.040475	0.827918	0.672258	-0.415751	0.0636118	0.881006	-0.558986	0.0407488	0.42732
861	122.061	4-Hydroxybenzylamine	HMDB32578	97472		-0.168631	0.130632	0.37506	-0.117222	0.19412	0.178876	-0.0638773	0.506076	0.385726	-0.0921341	0.592737	0.690072	0.0746743	0.603477	0.880166	-0.0151806	0.919008	0.9983	-0.040475	0.827918	0.672258	-0.415751	0.0636118	0.881006	-0.558986	0.0407488	0.42732
862	122.061	1-Ethyl-1H-pyrrole-2-carboxaldehyde	HMDB36058	579338		-0.168631	0.130632	0.37506	-0.117222	0.19412	0.178876	-0.0638773	0.506076	0.385726	-0.0921341	0.592737	0.690072	0.0746743	0.603477	0.880166	-0.0151806	0.919008	0.9983	-0.040475	0.827918	0.672258	-0.415751	0.0636118	0.881006	-0.558986	0.0407488	0.42732
863	122.061	2-Acetyl-1-methylpyrrole	HMDB40360	61240		-0.168631	0.130632	0.37506	-0.117222	0.19412	0.178876	-0.0638773	0.506076	0.385726	-0.0921341	0.592737	0.690072	0.0746743	0.603477	0.880166	-0.0151806	0.919008	0.9983	-0.040475	0.827918	0.672258	-0.415751	0.0636118	0.881006	-0.558986	0.0407488	0.42732
864	122.088	1-Phenylethylamine	HMDB02017	7408	C02455	-0.0581307	0.721463	0.627646	0.165579	0.453818	0.307379	-0.118542	0.478641	0.373218	0	1	0.78778	0	1	0.923066	0	1	0.999853	0	1	0.703515	0	1	0.895187	0	1	0.834532
865	122.088	Phenylethylamine	HMDB12275	1001	C05332	-0.0581307	0.721463	0.627646	0.165579	0.453818	0.307379	-0.118542	0.478641	0.373218	0	1	0.78778	0	1	0.923066	0	1	0.999853	0	1	0.703515	0	1	0.895187	0	1	0.834532
866	122.088	5-Ethyl-2-methylpyridine	HMDB29729	7728		-0.0581307	0.721463	0.627646	0.165579	0.453818	0.307379	-0.118542	0.478641	0.373218	0	1	0.78778	0	1	0.923066	0	1	0.999853	0	1	0.703515	0	1	0.895187	0	1	0.834532
867	122.958					0.243344	0.179094	0.408168	-0.280681	0.099428	0.113608	-0.0342264	0.839463	0.504205	0.123958	0.63043	0.697729	0.305441	0.248783	0.835698	-0.0812865	0.795872	0.9983	0.208033	0.577037	0.617633	0.0799693	0.823926	0.884339	-0.116021	0.798091	0.801325
868	122.96					-0.115462	0.329193	0.489546	-0.112104	0.333007	0.254773	-0.161246	0.240216	0.24829	0.490665	0.0706183	0.62043	0.47921	0.0757807	0.834632	0.260353	0.340298	0.9983	0.297716	0.149381	0.512272	0.0898994	0.667712	0.881006	-0.219629	0.318829	0.716713
869	122.969					-0.030369	0.256086	0.45071	-0.0914869	0.000493485	0.00192737	-0.178826	1.3803e-07	1.61032e-06	0.0151501	0.813782	0.747072	-0.0418346	0.492566	0.858661	-0.0795883	0.187952	0.9983	0.0679375	0.145068	0.512272	-0.00726325	0.861113	0.884339	-0.136396	0.0267463	0.360003
870	122.981					-0.00189537	0.935453	0.680686	-0.0162283	0.530961	0.338623	-0.188724	2.5001e-05	0.000171383	0.00916801	0.926676	0.777185	-0.0427702	0.675579	0.892661	-0.141098	0.149555	0.9983	-0.0183074	0.688319	0.645444	0.0459329	0.346039	0.881006	-0.153126	0.00109576	0.0463789
871	123.009					-0.0865485	0.299614	0.473345	-0.140121	0.127937	0.134486	-0.0950882	0.290247	0.277862	0.164206	0.305523	0.62883	0.0650648	0.607465	0.881929	-0.0262127	0.854162	0.9983	0.322942	0.118704	0.512272	-0.19375	0.387838	0.881006	-0.211341	0.350136	0.719832
872	123.012					-0.174988	0.211752	0.42429	-0.33946	0.0162818	0.0301421	-0.144187	0.291676	0.278842	0.325667	0.0158218	0.62043	0.13651	0.325988	0.835698	0.131945	0.406893	0.9983	0.429033	0.107103	0.512272	-0.0984443	0.696324	0.881006	-0.152241	0.544653	0.748445
873	123.021	Pyridoxamine 5'-phosphate	HMDB01555	1053	C00647	-0.526221	0.00605919	0.173055	-0.139828	0.370225	0.272225	-0.244683	0.096281	0.135943	0.224998	0.432782	0.652585	0.0935906	0.748187	0.900556	0.330329	0.210988	0.9983	0.858983	0.0303312	0.512272	0.448092	0.282315	0.881006	0.108965	0.769064	0.79925
874	123.021	2,3-Butanedithiol	HMDB31157	548353		-0.526221	0.00605919	0.173055	-0.139828	0.370225	0.272225	-0.244683	0.096281	0.135943	0.224998	0.432782	0.652585	0.0935906	0.748187	0.900556	0.330329	0.210988	0.9983	0.858983	0.0303312	0.512272	0.448092	0.282315	0.881006	0.108965	0.769064	0.79925
875	123.021	1,2-Bis(methylthio)ethane	HMDB31708	23110		-0.526221	0.00605919	0.173055	-0.139828	0.370225	0.272225	-0.244683	0.096281	0.135943	0.224998	0.432782	0.652585	0.0935906	0.748187	0.900556	0.330329	0.210988	0.9983	0.858983	0.0303312	0.512272	0.448092	0.282315	0.881006	0.108965	0.769064	0.79925
876	123.021	(Â±)-1,3-Butanedithiol	HMDB33552	520119		-0.526221	0.00605919	0.173055	-0.139828	0.370225	0.272225	-0.244683	0.096281	0.135943	0.224998	0.432782	0.652585	0.0935906	0.748187	0.900556	0.330329	0.210988	0.9983	0.858983	0.0303312	0.512272	0.448092	0.282315	0.881006	0.108965	0.769064	0.79925
877	123.021	1,2-Butanedithiol	HMDB41492	61829		-0.526221	0.00605919	0.173055	-0.139828	0.370225	0.272225	-0.244683	0.096281	0.135943	0.224998	0.432782	0.652585	0.0935906	0.748187	0.900556	0.330329	0.210988	0.9983	0.858983	0.0303312	0.512272	0.448092	0.282315	0.881006	0.108965	0.769064	0.79925
878	123.028	Nicotinic acid	HMDB01488	938	C00253	0.0332987	0.280297	0.463411	0.0463973	0.220433	0.194163	-0.0299169	0.440313	0.355619	0.0946354	0.0356443	0.62043	0.0215558	0.660758	0.889038	-0.0069388	0.885608	0.9983	-0.0931062	0.132017	0.512272	-0.071372	0.236445	0.881006	-0.162363	0.0309805	0.380796
879	123.028	Picolinic acid	HMDB02243	1018	C10164	0.0332987	0.280297	0.463411	0.0463973	0.220433	0.194163	-0.0299169	0.440313	0.355619	0.0946354	0.0356443	0.62043	0.0215558	0.660758	0.889038	-0.0069388	0.885608	0.9983	-0.0931062	0.132017	0.512272	-0.071372	0.236445	0.881006	-0.162363	0.0309805	0.380796
880	123.028	2-Hydroxy-4-imino-2,5-cyclohexadienone	HMDB31713			0.0332987	0.280297	0.463411	0.0463973	0.220433	0.194163	-0.0299169	0.440313	0.355619	0.0946354	0.0356443	0.62043	0.0215558	0.660758	0.889038	-0.0069388	0.885608	0.9983	-0.0931062	0.132017	0.512272	-0.071372	0.236445	0.881006	-0.162363	0.0309805	0.380796
881	123.041					0.057882	0.0962868	0.339563	-0.000189322	0.996129	0.486506	-0.188361	0.000278426	0.00134838	-0.00894437	0.887539	0.768611	0.0892071	0.163649	0.835698	-0.0958771	0.110802	0.9983	-0.161871	0.0427141	0.512272	0.104774	0.196043	0.881006	-0.231	0.0405472	0.426479
882	123.045	(+)-cis-5,6-Dihydro-5-hydroxy-4-methoxy-6-(2-phenylethyl)-2H-pyran-2-one	HMDB29575	575067		0.0133842	0.423973	0.531233	-0.0285287	0.137166	0.141344	-0.193552	1.03494e-07	1.25528e-06	-0.00848313	0.859173	0.762698	-0.0176921	0.699661	0.896819	-0.158217	0.00192202	0.115396	-0.0865465	0.0579283	0.512272	-0.00623554	0.852291	0.884339	-0.203354	8.05982e-05	0.00524342
883	123.045	Asparaginyl-Asparagine	HMDB28726			0.0133842	0.423973	0.531233	-0.0285287	0.137166	0.141344	-0.193552	1.03494e-07	1.25528e-06	-0.00848313	0.859173	0.762698	-0.0176921	0.699661	0.896819	-0.158217	0.00192202	0.115396	-0.0865465	0.0579283	0.512272	-0.00623554	0.852291	0.884339	-0.203354	8.05982e-05	0.00524342
884	123.045	N2-Oxalylarginine	HMDB32763			0.0133842	0.423973	0.531233	-0.0285287	0.137166	0.141344	-0.193552	1.03494e-07	1.25528e-06	-0.00848313	0.859173	0.762698	-0.0176921	0.699661	0.896819	-0.158217	0.00192202	0.115396	-0.0865465	0.0579283	0.512272	-0.00623554	0.852291	0.884339	-0.203354	8.05982e-05	0.00524342
885	123.045	4-Methylcatechol	HMDB00873	9958	C06730	0.0133842	0.423973	0.531233	-0.0285287	0.137166	0.141344	-0.193552	1.03494e-07	1.25528e-06	-0.00848313	0.859173	0.762698	-0.0176921	0.699661	0.896819	-0.158217	0.00192202	0.115396	-0.0865465	0.0579283	0.512272	-0.00623554	0.852291	0.884339	-0.203354	8.05982e-05	0.00524342
886	123.045	Guaiacol	HMDB01398	460	C01502	0.0133842	0.423973	0.531233	-0.0285287	0.137166	0.141344	-0.193552	1.03494e-07	1.25528e-06	-0.00848313	0.859173	0.762698	-0.0176921	0.699661	0.896819	-0.158217	0.00192202	0.115396	-0.0865465	0.0579283	0.512272	-0.00623554	0.852291	0.884339	-0.203354	8.05982e-05	0.00524342
887	123.045	4-Hydroxybenzyl alcohol	HMDB11724	125	C17467	0.0133842	0.423973	0.531233	-0.0285287	0.137166	0.141344	-0.193552	1.03494e-07	1.25528e-06	-0.00848313	0.859173	0.762698	-0.0176921	0.699661	0.896819	-0.158217	0.00192202	0.115396	-0.0865465	0.0579283	0.512272	-0.00623554	0.852291	0.884339	-0.203354	8.05982e-05	0.00524342
888	123.045	Mequinol	HMDB29696	9015		0.0133842	0.423973	0.531233	-0.0285287	0.137166	0.141344	-0.193552	1.03494e-07	1.25528e-06	-0.00848313	0.859173	0.762698	-0.0176921	0.699661	0.896819	-0.158217	0.00192202	0.115396	-0.0865465	0.0579283	0.512272	-0.00623554	0.852291	0.884339	-0.203354	8.05982e-05	0.00524342
889	123.045	1-(2-Furanyl)-2-propanone	HMDB32917	228583		0.0133842	0.423973	0.531233	-0.0285287	0.137166	0.141344	-0.193552	1.03494e-07	1.25528e-06	-0.00848313	0.859173	0.762698	-0.0176921	0.699661	0.896819	-0.158217	0.00192202	0.115396	-0.0865465	0.0579283	0.512272	-0.00623554	0.852291	0.884339	-0.203354	8.05982e-05	0.00524342
890	123.045	2-Acetyl-3-methylfuran	HMDB34877	12281224		0.0133842	0.423973	0.531233	-0.0285287	0.137166	0.141344	-0.193552	1.03494e-07	1.25528e-06	-0.00848313	0.859173	0.762698	-0.0176921	0.699661	0.896819	-0.158217	0.00192202	0.115396	-0.0865465	0.0579283	0.512272	-0.00623554	0.852291	0.884339	-0.203354	8.05982e-05	0.00524342
891	123.045	2-Acetyl-5-methylfuran	HMDB35226	14514		0.0133842	0.423973	0.531233	-0.0285287	0.137166	0.141344	-0.193552	1.03494e-07	1.25528e-06	-0.00848313	0.859173	0.762698	-0.0176921	0.699661	0.896819	-0.158217	0.00192202	0.115396	-0.0865465	0.0579283	0.512272	-0.00623554	0.852291	0.884339	-0.203354	8.05982e-05	0.00524342
892	123.045	1-(2-Furanyl)-1-propanone	HMDB40280	76662		0.0133842	0.423973	0.531233	-0.0285287	0.137166	0.141344	-0.193552	1.03494e-07	1.25528e-06	-0.00848313	0.859173	0.762698	-0.0176921	0.699661	0.896819	-0.158217	0.00192202	0.115396	-0.0865465	0.0579283	0.512272	-0.00623554	0.852291	0.884339	-0.203354	8.05982e-05	0.00524342
893	123.056	Histidylproline diketopiperazine	HMDB02053	65137		-0.11306	0.0214425	0.234402	-0.144367	0.00337598	0.00900492	-0.179849	0.000164695	0.000855568	0.110459	0.194617	0.62043	0.0645554	0.459655	0.85034	-0.0175263	0.84889	0.9983	0.0793415	0.284784	0.532539	-0.144509	0.244152	0.881006	-0.249467	0.0621954	0.510509
894	123.056	Prenyl glucoside	HMDB31876		C09808	-0.11306	0.0214425	0.234402	-0.144367	0.00337598	0.00900492	-0.179849	0.000164695	0.000855568	0.110459	0.194617	0.62043	0.0645554	0.459655	0.85034	-0.0175263	0.84889	0.9983	0.0793415	0.284784	0.532539	-0.144509	0.244152	0.881006	-0.249467	0.0621954	0.510509
895	123.056	(E)-2-Methyl-2-buten-1-ol O-beta-D-Glucopyranoside	HMDB33064			-0.11306	0.0214425	0.234402	-0.144367	0.00337598	0.00900492	-0.179849	0.000164695	0.000855568	0.110459	0.194617	0.62043	0.0645554	0.459655	0.85034	-0.0175263	0.84889	0.9983	0.0793415	0.284784	0.532539	-0.144509	0.244152	0.881006	-0.249467	0.0621954	0.510509
896	123.056	L-beta-aspartyl-L-leucine	HMDB11166	3549397		-0.11306	0.0214425	0.234402	-0.144367	0.00337598	0.00900492	-0.179849	0.000164695	0.000855568	0.110459	0.194617	0.62043	0.0645554	0.459655	0.85034	-0.0175263	0.84889	0.9983	0.0793415	0.284784	0.532539	-0.144509	0.244152	0.881006	-0.249467	0.0621954	0.510509
897	123.056	L-gamma-glutamyl-L-valine	HMDB11172	5317736		-0.11306	0.0214425	0.234402	-0.144367	0.00337598	0.00900492	-0.179849	0.000164695	0.000855568	0.110459	0.194617	0.62043	0.0645554	0.459655	0.85034	-0.0175263	0.84889	0.9983	0.0793415	0.284784	0.532539	-0.144509	0.244152	0.881006	-0.249467	0.0621954	0.510509
898	123.056	Aspartyl-Isoleucine	HMDB28756			-0.11306	0.0214425	0.234402	-0.144367	0.00337598	0.00900492	-0.179849	0.000164695	0.000855568	0.110459	0.194617	0.62043	0.0645554	0.459655	0.85034	-0.0175263	0.84889	0.9983	0.0793415	0.284784	0.532539	-0.144509	0.244152	0.881006	-0.249467	0.0621954	0.510509
899	123.056	Aspartyl-Leucine	HMDB28757			-0.11306	0.0214425	0.234402	-0.144367	0.00337598	0.00900492	-0.179849	0.000164695	0.000855568	0.110459	0.194617	0.62043	0.0645554	0.459655	0.85034	-0.0175263	0.84889	0.9983	0.0793415	0.284784	0.532539	-0.144509	0.244152	0.881006	-0.249467	0.0621954	0.510509
900	123.056	Isoleucyl-Aspartate	HMDB28903			-0.11306	0.0214425	0.234402	-0.144367	0.00337598	0.00900492	-0.179849	0.000164695	0.000855568	0.110459	0.194617	0.62043	0.0645554	0.459655	0.85034	-0.0175263	0.84889	0.9983	0.0793415	0.284784	0.532539	-0.144509	0.244152	0.881006	-0.249467	0.0621954	0.510509
901	123.056	Leucyl-Aspartate	HMDB28925			-0.11306	0.0214425	0.234402	-0.144367	0.00337598	0.00900492	-0.179849	0.000164695	0.000855568	0.110459	0.194617	0.62043	0.0645554	0.459655	0.85034	-0.0175263	0.84889	0.9983	0.0793415	0.284784	0.532539	-0.144509	0.244152	0.881006	-0.249467	0.0621954	0.510509
902	123.056	Methylimidazole acetaldehyde	HMDB04181	193545	C05827	-0.11306	0.0214425	0.234402	-0.144367	0.00337598	0.00900492	-0.179849	0.000164695	0.000855568	0.110459	0.194617	0.62043	0.0645554	0.459655	0.85034	-0.0175263	0.84889	0.9983	0.0793415	0.284784	0.532539	-0.144509	0.244152	0.881006	-0.249467	0.0621954	0.510509
903	123.056	2-Methoxy-3-methylpyrazine	HMDB31852	17898		-0.11306	0.0214425	0.234402	-0.144367	0.00337598	0.00900492	-0.179849	0.000164695	0.000855568	0.110459	0.194617	0.62043	0.0645554	0.459655	0.85034	-0.0175263	0.84889	0.9983	0.0793415	0.284784	0.532539	-0.144509	0.244152	0.881006	-0.249467	0.0621954	0.510509
904	123.056	2-Methoxy-5-methylpyrazine	HMDB40141	76153		-0.11306	0.0214425	0.234402	-0.144367	0.00337598	0.00900492	-0.179849	0.000164695	0.000855568	0.110459	0.194617	0.62043	0.0645554	0.459655	0.85034	-0.0175263	0.84889	0.9983	0.0793415	0.284784	0.532539	-0.144509	0.244152	0.881006	-0.249467	0.0621954	0.510509
905	123.056	2-Methoxy-6-methylpyrazine	HMDB40143	520395		-0.11306	0.0214425	0.234402	-0.144367	0.00337598	0.00900492	-0.179849	0.000164695	0.000855568	0.110459	0.194617	0.62043	0.0645554	0.459655	0.85034	-0.0175263	0.84889	0.9983	0.0793415	0.284784	0.532539	-0.144509	0.244152	0.881006	-0.249467	0.0621954	0.510509
906	123.056	Erythritol	HMDB02994	222285	C00503	-0.11306	0.0214425	0.234402	-0.144367	0.00337598	0.00900492	-0.179849	0.000164695	0.000855568	0.110459	0.194617	0.62043	0.0645554	0.459655	0.85034	-0.0175263	0.84889	0.9983	0.0793415	0.284784	0.532539	-0.144509	0.244152	0.881006	-0.249467	0.0621954	0.510509
907	123.056	D-Threitol	HMDB04136	169019	C16884	-0.11306	0.0214425	0.234402	-0.144367	0.00337598	0.00900492	-0.179849	0.000164695	0.000855568	0.110459	0.194617	0.62043	0.0645554	0.459655	0.85034	-0.0175263	0.84889	0.9983	0.0793415	0.284784	0.532539	-0.144509	0.244152	0.881006	-0.249467	0.0621954	0.510509
908	123.063	p-Anisidine	HMDB29300	7732	C19326	0.000316663	0.997404	0.69315	0.0223511	0.773734	0.423714	0.00216137	0.98182	0.543799	0	1	0.78778	0	1	0.923066	0	1	0.999853	0	1	0.703515	0	1	0.895187	0	1	0.834532
909	123.063	2-Propionylpyrrole	HMDB32492	61260		0.000316663	0.997404	0.69315	0.0223511	0.773734	0.423714	0.00216137	0.98182	0.543799	0	1	0.78778	0	1	0.923066	0	1	0.999853	0	1	0.703515	0	1	0.895187	0	1	0.834532
910	123.063	4-Hydroxybenzylamine	HMDB32578	97472		0.000316663	0.997404	0.69315	0.0223511	0.773734	0.423714	0.00216137	0.98182	0.543799	0	1	0.78778	0	1	0.923066	0	1	0.999853	0	1	0.703515	0	1	0.895187	0	1	0.834532
911	123.063	1-Ethyl-1H-pyrrole-2-carboxaldehyde	HMDB36058	579338		0.000316663	0.997404	0.69315	0.0223511	0.773734	0.423714	0.00216137	0.98182	0.543799	0	1	0.78778	0	1	0.923066	0	1	0.999853	0	1	0.703515	0	1	0.895187	0	1	0.834532
912	123.063	2-Acetyl-1-methylpyrrole	HMDB40360	61240		0.000316663	0.997404	0.69315	0.0223511	0.773734	0.423714	0.00216137	0.98182	0.543799	0	1	0.78778	0	1	0.923066	0	1	0.999853	0	1	0.703515	0	1	0.895187	0	1	0.834532
913	123.969					-0.0380962	0.28553	0.465075	-0.109435	0.00109678	0.00366584	-0.27598	9.55423e-10	1.81417e-08	0.019942	0.795586	0.744122	-0.0146331	0.85025	0.909838	-0.120958	0.131622	0.9983	0.0714595	0.217124	0.522714	0.0572759	0.320439	0.881006	-0.147428	0.0306315	0.380763
914	124.004					-0.0241659	0.720148	0.627269	-0.00644977	0.936486	0.471435	-0.124454	0.149405	0.1825	0.0186724	0.823517	0.750961	0.0467626	0.619281	0.883754	-0.228078	0.196219	0.9983	-0.123824	0.608441	0.624369	-0.425615	0.101283	0.881006	-0.5728	0.0526712	0.495826
915	124.017	Ciliatine	HMDB11747	339	C03557	0	1	0.693683	0	1	0.487029	0	1	0.548096	-0.302717	0.0870894	0.62043	-0.0389967	0.80952	0.907386	0	1	0.999853	0	1	0.703515	0	1	0.895187	0	1	0.834532
916	124.04					-0.0525258	0.0684121	0.307623	-0.111828	6.2134e-05	0.000328604	-0.23987	3.99142e-08	5.41355e-07	0.06665	0.428654	0.652585	0.0430464	0.621258	0.883754	-0.123867	0.155856	0.9983	0.0505723	0.389178	0.569995	-0.0228371	0.694533	0.881006	-0.21486	0.0160449	0.279578
917	124.05	5-Methylcytosine	HMDB02894	65040	C02376	-0.00573047	0.973111	0.687853	-0.160083	0.34424	0.259665	-0.108584	0.527876	0.3943	-0.105071	0.570933	0.683632	-0.126898	0.543184	0.872054	-0.145589	0.585696	0.9983	-0.294131	0.179908	0.51517	-0.106139	0.739064	0.881006	-0.485768	0.479753	0.735105
918	124.05	2-O-Methylcytosine	HMDB04339	160679		-0.00573047	0.973111	0.687853	-0.160083	0.34424	0.259665	-0.108584	0.527876	0.3943	-0.105071	0.570933	0.683632	-0.126898	0.543184	0.872054	-0.145589	0.585696	0.9983	-0.294131	0.179908	0.51517	-0.106139	0.739064	0.881006	-0.485768	0.479753	0.735105
919	124.05	3-Methylcytosine	HMDB11601	140523		-0.00573047	0.973111	0.687853	-0.160083	0.34424	0.259665	-0.108584	0.527876	0.3943	-0.105071	0.570933	0.683632	-0.126898	0.543184	0.872054	-0.145589	0.585696	0.9983	-0.294131	0.179908	0.51517	-0.106139	0.739064	0.881006	-0.485768	0.479753	0.735105
920	124.063	Isopentyl beta-D-glucoside	HMDB34750	17978147		0.010376	0.787986	0.647606	-0.0741546	0.175924	0.167498	-0.231616	8.68579e-07	8.37727e-06	0.0016683	0.981738	0.78576	-0.0461363	0.551265	0.872969	-0.347546	0.0145014	0.490366	0.100971	0.23335	0.52706	0.104796	0.144512	0.881006	-0.177515	0.0188076	0.303618
921	124.956	Dimethyl trisulfide	HMDB13780	19310	C08372	-0.0929983	0.614671	0.593008	0.100985	0.559838	0.350399	0	1	0.548096	0	1	0.78778	0.0141112	0.91766	0.915174	0	1	0.999853	-0.268057	0.162841	0.512272	-0.0614426	0.838666	0.884339	0	1	0.834532
922	124.967					-1.4745e-05	0.999631	0.69361	-0.110582	0.000597651	0.00221449	-0.287041	4.6204e-09	7.75687e-08	-0.0753703	0.294685	0.627525	-0.071618	0.342129	0.835698	-0.211609	0.00848865	0.353541	0.0108336	0.852955	0.676524	0.0395151	0.488161	0.881006	-0.172369	0.00347259	0.109216
923	125.001	Ethylphosphate	HMDB12228	74190		0.0990436	0.039989	0.266688	0.341922	5.09776e-10	7.87631e-09	-0.102748	0.0575096	0.0953856	0.00767846	0.953519	0.781747	-0.115369	0.410941	0.847954	-0.520226	0.000376449	0.0300056	0.0767723	0.253556	0.531244	0.0821654	0.125817	0.881006	-0.559018	2.40739e-06	0.000302045
924	125.008	2-Acetylthiophene	HMDB33133	6920		0.0889656	0.829007	0.658208	0	1	0.487029	-0.438166	0.160303	0.191313	0	1	0.78778	0	1	0.923066	0.0301933	0.893806	0.9983	0	1	0.703515	0	1	0.895187	0	1	0.834532
925	125.008	3-Acetylthiophene	HMDB33134	15116		0.0889656	0.829007	0.658208	0	1	0.487029	-0.438166	0.160303	0.191313	0	1	0.78778	0	1	0.923066	0.0301933	0.893806	0.9983	0	1	0.703515	0	1	0.895187	0	1	0.834532
926	125.024	1,2,3-Trihydroxybenzene	HMDB13674	1057	C01108	-0.0543938	0.116672	0.365043	-0.0821901	0.0117535	0.0237704	-0.211102	6.67215e-08	8.62455e-07	0.0908082	0.308678	0.62883	0.0301816	0.732494	0.900556	-0.136174	0.17801	0.9983	0.0822929	0.209252	0.522704	-0.053496	0.546055	0.881006	-0.242419	0.0435921	0.445177
927	125.024	1,3,5-Trihydroxybenzene	HMDB13675	359	C02183	-0.0543938	0.116672	0.365043	-0.0821901	0.0117535	0.0237704	-0.211102	6.67215e-08	8.62455e-07	0.0908082	0.308678	0.62883	0.0301816	0.732494	0.900556	-0.136174	0.17801	0.9983	0.0822929	0.209252	0.522704	-0.053496	0.546055	0.881006	-0.242419	0.0435921	0.445177
928	125.024	Methyl 2-furoate	HMDB29750	11902		-0.0543938	0.116672	0.365043	-0.0821901	0.0117535	0.0237704	-0.211102	6.67215e-08	8.62455e-07	0.0908082	0.308678	0.62883	0.0301816	0.732494	0.900556	-0.136174	0.17801	0.9983	0.0822929	0.209252	0.522704	-0.053496	0.546055	0.881006	-0.242419	0.0435921	0.445177
929	125.024	Maltol	HMDB30776	8369	C11918	-0.0543938	0.116672	0.365043	-0.0821901	0.0117535	0.0237704	-0.211102	6.67215e-08	8.62455e-07	0.0908082	0.308678	0.62883	0.0301816	0.732494	0.900556	-0.136174	0.17801	0.9983	0.0822929	0.209252	0.522704	-0.053496	0.546055	0.881006	-0.242419	0.0435921	0.445177
930	125.024	4-Hydroxy-2H-pyran-3-carboxaldehyde	HMDB31256			-0.0543938	0.116672	0.365043	-0.0821901	0.0117535	0.0237704	-0.211102	6.67215e-08	8.62455e-07	0.0908082	0.308678	0.62883	0.0301816	0.732494	0.900556	-0.136174	0.17801	0.9983	0.0822929	0.209252	0.522704	-0.053496	0.546055	0.881006	-0.242419	0.0435921	0.445177
931	125.024	(Z)-Tamarindienal	HMDB32651			-0.0543938	0.116672	0.365043	-0.0821901	0.0117535	0.0237704	-0.211102	6.67215e-08	8.62455e-07	0.0908082	0.308678	0.62883	0.0301816	0.732494	0.900556	-0.136174	0.17801	0.9983	0.0822929	0.209252	0.522704	-0.053496	0.546055	0.881006	-0.242419	0.0435921	0.445177
932	125.024	5-Hydroxymethyl-2-furancarboxaldehyde	HMDB34355	237332	C11101	-0.0543938	0.116672	0.365043	-0.0821901	0.0117535	0.0237704	-0.211102	6.67215e-08	8.62455e-07	0.0908082	0.308678	0.62883	0.0301816	0.732494	0.900556	-0.136174	0.17801	0.9983	0.0822929	0.209252	0.522704	-0.053496	0.546055	0.881006	-0.242419	0.0435921	0.445177
933	125.036	Deoxyinosine	HMDB00071	65058	C05512	-0.0140411	0.521713	0.562675	-0.055399	0.0665244	0.0863775	-0.233392	1.8794e-09	3.44967e-08	0.0602435	0.269834	0.627525	-0.00121362	0.983648	0.921039	-0.278265	2.29916e-05	0.00303686	0.0740577	0.127016	0.512272	-0.0600197	0.369303	0.881006	-0.347244	1.96624e-06	0.000265673
934	125.036	Nebularine	HMDB29956	248425	C01736	-0.0140411	0.521713	0.562675	-0.055399	0.0665244	0.0863775	-0.233392	1.8794e-09	3.44967e-08	0.0602435	0.269834	0.627525	-0.00121362	0.983648	0.921039	-0.278265	2.29916e-05	0.00303686	0.0740577	0.127016	0.512272	-0.0600197	0.369303	0.881006	-0.347244	1.96624e-06	0.000265673
935	125.036	Thymine	HMDB00262	1135	C00178	-0.0140411	0.521713	0.562675	-0.055399	0.0665244	0.0863775	-0.233392	1.8794e-09	3.44967e-08	0.0602435	0.269834	0.627525	-0.00121362	0.983648	0.921039	-0.278265	2.29916e-05	0.00303686	0.0740577	0.127016	0.512272	-0.0600197	0.369303	0.881006	-0.347244	1.96624e-06	0.000265673
936	125.036	Imidazoleacetic acid	HMDB02024	96215	C02835	-0.0140411	0.521713	0.562675	-0.055399	0.0665244	0.0863775	-0.233392	1.8794e-09	3.44967e-08	0.0602435	0.269834	0.627525	-0.00121362	0.983648	0.921039	-0.278265	2.29916e-05	0.00303686	0.0740577	0.127016	0.512272	-0.0600197	0.369303	0.881006	-0.347244	1.96624e-06	0.000265673
937	125.036	1H-Imidazole-1-acetic acid	HMDB29736	656129		-0.0140411	0.521713	0.562675	-0.055399	0.0665244	0.0863775	-0.233392	1.8794e-09	3.44967e-08	0.0602435	0.269834	0.627525	-0.00121362	0.983648	0.921039	-0.278265	2.29916e-05	0.00303686	0.0740577	0.127016	0.512272	-0.0600197	0.369303	0.881006	-0.347244	1.96624e-06	0.000265673
938	125.044					-0.0501353	0.327121	0.488541	-0.0181578	0.742903	0.413963	-0.204515	0.000953396	0.00382091	0.0289054	0.732829	0.726798	0.111711	0.188792	0.835698	-0.213924	0.0120687	0.446349	-0.101695	0.203461	0.516934	-0.0915692	0.28813	0.881006	-0.254601	0.00389559	0.115955
939	125.059					0.00209527	0.938754	0.680938	-0.0826474	0.000979337	0.00332303	-0.210962	1.62705e-11	4.34923e-10	0.000239188	0.99653	0.787478	-0.0452664	0.436672	0.848556	-0.210806	0.000853164	0.0606796	0.0453254	0.390613	0.57069	0.00981634	0.790529	0.884339	-0.123879	0.0028449	0.0979828
940	125.072					-0.00346686	0.959682	0.684827	-0.0484138	0.395357	0.282504	-0.104463	0.137434	0.173357	-0.0716341	0.543825	0.675133	-0.160587	0.187263	0.835698	-0.183784	0.143578	0.9983	0.07994	0.540706	0.613133	-0.123572	0.34253	0.881006	-0.263397	0.0653009	0.522326
941	126.004	Ethylphosphate	HMDB12228	74190		-0.0637976	0.899382	0.671157	1.31796	0.0150439	0.0284005	-0.170627	0.7092	0.461178	0.195972	0.796659	0.744122	-0.210553	0.794786	0.906658	-0.449496	0.501137	0.9983	-1.28173	0.245334	0.529439	-0.164085	0.892322	0.884637	-1.52089	0.159828	0.646764
942	126.02	Hydroxyminaline	HMDB34368	55287504		-0.046925	0.144316	0.384842	-0.0195903	0.618673	0.37142	-0.248229	5.21726e-07	5.34e-06	0.0517083	0.507286	0.664558	-0.0575773	0.430267	0.848556	-0.334702	9.46144e-05	0.0101722	0.0380864	0.59538	0.622853	-0.0890517	0.255178	0.881006	-0.448163	0.00115056	0.0481188
943	126.028	1,2,3-Trihydroxybenzene	HMDB13674	1057	C01108	-0.0314742	0.36328	0.507497	-0.0837297	0.00848013	0.0182902	-0.231197	8.62667e-08	1.07473e-06	0.0406648	0.625296	0.696898	0.00669407	0.936154	0.916332	-0.214253	0.0212109	0.607749	0.0909166	0.11327	0.512272	-0.0305858	0.716561	0.881006	-0.259655	0.027646	0.368196
944	126.028	1,3,5-Trihydroxybenzene	HMDB13675	359	C02183	-0.0314742	0.36328	0.507497	-0.0837297	0.00848013	0.0182902	-0.231197	8.62667e-08	1.07473e-06	0.0406648	0.625296	0.696898	0.00669407	0.936154	0.916332	-0.214253	0.0212109	0.607749	0.0909166	0.11327	0.512272	-0.0305858	0.716561	0.881006	-0.259655	0.027646	0.368196
945	126.028	Methyl 2-furoate	HMDB29750	11902		-0.0314742	0.36328	0.507497	-0.0837297	0.00848013	0.0182902	-0.231197	8.62667e-08	1.07473e-06	0.0406648	0.625296	0.696898	0.00669407	0.936154	0.916332	-0.214253	0.0212109	0.607749	0.0909166	0.11327	0.512272	-0.0305858	0.716561	0.881006	-0.259655	0.027646	0.368196
946	126.028	Maltol	HMDB30776	8369	C11918	-0.0314742	0.36328	0.507497	-0.0837297	0.00848013	0.0182902	-0.231197	8.62667e-08	1.07473e-06	0.0406648	0.625296	0.696898	0.00669407	0.936154	0.916332	-0.214253	0.0212109	0.607749	0.0909166	0.11327	0.512272	-0.0305858	0.716561	0.881006	-0.259655	0.027646	0.368196
947	126.028	4-Hydroxy-2H-pyran-3-carboxaldehyde	HMDB31256			-0.0314742	0.36328	0.507497	-0.0837297	0.00848013	0.0182902	-0.231197	8.62667e-08	1.07473e-06	0.0406648	0.625296	0.696898	0.00669407	0.936154	0.916332	-0.214253	0.0212109	0.607749	0.0909166	0.11327	0.512272	-0.0305858	0.716561	0.881006	-0.259655	0.027646	0.368196
948	126.028	(Z)-Tamarindienal	HMDB32651			-0.0314742	0.36328	0.507497	-0.0837297	0.00848013	0.0182902	-0.231197	8.62667e-08	1.07473e-06	0.0406648	0.625296	0.696898	0.00669407	0.936154	0.916332	-0.214253	0.0212109	0.607749	0.0909166	0.11327	0.512272	-0.0305858	0.716561	0.881006	-0.259655	0.027646	0.368196
949	126.028	5-Hydroxymethyl-2-furancarboxaldehyde	HMDB34355	237332	C11101	-0.0314742	0.36328	0.507497	-0.0837297	0.00848013	0.0182902	-0.231197	8.62667e-08	1.07473e-06	0.0406648	0.625296	0.696898	0.00669407	0.936154	0.916332	-0.214253	0.0212109	0.607749	0.0909166	0.11327	0.512272	-0.0305858	0.716561	0.881006	-0.259655	0.027646	0.368196
950	126.031	L-Phosphoarginine	HMDB29438	440551	C05945	-0.0532539	0.415881	0.528635	-0.0680541	0.281335	0.228929	-0.180628	0.0124875	0.0294868	0.169925	0.103443	0.62043	0.0780104	0.372463	0.835698	-0.0386814	0.690443	0.9983	-0.00719143	0.956855	0.692815	-0.0878041	0.583489	0.881006	-0.0750839	0.646977	0.773152
951	126.056	D-1-Piperideine-2-carboxylic acid	HMDB01084	1194	C04092	-0.105904	0.0520414	0.285334	-0.0826167	0.0920894	0.10864	-0.187916	0.000314132	0.00149377	0.175244	0.141398	0.62043	0.097281	0.398662	0.844782	-0.132479	0.334576	0.9983	0.156977	0.130018	0.512272	-0.0866301	0.573512	0.881006	-0.356533	0.0658322	0.523238
952	126.056	(S)-2,3,4,5-Tetrahydropiperidine-2-carboxylate	HMDB12130	165067		-0.105904	0.0520414	0.285334	-0.0826167	0.0920894	0.10864	-0.187916	0.000314132	0.00149377	0.175244	0.141398	0.62043	0.097281	0.398662	0.844782	-0.132479	0.334576	0.9983	0.156977	0.130018	0.512272	-0.0866301	0.573512	0.881006	-0.356533	0.0658322	0.523238
953	126.056	(Â±)-4-Methylene-2-pyrrolidinecarboxylic acid	HMDB29434	558375		-0.105904	0.0520414	0.285334	-0.0826167	0.0920894	0.10864	-0.187916	0.000314132	0.00149377	0.175244	0.141398	0.62043	0.097281	0.398662	0.844782	-0.132479	0.334576	0.9983	0.156977	0.130018	0.512272	-0.0866301	0.573512	0.881006	-0.356533	0.0658322	0.523238
954	126.905					-0.0834189	0.162991	0.395119	-0.0214125	0.6691	0.389511	-0.157275	0.00451056	0.0137225	0.0543732	0.412909	0.646865	0.000782992	0.990765	0.92289	-0.0998918	0.201633	0.9983	0.0853217	0.290279	0.533184	0.0500972	0.582655	0.881006	-0.08992	0.219135	0.69043
955	126.998	2-Hydroxyethanesulfonate	HMDB03903	7866	C05123	0.100929	0.0400608	0.266688	0.343523	2.03367e-09	2.87126e-08	-0.146694	0.0106143	0.0259079	0.0142268	0.913783	0.774732	-0.126073	0.371603	0.835698	-0.576524	0.00013302	0.0139762	0.084241	0.197196	0.51517	0.0871957	0.0948884	0.881006	-0.637038	3.21956e-07	7.06903e-05
956	126.998	Ethyl hydrogen sulfate	HMDB31233	6004		0.100929	0.0400608	0.266688	0.343523	2.03367e-09	2.87126e-08	-0.146694	0.0106143	0.0259079	0.0142268	0.913783	0.774732	-0.126073	0.371603	0.835698	-0.576524	0.00013302	0.0139762	0.084241	0.197196	0.51517	0.0871957	0.0948884	0.881006	-0.637038	3.21956e-07	7.06903e-05
957	127.004					-0.033411	0.384557	0.517017	-0.059734	0.109265	0.120757	-0.109545	0.0221188	0.0461494	0.0182709	0.826825	0.752001	-0.0810092	0.368119	0.835698	-0.133049	0.129907	0.9983	0.108373	0.20369	0.516934	0.0275774	0.733971	0.881006	-0.127917	0.227663	0.692175
958	127.016	Barbituric acid	HMDB41833	6211	C00813	0.0489057	0.489842	0.553549	-0.0730392	0.253627	0.214334	-0.124217	0.0515867	0.0882739	-0.156763	0.174785	0.62043	-0.0748392	0.490137	0.858433	-0.107612	0.295177	0.9983	-0.0303242	0.760986	0.658888	-0.0502088	0.754751	0.882974	-0.338667	0.0086118	0.195185
959	127.04	Osmundalactone	HMDB31303			-0.100401	0.0311008	0.248805	-0.134793	0.0012238	0.00397928	-0.28484	5.1429e-08	6.75975e-07	0.059993	0.539187	0.674305	0.00229267	0.980982	0.920326	-0.211687	0.0481442	0.862844	0.176926	0.0301883	0.512272	-0.0614211	0.530227	0.881006	-0.310518	0.0550357	0.498851
960	127.04	3-Hydroxy-4,5-dimethyl-2(5H)-furanone	HMDB31306	62835		-0.100401	0.0311008	0.248805	-0.134793	0.0012238	0.00397928	-0.28484	5.1429e-08	6.75975e-07	0.059993	0.539187	0.674305	0.00229267	0.980982	0.920326	-0.211687	0.0481442	0.862844	0.176926	0.0301883	0.512272	-0.0614211	0.530227	0.881006	-0.310518	0.0550357	0.498851
961	127.04	2-Ethyl-3,4-dihydroxyfuran	HMDB31847			-0.100401	0.0311008	0.248805	-0.134793	0.0012238	0.00397928	-0.28484	5.1429e-08	6.75975e-07	0.059993	0.539187	0.674305	0.00229267	0.980982	0.920326	-0.211687	0.0481442	0.862844	0.176926	0.0301883	0.512272	-0.0614211	0.530227	0.881006	-0.310518	0.0550357	0.498851
962	127.04	L-erythro-5-(1-Hydroxyethyl)-2(5H)-furanone	HMDB33285			-0.100401	0.0311008	0.248805	-0.134793	0.0012238	0.00397928	-0.28484	5.1429e-08	6.75975e-07	0.059993	0.539187	0.674305	0.00229267	0.980982	0.920326	-0.211687	0.0481442	0.862844	0.176926	0.0301883	0.512272	-0.0614211	0.530227	0.881006	-0.310518	0.0550357	0.498851
963	127.04	5,6-Dihydro-4-methoxy-2H-pyran-2-one	HMDB33517	15086343		-0.100401	0.0311008	0.248805	-0.134793	0.0012238	0.00397928	-0.28484	5.1429e-08	6.75975e-07	0.059993	0.539187	0.674305	0.00229267	0.980982	0.920326	-0.211687	0.0481442	0.862844	0.176926	0.0301883	0.512272	-0.0614211	0.530227	0.881006	-0.310518	0.0550357	0.498851
964	127.04	xi-5-Acetyltetrahydro-2(3H)-furanone	HMDB38072	62856		-0.100401	0.0311008	0.248805	-0.134793	0.0012238	0.00397928	-0.28484	5.1429e-08	6.75975e-07	0.059993	0.539187	0.674305	0.00229267	0.980982	0.920326	-0.211687	0.0481442	0.862844	0.176926	0.0301883	0.512272	-0.0614211	0.530227	0.881006	-0.310518	0.0550357	0.498851
965	127.04	(Â±)-Furaneol	HMDB40594	19309		-0.100401	0.0311008	0.248805	-0.134793	0.0012238	0.00397928	-0.28484	5.1429e-08	6.75975e-07	0.059993	0.539187	0.674305	0.00229267	0.980982	0.920326	-0.211687	0.0481442	0.862844	0.176926	0.0301883	0.512272	-0.0614211	0.530227	0.881006	-0.310518	0.0550357	0.498851
966	127.04	2,7-Oxepanedione	HMDB40732	567658		-0.100401	0.0311008	0.248805	-0.134793	0.0012238	0.00397928	-0.28484	5.1429e-08	6.75975e-07	0.059993	0.539187	0.674305	0.00229267	0.980982	0.920326	-0.211687	0.0481442	0.862844	0.176926	0.0301883	0.512272	-0.0614211	0.530227	0.881006	-0.310518	0.0550357	0.498851
967	127.051	Dihydrothymine	HMDB00079	93556	C00906	-0.108228	0.0575328	0.292099	-0.136722	0.0164048	0.0303051	-0.309556	2.23656e-06	2.02561e-05	0.168068	0.086437	0.62043	0.11203	0.233315	0.835698	-0.171093	0.119379	0.9983	0.184626	0.132684	0.512272	-0.0693538	0.640469	0.881006	-0.377304	0.0237756	0.344759
968	127.051	Squamolone	HMDB29874	326996		-0.108228	0.0575328	0.292099	-0.136722	0.0164048	0.0303051	-0.309556	2.23656e-06	2.02561e-05	0.168068	0.086437	0.62043	0.11203	0.233315	0.835698	-0.171093	0.119379	0.9983	0.184626	0.132684	0.512272	-0.0693538	0.640469	0.881006	-0.377304	0.0237756	0.344759
969	127.051	L-Cyclo(alanylglycyl)	HMDB31547	107297		-0.108228	0.0575328	0.292099	-0.136722	0.0164048	0.0303051	-0.309556	2.23656e-06	2.02561e-05	0.168068	0.086437	0.62043	0.11203	0.233315	0.835698	-0.171093	0.119379	0.9983	0.184626	0.132684	0.512272	-0.0693538	0.640469	0.881006	-0.377304	0.0237756	0.344759
970	127.059	D-1-Piperideine-2-carboxylic acid	HMDB01084	1194	C04092	-0.0734152	0.122358	0.36699	-0.0579318	0.206543	0.186134	-0.20152	3.23061e-05	0.000211614	0.13819	0.204109	0.62043	0.0363459	0.746449	0.900556	-0.101042	0.430258	0.9983	0.0952071	0.3096	0.538861	0.00437357	0.96781	0.890273	-0.393937	0.0828229	0.554437
971	127.059	(S)-2,3,4,5-Tetrahydropiperidine-2-carboxylate	HMDB12130	165067		-0.0734152	0.122358	0.36699	-0.0579318	0.206543	0.186134	-0.20152	3.23061e-05	0.000211614	0.13819	0.204109	0.62043	0.0363459	0.746449	0.900556	-0.101042	0.430258	0.9983	0.0952071	0.3096	0.538861	0.00437357	0.96781	0.890273	-0.393937	0.0828229	0.554437
972	127.059	(Â±)-4-Methylene-2-pyrrolidinecarboxylic acid	HMDB29434	558375		-0.0734152	0.122358	0.36699	-0.0579318	0.206543	0.186134	-0.20152	3.23061e-05	0.000211614	0.13819	0.204109	0.62043	0.0363459	0.746449	0.900556	-0.101042	0.430258	0.9983	0.0952071	0.3096	0.538861	0.00437357	0.96781	0.890273	-0.393937	0.0828229	0.554437
973	127.077	1-Methoxy-3-methylene-2-pentanone	HMDB30330	13932051		-0.0675675	0.186059	0.411122	-0.0807519	0.12339	0.130997	-0.190632	0.00141903	0.00535205	-0.0766599	0.404968	0.64656	-0.272034	0.0117001	0.797087	-0.441629	8.54321e-05	0.00940364	0.15915	0.188262	0.51517	-0.153113	0.415422	0.881006	-0.463234	0.00195195	0.0721818
974	127.077	4-Methyl-5-hexanolide	HMDB31174	544628		-0.0675675	0.186059	0.411122	-0.0807519	0.12339	0.130997	-0.190632	0.00141903	0.00535205	-0.0766599	0.404968	0.64656	-0.272034	0.0117001	0.797087	-0.441629	8.54321e-05	0.00940364	0.15915	0.188262	0.51517	-0.153113	0.415422	0.881006	-0.463234	0.00195195	0.0721818
975	127.077	Cyclohexanecarboxylic acid	HMDB31342	7413	C09822	-0.0675675	0.186059	0.411122	-0.0807519	0.12339	0.130997	-0.190632	0.00141903	0.00535205	-0.0766599	0.404968	0.64656	-0.272034	0.0117001	0.797087	-0.441629	8.54321e-05	0.00940364	0.15915	0.188262	0.51517	-0.153113	0.415422	0.881006	-0.463234	0.00195195	0.0721818
976	127.077	Cyclohexyl formate	HMDB31351	20358		-0.0675675	0.186059	0.411122	-0.0807519	0.12339	0.130997	-0.190632	0.00141903	0.00535205	-0.0766599	0.404968	0.64656	-0.272034	0.0117001	0.797087	-0.441629	8.54321e-05	0.00940364	0.15915	0.188262	0.51517	-0.153113	0.415422	0.881006	-0.463234	0.00195195	0.0721818
977	127.077	2,3-Heptanedione	HMDB31476	60983		-0.0675675	0.186059	0.411122	-0.0807519	0.12339	0.130997	-0.190632	0.00141903	0.00535205	-0.0766599	0.404968	0.64656	-0.272034	0.0117001	0.797087	-0.441629	8.54321e-05	0.00940364	0.15915	0.188262	0.51517	-0.153113	0.415422	0.881006	-0.463234	0.00195195	0.0721818
978	127.077	5-Methyl-2,3-hexanedione	HMDB31593	26204		-0.0675675	0.186059	0.411122	-0.0807519	0.12339	0.130997	-0.190632	0.00141903	0.00535205	-0.0766599	0.404968	0.64656	-0.272034	0.0117001	0.797087	-0.441629	8.54321e-05	0.00940364	0.15915	0.188262	0.51517	-0.153113	0.415422	0.881006	-0.463234	0.00195195	0.0721818
979	127.077	Dihydro-5-propyl-2(3H)-furanone	HMDB31681	7742		-0.0675675	0.186059	0.411122	-0.0807519	0.12339	0.130997	-0.190632	0.00141903	0.00535205	-0.0766599	0.404968	0.64656	-0.272034	0.0117001	0.797087	-0.441629	8.54321e-05	0.00940364	0.15915	0.188262	0.51517	-0.153113	0.415422	0.881006	-0.463234	0.00195195	0.0721818
980	127.077	4-Pentenyl acetate	HMDB32460	74096		-0.0675675	0.186059	0.411122	-0.0807519	0.12339	0.130997	-0.190632	0.00141903	0.00535205	-0.0766599	0.404968	0.64656	-0.272034	0.0117001	0.797087	-0.441629	8.54321e-05	0.00940364	0.15915	0.188262	0.51517	-0.153113	0.415422	0.881006	-0.463234	0.00195195	0.0721818
981	127.077	2-Hexenyl formate	HMDB38271	5352972		-0.0675675	0.186059	0.411122	-0.0807519	0.12339	0.130997	-0.190632	0.00141903	0.00535205	-0.0766599	0.404968	0.64656	-0.272034	0.0117001	0.797087	-0.441629	8.54321e-05	0.00940364	0.15915	0.188262	0.51517	-0.153113	0.415422	0.881006	-0.463234	0.00195195	0.0721818
982	127.077	cis-3-Hexenyl formate	HMDB40214	5365587		-0.0675675	0.186059	0.411122	-0.0807519	0.12339	0.130997	-0.190632	0.00141903	0.00535205	-0.0766599	0.404968	0.64656	-0.272034	0.0117001	0.797087	-0.441629	8.54321e-05	0.00940364	0.15915	0.188262	0.51517	-0.153113	0.415422	0.881006	-0.463234	0.00195195	0.0721818
983	127.935					0.0468015	0.49041	0.553549	0.0369831	0.607531	0.367787	-0.0174456	0.759583	0.479752	-0.128567	0.270732	0.627525	-0.0330554	0.773225	0.90562	0.0027948	0.978813	0.9983	-0.0919149	0.348705	0.553971	-0.1354	0.0322036	0.881006	-0.171349	0.187394	0.676275
984	127.987					-0.0875442	0.299079	0.473276	0.0615048	0.374846	0.274147	-0.0742657	0.542861	0.399791	0.100345	0.328922	0.632789	0.19327	0.0825769	0.834632	-0.209938	0.112354	0.9983	-0.204833	0.36212	0.559023	-0.0766386	0.699991	0.881006	-0.231084	0.206189	0.678258
985	127.999	6-Phosphonoglucono-D-lactone	HMDB01127	439452	C01236	0	1	0.693683	0	1	0.487029	0	1	0.548096	0	1	0.78778	0	1	0.923066	0	1	0.999853	0	1	0.703515	0	1	0.895187	0	1	0.834532
986	127.999	2-Keto-3-deoxy-6-phosphogluconic acid	HMDB01376	3080745	C04442	0	1	0.693683	0	1	0.487029	0	1	0.548096	0	1	0.78778	0	1	0.923066	0	1	0.999853	0	1	0.703515	0	1	0.895187	0	1	0.834532
987	128.002					0	1	0.693683	0	1	0.487029	0	1	0.548096	0	1	0.78778	0	1	0.923066	0	1	0.999853	0	1	0.703515	0	1	0.895187	0	1	0.834532
988	128.019	Barbituric acid	HMDB41833	6211	C00813	0.433831	0.284186	0.465035	0	1	0.487029	1.208	0.177685	0.203671	0	1	0.78778	0	1	0.923066	0	1	0.999853	0	1	0.703515	0	1	0.895187	0	1	0.834532
989	128.035	Pyroglutamic acid	HMDB00267	7405	C01879	-0.0817101	0.149404	0.386961	0.123988	0.00592298	0.014045	-0.133089	0.061004	0.0997616	0.116534	0.273807	0.627525	0.0931697	0.397039	0.844623	-0.256451	0.0361724	0.770621	0.0536407	0.64084	0.634385	-0.131402	0.335526	0.881006	-0.458569	0.00553562	0.144051
990	128.035	Pyrrolidonecarboxylic acid	HMDB00805	499	C02237	-0.0817101	0.149404	0.386961	0.123988	0.00592298	0.014045	-0.133089	0.061004	0.0997616	0.116534	0.273807	0.627525	0.0931697	0.397039	0.844623	-0.256451	0.0361724	0.770621	0.0536407	0.64084	0.634385	-0.131402	0.335526	0.881006	-0.458569	0.00553562	0.144051
991	128.035	Pyrroline hydroxycarboxylic acid	HMDB01369	1059	C04281	-0.0817101	0.149404	0.386961	0.123988	0.00592298	0.014045	-0.133089	0.061004	0.0997616	0.116534	0.273807	0.627525	0.0931697	0.397039	0.844623	-0.256451	0.0361724	0.770621	0.0536407	0.64084	0.634385	-0.131402	0.335526	0.881006	-0.458569	0.00553562	0.144051
992	128.035	N-Acryloylglycine	HMDB01843	100321		-0.0817101	0.149404	0.386961	0.123988	0.00592298	0.014045	-0.133089	0.061004	0.0997616	0.116534	0.273807	0.627525	0.0931697	0.397039	0.844623	-0.256451	0.0361724	0.770621	0.0536407	0.64084	0.634385	-0.131402	0.335526	0.881006	-0.458569	0.00553562	0.144051
993	128.035	1-Pyrroline-4-hydroxy-2-carboxylate	HMDB02234	440282	C04282	-0.0817101	0.149404	0.386961	0.123988	0.00592298	0.014045	-0.133089	0.061004	0.0997616	0.116534	0.273807	0.627525	0.0931697	0.397039	0.844623	-0.256451	0.0361724	0.770621	0.0536407	0.64084	0.634385	-0.131402	0.335526	0.881006	-0.458569	0.00553562	0.144051
994	128.044	Osmundalactone	HMDB31303			-0.0536668	0.855244	0.660185	0.252117	0.447317	0.305333	-0.210206	0.549129	0.402424	0.31049	0.512879	0.66634	0.125293	0.734537	0.900556	0.0313242	0.929563	0.9983	0.595446	0.412868	0.576698	-0.0599097	0.919976	0.884637	-0.622855	0.495706	0.738642
995	128.044	3-Hydroxy-4,5-dimethyl-2(5H)-furanone	HMDB31306	62835		-0.0536668	0.855244	0.660185	0.252117	0.447317	0.305333	-0.210206	0.549129	0.402424	0.31049	0.512879	0.66634	0.125293	0.734537	0.900556	0.0313242	0.929563	0.9983	0.595446	0.412868	0.576698	-0.0599097	0.919976	0.884637	-0.622855	0.495706	0.738642
996	128.044	2-Ethyl-3,4-dihydroxyfuran	HMDB31847			-0.0536668	0.855244	0.660185	0.252117	0.447317	0.305333	-0.210206	0.549129	0.402424	0.31049	0.512879	0.66634	0.125293	0.734537	0.900556	0.0313242	0.929563	0.9983	0.595446	0.412868	0.576698	-0.0599097	0.919976	0.884637	-0.622855	0.495706	0.738642
997	128.044	L-erythro-5-(1-Hydroxyethyl)-2(5H)-furanone	HMDB33285			-0.0536668	0.855244	0.660185	0.252117	0.447317	0.305333	-0.210206	0.549129	0.402424	0.31049	0.512879	0.66634	0.125293	0.734537	0.900556	0.0313242	0.929563	0.9983	0.595446	0.412868	0.576698	-0.0599097	0.919976	0.884637	-0.622855	0.495706	0.738642
998	128.044	5,6-Dihydro-4-methoxy-2H-pyran-2-one	HMDB33517	15086343		-0.0536668	0.855244	0.660185	0.252117	0.447317	0.305333	-0.210206	0.549129	0.402424	0.31049	0.512879	0.66634	0.125293	0.734537	0.900556	0.0313242	0.929563	0.9983	0.595446	0.412868	0.576698	-0.0599097	0.919976	0.884637	-0.622855	0.495706	0.738642
999	128.044	xi-5-Acetyltetrahydro-2(3H)-furanone	HMDB38072	62856		-0.0536668	0.855244	0.660185	0.252117	0.447317	0.305333	-0.210206	0.549129	0.402424	0.31049	0.512879	0.66634	0.125293	0.734537	0.900556	0.0313242	0.929563	0.9983	0.595446	0.412868	0.576698	-0.0599097	0.919976	0.884637	-0.622855	0.495706	0.738642
1000	128.044	(Â±)-Furaneol	HMDB40594	19309		-0.0536668	0.855244	0.660185	0.252117	0.447317	0.305333	-0.210206	0.549129	0.402424	0.31049	0.512879	0.66634	0.125293	0.734537	0.900556	0.0313242	0.929563	0.9983	0.595446	0.412868	0.576698	-0.0599097	0.919976	0.884637	-0.622855	0.495706	0.738642
1001	128.044	2,7-Oxepanedione	HMDB40732	567658		-0.0536668	0.855244	0.660185	0.252117	0.447317	0.305333	-0.210206	0.549129	0.402424	0.31049	0.512879	0.66634	0.125293	0.734537	0.900556	0.0313242	0.929563	0.9983	0.595446	0.412868	0.576698	-0.0599097	0.919976	0.884637	-0.622855	0.495706	0.738642
1002	128.054	2,5-Dihydro-2,4,5-trimethylthiazole	HMDB38973	181287		0.362228	0.453597	0.54158	0.178322	0.676774	0.391473	0.304169	0.515963	0.390232	-0.0719342	0.814082	0.74709	-0.372783	0.30599	0.835698	-0.0132243	0.970555	0.9983	0.390483	0.39924	0.574663	-0.414433	0.538546	0.881006	-0.533907	0.24703	0.700423
1003	128.054	Dihydrothymine	HMDB00079	93556	C00906	0.362228	0.453597	0.54158	0.178322	0.676774	0.391473	0.304169	0.515963	0.390232	-0.0719342	0.814082	0.74709	-0.372783	0.30599	0.835698	-0.0132243	0.970555	0.9983	0.390483	0.39924	0.574663	-0.414433	0.538546	0.881006	-0.533907	0.24703	0.700423
1004	128.054	Squamolone	HMDB29874	326996		0.362228	0.453597	0.54158	0.178322	0.676774	0.391473	0.304169	0.515963	0.390232	-0.0719342	0.814082	0.74709	-0.372783	0.30599	0.835698	-0.0132243	0.970555	0.9983	0.390483	0.39924	0.574663	-0.414433	0.538546	0.881006	-0.533907	0.24703	0.700423
1005	128.054	L-Cyclo(alanylglycyl)	HMDB31547	107297		0.362228	0.453597	0.54158	0.178322	0.676774	0.391473	0.304169	0.515963	0.390232	-0.0719342	0.814082	0.74709	-0.372783	0.30599	0.835698	-0.0132243	0.970555	0.9983	0.390483	0.39924	0.574663	-0.414433	0.538546	0.881006	-0.533907	0.24703	0.700423
1006	128.072	Pipecolic acid	HMDB00070	849	C00408	-0.0456758	0.48355	0.553455	-0.0990209	0.0847887	0.102857	-0.103774	0.26598	0.263613	0.302641	0.0630314	0.62043	0.163763	0.172456	0.835698	-0.141481	0.319313	0.9983	0.272062	0.096979	0.512272	-0.0349096	0.819884	0.884339	-0.364837	0.0321451	0.385204
1007	128.072	L-Pipecolic acid	HMDB00716	439227	C00408	-0.0456758	0.48355	0.553455	-0.0990209	0.0847887	0.102857	-0.103774	0.26598	0.263613	0.302641	0.0630314	0.62043	0.163763	0.172456	0.835698	-0.141481	0.319313	0.9983	0.272062	0.096979	0.512272	-0.0349096	0.819884	0.884339	-0.364837	0.0321451	0.385204
1008	128.072	N4-Acetylaminobutanal	HMDB04226	440850	C05936	-0.0456758	0.48355	0.553455	-0.0990209	0.0847887	0.102857	-0.103774	0.26598	0.263613	0.302641	0.0630314	0.62043	0.163763	0.172456	0.835698	-0.141481	0.319313	0.9983	0.272062	0.096979	0.512272	-0.0349096	0.819884	0.884339	-0.364837	0.0321451	0.385204
1009	128.072	D-Pipecolic acid	HMDB05960	736316		-0.0456758	0.48355	0.553455	-0.0990209	0.0847887	0.102857	-0.103774	0.26598	0.263613	0.302641	0.0630314	0.62043	0.163763	0.172456	0.835698	-0.141481	0.319313	0.9983	0.272062	0.096979	0.512272	-0.0349096	0.819884	0.884339	-0.364837	0.0321451	0.385204
1010	128.072	L-trans-4-Methyl-2-pyrrolidinecarboxylic acid	HMDB29435	352051		-0.0456758	0.48355	0.553455	-0.0990209	0.0847887	0.102857	-0.103774	0.26598	0.263613	0.302641	0.0630314	0.62043	0.163763	0.172456	0.835698	-0.141481	0.319313	0.9983	0.272062	0.096979	0.512272	-0.0349096	0.819884	0.884339	-0.364837	0.0321451	0.385204
1011	128.072	2-Pyrrolidineacetic acid	HMDB29444	123784		-0.0456758	0.48355	0.553455	-0.0990209	0.0847887	0.102857	-0.103774	0.26598	0.263613	0.302641	0.0630314	0.62043	0.163763	0.172456	0.835698	-0.141481	0.319313	0.9983	0.272062	0.096979	0.512272	-0.0349096	0.819884	0.884339	-0.364837	0.0321451	0.385204
1012	128.083					-0.0886857	0.312742	0.479463	0.135267	0.120299	0.129278	-0.0903158	0.385737	0.330751	0.128703	0.37197	0.639205	0.141325	0.380514	0.837946	-0.208451	0.230819	0.9983	-0.0189138	0.907245	0.685067	-0.17399	0.171289	0.881006	-0.666708	0.0111089	0.232298
1013	128.963					0	1	0.693683	0	1	0.487029	0	1	0.548096	0	1	0.78778	0	1	0.923066	0	1	0.999853	0	1	0.703515	0	1	0.895187	0	1	0.834532
1014	128.997					0.099521	0.143987	0.384837	0.505574	0.00406195	0.0104599	-2.21598	0.00016533	0.000857247	-0.121582	0.307431	0.62883	-0.283384	0.0671234	0.834632	-3.98214	8.81667e-06	0.0014055	-0.0591893	0.708803	0.648536	-0.282613	0.231557	0.881006	0	1	0.834532
1015	129.011	5-Fluorouracil [M-H]	HMDB31425			1.39389	0.00111467	0.0800741	0.296068	0.385428	0.278487	2.11155	3.59427e-07	3.89608e-06	0.160838	0.412103	0.646865	1.56223	2.69537e-07	0.000582236	3.18646	5.77475e-16	5.33933e-13	0.580194	0.22433	0.52706	1.33927	0.00737902	0.881006	3.73561	1.13614e-06	0.000166304
1016	129.019	Itaconic acid	HMDB02092	811	C00490	0.0175712	0.761196	0.638771	0.197862	0.0170435	0.0311993	-0.775647	3.48624e-06	2.9717e-05	-0.0444272	0.77766	0.738708	-0.355929	0.0383241	0.797087	-1.58702	1.06286e-06	0.000233982	0.245438	0.15274	0.512272	-0.139807	0.448677	0.881006	-1.41446	3.98936e-05	0.00298187
1017	129.019	Gamma-delta-Dioxovaleric acid	HMDB13233	119412	C02800	0.0175712	0.761196	0.638771	0.197862	0.0170435	0.0311993	-0.775647	3.48624e-06	2.9717e-05	-0.0444272	0.77766	0.738708	-0.355929	0.0383241	0.797087	-1.58702	1.06286e-06	0.000233982	0.245438	0.15274	0.512272	-0.139807	0.448677	0.881006	-1.41446	3.98936e-05	0.00298187
1018	129.032	1,2,3,4-Tetrahydro-b-carboline-1,3-dicarboxylic acid	HMDB32102	151564		-0.0267575	0.730442	0.630337	0.420291	2.66022e-08	3.11199e-07	-0.913915	0.000153841	0.000802209	0.0909162	0.440562	0.654745	-0.0243807	0.860898	0.909838	-1.34835	5.38554e-07	0.000138319	0.010716	0.942274	0.689468	-0.201314	0.289887	0.881006	-1.76552	2.97196e-05	0.00242805
1019	129.039	2-Ethyldihydro-3(2H)-thiophenone	HMDB40238	530401		-0.0713329	0.30856	0.477503	0.244484	2.37982e-05	0.000146525	-0.321677	0.00121543	0.00468685	0.113879	0.362436	0.638935	0.0860656	0.49367	0.858956	-0.613905	0.000194558	0.019553	0.0573708	0.676076	0.643483	-0.135221	0.4193	0.881006	-0.867887	0.000213405	0.0115339
1020	129.039	Pyroglutamic acid	HMDB00267	7405	C01879	-0.0713329	0.30856	0.477503	0.244484	2.37982e-05	0.000146525	-0.321677	0.00121543	0.00468685	0.113879	0.362436	0.638935	0.0860656	0.49367	0.858956	-0.613905	0.000194558	0.019553	0.0573708	0.676076	0.643483	-0.135221	0.4193	0.881006	-0.867887	0.000213405	0.0115339
1021	129.039	Pyrrolidonecarboxylic acid	HMDB00805	499	C02237	-0.0713329	0.30856	0.477503	0.244484	2.37982e-05	0.000146525	-0.321677	0.00121543	0.00468685	0.113879	0.362436	0.638935	0.0860656	0.49367	0.858956	-0.613905	0.000194558	0.019553	0.0573708	0.676076	0.643483	-0.135221	0.4193	0.881006	-0.867887	0.000213405	0.0115339
1022	129.039	Pyrroline hydroxycarboxylic acid	HMDB01369	1059	C04281	-0.0713329	0.30856	0.477503	0.244484	2.37982e-05	0.000146525	-0.321677	0.00121543	0.00468685	0.113879	0.362436	0.638935	0.0860656	0.49367	0.858956	-0.613905	0.000194558	0.019553	0.0573708	0.676076	0.643483	-0.135221	0.4193	0.881006	-0.867887	0.000213405	0.0115339
1023	129.039	N-Acryloylglycine	HMDB01843	100321		-0.0713329	0.30856	0.477503	0.244484	2.37982e-05	0.000146525	-0.321677	0.00121543	0.00468685	0.113879	0.362436	0.638935	0.0860656	0.49367	0.858956	-0.613905	0.000194558	0.019553	0.0573708	0.676076	0.643483	-0.135221	0.4193	0.881006	-0.867887	0.000213405	0.0115339
1024	129.039	1-Pyrroline-4-hydroxy-2-carboxylate	HMDB02234	440282	C04282	-0.0713329	0.30856	0.477503	0.244484	2.37982e-05	0.000146525	-0.321677	0.00121543	0.00468685	0.113879	0.362436	0.638935	0.0860656	0.49367	0.858956	-0.613905	0.000194558	0.019553	0.0573708	0.676076	0.643483	-0.135221	0.4193	0.881006	-0.867887	0.000213405	0.0115339
1025	129.056	2-Ketohexanoic acid	HMDB01864	159664	C00902	0.0252514	0.197725	0.415235	0.0915746	0.000669721	0.00242306	-0.328411	8.86669e-20	8.4181e-18	0.0814747	0.280891	0.627525	0.0114455	0.885696	0.911538	-0.460075	6.98802e-06	0.0011965	-0.0401401	0.218359	0.522714	-0.0684844	0.016099	0.881006	-0.622919	1.49484e-08	8.31002e-06
1026	129.056	Mevalonolactone	HMDB06024	5325923		0.0252514	0.197725	0.415235	0.0915746	0.000669721	0.00242306	-0.328411	8.86669e-20	8.4181e-18	0.0814747	0.280891	0.627525	0.0114455	0.885696	0.911538	-0.460075	6.98802e-06	0.0011965	-0.0401401	0.218359	0.522714	-0.0684844	0.016099	0.881006	-0.622919	1.49484e-08	8.31002e-06
1027	129.056	3-Oxohexanoic acid	HMDB10717	439658	C02122	0.0252514	0.197725	0.415235	0.0915746	0.000669721	0.00242306	-0.328411	8.86669e-20	8.4181e-18	0.0814747	0.280891	0.627525	0.0114455	0.885696	0.911538	-0.460075	6.98802e-06	0.0011965	-0.0401401	0.218359	0.522714	-0.0684844	0.016099	0.881006	-0.622919	1.49484e-08	8.31002e-06
1028	129.056	5-Ethoxy-4,5-dihydro-2(3H)furanone	HMDB31214	356063		0.0252514	0.197725	0.415235	0.0915746	0.000669721	0.00242306	-0.328411	8.86669e-20	8.4181e-18	0.0814747	0.280891	0.627525	0.0114455	0.885696	0.911538	-0.460075	6.98802e-06	0.0011965	-0.0401401	0.218359	0.522714	-0.0684844	0.016099	0.881006	-0.622919	1.49484e-08	8.31002e-06
1029	129.056	Ethyl acetoacetate	HMDB31216			0.0252514	0.197725	0.415235	0.0915746	0.000669721	0.00242306	-0.328411	8.86669e-20	8.4181e-18	0.0814747	0.280891	0.627525	0.0114455	0.885696	0.911538	-0.460075	6.98802e-06	0.0011965	-0.0401401	0.218359	0.522714	-0.0684844	0.016099	0.881006	-0.622919	1.49484e-08	8.31002e-06
1030	129.056	Ethyl 3-oxobutanoate	HMDB31218	8868	C03500	0.0252514	0.197725	0.415235	0.0915746	0.000669721	0.00242306	-0.328411	8.86669e-20	8.4181e-18	0.0814747	0.280891	0.627525	0.0114455	0.885696	0.911538	-0.460075	6.98802e-06	0.0011965	-0.0401401	0.218359	0.522714	-0.0684844	0.016099	0.881006	-0.622919	1.49484e-08	8.31002e-06
1031	129.056	Sherry lactone	HMDB33286	100900		0.0252514	0.197725	0.415235	0.0915746	0.000669721	0.00242306	-0.328411	8.86669e-20	8.4181e-18	0.0814747	0.280891	0.627525	0.0114455	0.885696	0.911538	-0.460075	6.98802e-06	0.0011965	-0.0401401	0.218359	0.522714	-0.0684844	0.016099	0.881006	-0.622919	1.49484e-08	8.31002e-06
1032	129.056	(4S,6S)-3,4,5,6-Tetrahydro-4-hydroxy-6-methyl-2H-pyran-2-one	HMDB33302	241025		0.0252514	0.197725	0.415235	0.0915746	0.000669721	0.00242306	-0.328411	8.86669e-20	8.4181e-18	0.0814747	0.280891	0.627525	0.0114455	0.885696	0.911538	-0.460075	6.98802e-06	0.0011965	-0.0401401	0.218359	0.522714	-0.0684844	0.016099	0.881006	-0.622919	1.49484e-08	8.31002e-06
1033	129.056	Acetoin acetate	HMDB33698	521246		0.0252514	0.197725	0.415235	0.0915746	0.000669721	0.00242306	-0.328411	8.86669e-20	8.4181e-18	0.0814747	0.280891	0.627525	0.0114455	0.885696	0.911538	-0.460075	6.98802e-06	0.0011965	-0.0401401	0.218359	0.522714	-0.0684844	0.016099	0.881006	-0.622919	1.49484e-08	8.31002e-06
1034	129.056	Methyl levulinate	HMDB41602	69354		0.0252514	0.197725	0.415235	0.0915746	0.000669721	0.00242306	-0.328411	8.86669e-20	8.4181e-18	0.0814747	0.280891	0.627525	0.0114455	0.885696	0.911538	-0.460075	6.98802e-06	0.0011965	-0.0401401	0.218359	0.522714	-0.0684844	0.016099	0.881006	-0.622919	1.49484e-08	8.31002e-06
1035	129.067	Asparaginyl-Lysine	HMDB28736			-0.0405936	0.486186	0.553549	-0.158245	0.00193282	0.00571387	-0.286745	4.57229e-06	3.78042e-05	0.000234937	0.998173	0.787585	-0.038466	0.694981	0.896819	-0.110247	0.264349	0.9983	0.084155	0.434742	0.582289	-0.093681	0.358795	0.881006	-0.296323	0.0197786	0.311582
1036	129.067	Lysyl-Asparagine	HMDB28946			-0.0405936	0.486186	0.553549	-0.158245	0.00193282	0.00571387	-0.286745	4.57229e-06	3.78042e-05	0.000234937	0.998173	0.787585	-0.038466	0.694981	0.896819	-0.110247	0.264349	0.9983	0.084155	0.434742	0.582289	-0.093681	0.358795	0.881006	-0.296323	0.0197786	0.311582
1037	129.067	L-cis-3-Amino-2-pyrrolidinecarboxylic acid	HMDB29396	21998160		-0.0405936	0.486186	0.553549	-0.158245	0.00193282	0.00571387	-0.286745	4.57229e-06	3.78042e-05	0.000234937	0.998173	0.787585	-0.038466	0.694981	0.896819	-0.110247	0.264349	0.9983	0.084155	0.434742	0.582289	-0.093681	0.358795	0.881006	-0.296323	0.0197786	0.311582
1038	129.067	D-1-Amino-2-pyrrolidinecarboxylic acid	HMDB30405	273022		-0.0405936	0.486186	0.553549	-0.158245	0.00193282	0.00571387	-0.286745	4.57229e-06	3.78042e-05	0.000234937	0.998173	0.787585	-0.038466	0.694981	0.896819	-0.110247	0.264349	0.9983	0.084155	0.434742	0.582289	-0.093681	0.358795	0.881006	-0.296323	0.0197786	0.311582
1039	129.092	Butyl propionate	HMDB30052	11529		0.0153393	0.526679	0.562675	-0.0901086	0.003266	0.00876136	-0.256359	3.45502e-08	4.85339e-07	0.086438	0.215638	0.62043	0.00933929	0.883579	0.910551	-0.258094	0.000761177	0.0558559	-0.000542991	0.99395	0.702495	-0.0637772	0.360625	0.881006	-0.396129	8.78065e-05	0.0056085
1040	129.092	Isopentyl acetate	HMDB31528	31276	C12296	0.0153393	0.526679	0.562675	-0.0901086	0.003266	0.00876136	-0.256359	3.45502e-08	4.85339e-07	0.086438	0.215638	0.62043	0.00933929	0.883579	0.910551	-0.258094	0.000761177	0.0558559	-0.000542991	0.99395	0.702495	-0.0637772	0.360625	0.881006	-0.396129	8.78065e-05	0.0056085
1041	129.092	(Â±)-2-Pentanol acetate	HMDB31600	12278		0.0153393	0.526679	0.562675	-0.0901086	0.003266	0.00876136	-0.256359	3.45502e-08	4.85339e-07	0.086438	0.215638	0.62043	0.00933929	0.883579	0.910551	-0.258094	0.000761177	0.0558559	-0.000542991	0.99395	0.702495	-0.0637772	0.360625	0.881006	-0.396129	8.78065e-05	0.0056085
1042	129.092	cis- and trans-2-Isopropyl-4-methyl-1,3-dioxolane	HMDB32204	98461		0.0153393	0.526679	0.562675	-0.0901086	0.003266	0.00876136	-0.256359	3.45502e-08	4.85339e-07	0.086438	0.215638	0.62043	0.00933929	0.883579	0.910551	-0.258094	0.000761177	0.0558559	-0.000542991	0.99395	0.702495	-0.0637772	0.360625	0.881006	-0.396129	8.78065e-05	0.0056085
1043	129.092	2-Methylbutyl acetate	HMDB34166	12209		0.0153393	0.526679	0.562675	-0.0901086	0.003266	0.00876136	-0.256359	3.45502e-08	4.85339e-07	0.086438	0.215638	0.62043	0.00933929	0.883579	0.910551	-0.258094	0.000761177	0.0558559	-0.000542991	0.99395	0.702495	-0.0637772	0.360625	0.881006	-0.396129	8.78065e-05	0.0056085
1044	129.092	2-Methylpropyl propanoate	HMDB34239	10895		0.0153393	0.526679	0.562675	-0.0901086	0.003266	0.00876136	-0.256359	3.45502e-08	4.85339e-07	0.086438	0.215638	0.62043	0.00933929	0.883579	0.910551	-0.258094	0.000761177	0.0558559	-0.000542991	0.99395	0.702495	-0.0637772	0.360625	0.881006	-0.396129	8.78065e-05	0.0056085
1045	129.092	Isopropyl 2-methylpropanoate	HMDB38227	12044		0.0153393	0.526679	0.562675	-0.0901086	0.003266	0.00876136	-0.256359	3.45502e-08	4.85339e-07	0.086438	0.215638	0.62043	0.00933929	0.883579	0.910551	-0.258094	0.000761177	0.0558559	-0.000542991	0.99395	0.702495	-0.0637772	0.360625	0.881006	-0.396129	8.78065e-05	0.0056085
1046	129.092	Pentyl acetate	HMDB39095	12348		0.0153393	0.526679	0.562675	-0.0901086	0.003266	0.00876136	-0.256359	3.45502e-08	4.85339e-07	0.086438	0.215638	0.62043	0.00933929	0.883579	0.910551	-0.258094	0.000761177	0.0558559	-0.000542991	0.99395	0.702495	-0.0637772	0.360625	0.881006	-0.396129	8.78065e-05	0.0056085
1047	129.997	Caffeic acid 3-sulfate	HMDB41706			-0.0580968	0.438956	0.535225	-0.0665749	0.316951	0.247346	-0.242359	0.00227789	0.00784941	0.0258869	0.859643	0.762698	-0.00233614	0.984745	0.921456	-0.265309	0.0487135	0.862844	0.204648	0.0507759	0.512272	0.00909435	0.932735	0.887538	-0.442571	0.0237947	0.344759
1048	129.997	Caffeic acid 4-sulfate	HMDB41708	21668705		-0.0580968	0.438956	0.535225	-0.0665749	0.316951	0.247346	-0.242359	0.00227789	0.00784941	0.0258869	0.859643	0.762698	-0.00233614	0.984745	0.921456	-0.265309	0.0487135	0.862844	0.204648	0.0507759	0.512272	0.00909435	0.932735	0.887538	-0.442571	0.0237947	0.344759
1049	130.014	Iminoaspartic acid	HMDB01131	796	C05840	0.0311686	0.84596	0.659089	-0.0516228	0.791728	0.429445	1.94941	2.31097e-13	9.08966e-12	0.0963728	0.643459	0.697791	1.29974	2.4128e-06	0.00334825	3.32453	7.69644e-15	5.93011e-12	-0.00165772	0.996622	0.702863	0.749459	0.0470439	0.881006	3.40292	1.59946e-06	0.000224759
1050	130.014	5-Fluorouracil [M-H 1x13C]	HMDB31425			0.0311686	0.84596	0.659089	-0.0516228	0.791728	0.429445	1.94941	2.31097e-13	9.08966e-12	0.0963728	0.643459	0.697791	1.29974	2.4128e-06	0.00334825	3.32453	7.69644e-15	5.93011e-12	-0.00165772	0.996622	0.702863	0.749459	0.0470439	0.881006	3.40292	1.59946e-06	0.000224759
1051	130.029	Carbadox	HMDB31762			0.182328	0.000663195	0.0707405	0.320746	2.84761e-11	5.34011e-10	-0.0711644	0.0465421	0.0820906	0.119866	0.159412	0.62043	-0.110167	0.294936	0.835698	-0.549638	1.62423e-06	0.000341311	0.114994	0.0642355	0.512272	-0.110767	0.0391798	0.881006	-0.870976	0.000311635	0.0154195
1052	130.04	L-cis-Cyclo(aspartylphenylalanyl)	HMDB31360	119494		-0.0710381	0.250112	0.447352	0.150572	0.00145317	0.00455926	-0.152522	0.0425624	0.0764425	0.114695	0.314268	0.630731	0.0912935	0.428644	0.848556	-0.268827	0.0269348	0.672087	0.0558219	0.663184	0.639884	-0.104542	0.48165	0.881006	-0.516077	0.000922648	0.0397365
1053	130.04	Asparaginyl-Glutamate	HMDB28730			-0.0710381	0.250112	0.447352	0.150572	0.00145317	0.00455926	-0.152522	0.0425624	0.0764425	0.114695	0.314268	0.630731	0.0912935	0.428644	0.848556	-0.268827	0.0269348	0.672087	0.0558219	0.663184	0.639884	-0.104542	0.48165	0.881006	-0.516077	0.000922648	0.0397365
1054	130.04	Glutamyl-Asparagine	HMDB28814			-0.0710381	0.250112	0.447352	0.150572	0.00145317	0.00455926	-0.152522	0.0425624	0.0764425	0.114695	0.314268	0.630731	0.0912935	0.428644	0.848556	-0.268827	0.0269348	0.672087	0.0558219	0.663184	0.639884	-0.104542	0.48165	0.881006	-0.516077	0.000922648	0.0397365
1055	130.042	2-Ethyldihydro-3(2H)-thiophenone	HMDB40238	530401		-0.0183583	0.803369	0.650678	0.13856	0.0520863	0.0717124	-0.0855969	0.367027	0.3207	0.0173763	0.900947	0.772302	0.103555	0.473507	0.852434	-0.338048	0.0284694	0.692707	-0.0858691	0.574105	0.617633	-0.217742	0.263993	0.881006	-0.58227	0.0718879	0.537528
1056	130.042	Pyroglutamic acid	HMDB00267	7405	C01879	-0.0183583	0.803369	0.650678	0.13856	0.0520863	0.0717124	-0.0855969	0.367027	0.3207	0.0173763	0.900947	0.772302	0.103555	0.473507	0.852434	-0.338048	0.0284694	0.692707	-0.0858691	0.574105	0.617633	-0.217742	0.263993	0.881006	-0.58227	0.0718879	0.537528
1057	130.042	Pyrrolidonecarboxylic acid	HMDB00805	499	C02237	-0.0183583	0.803369	0.650678	0.13856	0.0520863	0.0717124	-0.0855969	0.367027	0.3207	0.0173763	0.900947	0.772302	0.103555	0.473507	0.852434	-0.338048	0.0284694	0.692707	-0.0858691	0.574105	0.617633	-0.217742	0.263993	0.881006	-0.58227	0.0718879	0.537528
1058	130.042	Pyrroline hydroxycarboxylic acid	HMDB01369	1059	C04281	-0.0183583	0.803369	0.650678	0.13856	0.0520863	0.0717124	-0.0855969	0.367027	0.3207	0.0173763	0.900947	0.772302	0.103555	0.473507	0.852434	-0.338048	0.0284694	0.692707	-0.0858691	0.574105	0.617633	-0.217742	0.263993	0.881006	-0.58227	0.0718879	0.537528
1059	130.042	N-Acryloylglycine	HMDB01843	100321		-0.0183583	0.803369	0.650678	0.13856	0.0520863	0.0717124	-0.0855969	0.367027	0.3207	0.0173763	0.900947	0.772302	0.103555	0.473507	0.852434	-0.338048	0.0284694	0.692707	-0.0858691	0.574105	0.617633	-0.217742	0.263993	0.881006	-0.58227	0.0718879	0.537528
1060	130.042	1-Pyrroline-4-hydroxy-2-carboxylate	HMDB02234	440282	C04282	-0.0183583	0.803369	0.650678	0.13856	0.0520863	0.0717124	-0.0855969	0.367027	0.3207	0.0173763	0.900947	0.772302	0.103555	0.473507	0.852434	-0.338048	0.0284694	0.692707	-0.0858691	0.574105	0.617633	-0.217742	0.263993	0.881006	-0.58227	0.0718879	0.537528
1061	130.051	Nopalinic acid	HMDB29437	4474580	C01683	-0.0606605	0.0810749	0.326151	-0.100771	0.00975434	0.0205866	-0.248482	4.56158e-07	4.75731e-06	0.147811	0.122232	0.62043	0.0891707	0.350987	0.835698	-0.209645	0.0313073	0.726013	0.0427389	0.557238	0.615209	-0.11682	0.213932	0.881006	-0.383319	0.00198949	0.0728039
1062	130.051	Glycyl-Tryptophan	HMDB28852			-0.0606605	0.0810749	0.326151	-0.100771	0.00975434	0.0205866	-0.248482	4.56158e-07	4.75731e-06	0.147811	0.122232	0.62043	0.0891707	0.350987	0.835698	-0.209645	0.0313073	0.726013	0.0427389	0.557238	0.615209	-0.11682	0.213932	0.881006	-0.383319	0.00198949	0.0728039
1063	130.051	Tryptophyl-Glycine	HMDB29083			-0.0606605	0.0810749	0.326151	-0.100771	0.00975434	0.0205866	-0.248482	4.56158e-07	4.75731e-06	0.147811	0.122232	0.62043	0.0891707	0.350987	0.835698	-0.209645	0.0313073	0.726013	0.0427389	0.557238	0.615209	-0.11682	0.213932	0.881006	-0.383319	0.00198949	0.0728039
1064	130.051	Asparaginyl-Glutamine	HMDB28729			-0.0606605	0.0810749	0.326151	-0.100771	0.00975434	0.0205866	-0.248482	4.56158e-07	4.75731e-06	0.147811	0.122232	0.62043	0.0891707	0.350987	0.835698	-0.209645	0.0313073	0.726013	0.0427389	0.557238	0.615209	-0.11682	0.213932	0.881006	-0.383319	0.00198949	0.0728039
1065	130.051	Asparaginyl-Gamma-glutamate	HMDB28745			-0.0606605	0.0810749	0.326151	-0.100771	0.00975434	0.0205866	-0.248482	4.56158e-07	4.75731e-06	0.147811	0.122232	0.62043	0.0891707	0.350987	0.835698	-0.209645	0.0313073	0.726013	0.0427389	0.557238	0.615209	-0.11682	0.213932	0.881006	-0.383319	0.00198949	0.0728039
1066	130.051	Glutaminyl-Asparagine	HMDB28792			-0.0606605	0.0810749	0.326151	-0.100771	0.00975434	0.0205866	-0.248482	4.56158e-07	4.75731e-06	0.147811	0.122232	0.62043	0.0891707	0.350987	0.835698	-0.209645	0.0313073	0.726013	0.0427389	0.557238	0.615209	-0.11682	0.213932	0.881006	-0.383319	0.00198949	0.0728039
1067	130.051	Gamma-glutamyl-Asparagine	HMDB29144			-0.0606605	0.0810749	0.326151	-0.100771	0.00975434	0.0205866	-0.248482	4.56158e-07	4.75731e-06	0.147811	0.122232	0.62043	0.0891707	0.350987	0.835698	-0.209645	0.0313073	0.726013	0.0427389	0.557238	0.615209	-0.11682	0.213932	0.881006	-0.383319	0.00198949	0.0728039
1068	130.051	4-Hydroxyproline	HMDB00725	5810	C01157	-0.0606605	0.0810749	0.326151	-0.100771	0.00975434	0.0205866	-0.248482	4.56158e-07	4.75731e-06	0.147811	0.122232	0.62043	0.0891707	0.350987	0.835698	-0.209645	0.0313073	0.726013	0.0427389	0.557238	0.615209	-0.11682	0.213932	0.881006	-0.383319	0.00198949	0.0728039
1069	130.051	N-Acetyl-L-alanine	HMDB00766	88064		-0.0606605	0.0810749	0.326151	-0.100771	0.00975434	0.0205866	-0.248482	4.56158e-07	4.75731e-06	0.147811	0.122232	0.62043	0.0891707	0.350987	0.835698	-0.209645	0.0313073	0.726013	0.0427389	0.557238	0.615209	-0.11682	0.213932	0.881006	-0.383319	0.00198949	0.0728039
1070	130.051	Propionylglycine	HMDB00783	98681		-0.0606605	0.0810749	0.326151	-0.100771	0.00975434	0.0205866	-0.248482	4.56158e-07	4.75731e-06	0.147811	0.122232	0.62043	0.0891707	0.350987	0.835698	-0.209645	0.0313073	0.726013	0.0427389	0.557238	0.615209	-0.11682	0.213932	0.881006	-0.383319	0.00198949	0.0728039
1071	130.051	5-Aminolevulinic acid	HMDB01149	137	C00430	-0.0606605	0.0810749	0.326151	-0.100771	0.00975434	0.0205866	-0.248482	4.56158e-07	4.75731e-06	0.147811	0.122232	0.62043	0.0891707	0.350987	0.835698	-0.209645	0.0313073	0.726013	0.0427389	0.557238	0.615209	-0.11682	0.213932	0.881006	-0.383319	0.00198949	0.0728039
1072	130.051	L-Glutamic gamma-semialdehyde	HMDB02104	193305	C01165	-0.0606605	0.0810749	0.326151	-0.100771	0.00975434	0.0205866	-0.248482	4.56158e-07	4.75731e-06	0.147811	0.122232	0.62043	0.0891707	0.350987	0.835698	-0.209645	0.0313073	0.726013	0.0427389	0.557238	0.615209	-0.11682	0.213932	0.881006	-0.383319	0.00198949	0.0728039
1073	130.051	3-Hydroxy-L-proline	HMDB02113	11137200	C04397	-0.0606605	0.0810749	0.326151	-0.100771	0.00975434	0.0205866	-0.248482	4.56158e-07	4.75731e-06	0.147811	0.122232	0.62043	0.0891707	0.350987	0.835698	-0.209645	0.0313073	0.726013	0.0427389	0.557238	0.615209	-0.11682	0.213932	0.881006	-0.383319	0.00198949	0.0728039
1074	130.051	4-Hydroxy-L-proline	HMDB06055	69248	C01015	-0.0606605	0.0810749	0.326151	-0.100771	0.00975434	0.0205866	-0.248482	4.56158e-07	4.75731e-06	0.147811	0.122232	0.62043	0.0891707	0.350987	0.835698	-0.209645	0.0313073	0.726013	0.0427389	0.557238	0.615209	-0.11682	0.213932	0.881006	-0.383319	0.00198949	0.0728039
1075	130.051	4-Hydroxy-2-pyrrolidinecarboxylic acid	HMDB36576	825		-0.0606605	0.0810749	0.326151	-0.100771	0.00975434	0.0205866	-0.248482	4.56158e-07	4.75731e-06	0.147811	0.122232	0.62043	0.0891707	0.350987	0.835698	-0.209645	0.0313073	0.726013	0.0427389	0.557238	0.615209	-0.11682	0.213932	0.881006	-0.383319	0.00198949	0.0728039
1076	130.059	2-Ketohexanoic acid	HMDB01864	159664	C00902	0.0232552	0.276151	0.461087	0.0799431	0.0112913	0.0230962	-0.419149	5.46234e-19	4.17759e-17	0.0553767	0.483481	0.659631	-0.0316715	0.708365	0.896834	-0.56094	9.93525e-07	0.000229653	-0.0418131	0.286042	0.532916	-0.0913634	0.007287	0.881006	-0.731099	1.2822e-07	3.46494e-05
1077	130.059	Mevalonolactone	HMDB06024	5325923		0.0232552	0.276151	0.461087	0.0799431	0.0112913	0.0230962	-0.419149	5.46234e-19	4.17759e-17	0.0553767	0.483481	0.659631	-0.0316715	0.708365	0.896834	-0.56094	9.93525e-07	0.000229653	-0.0418131	0.286042	0.532916	-0.0913634	0.007287	0.881006	-0.731099	1.2822e-07	3.46494e-05
1078	130.059	3-Oxohexanoic acid	HMDB10717	439658	C02122	0.0232552	0.276151	0.461087	0.0799431	0.0112913	0.0230962	-0.419149	5.46234e-19	4.17759e-17	0.0553767	0.483481	0.659631	-0.0316715	0.708365	0.896834	-0.56094	9.93525e-07	0.000229653	-0.0418131	0.286042	0.532916	-0.0913634	0.007287	0.881006	-0.731099	1.2822e-07	3.46494e-05
1079	130.059	5-Ethoxy-4,5-dihydro-2(3H)furanone	HMDB31214	356063		0.0232552	0.276151	0.461087	0.0799431	0.0112913	0.0230962	-0.419149	5.46234e-19	4.17759e-17	0.0553767	0.483481	0.659631	-0.0316715	0.708365	0.896834	-0.56094	9.93525e-07	0.000229653	-0.0418131	0.286042	0.532916	-0.0913634	0.007287	0.881006	-0.731099	1.2822e-07	3.46494e-05
1080	130.059	Ethyl acetoacetate	HMDB31216			0.0232552	0.276151	0.461087	0.0799431	0.0112913	0.0230962	-0.419149	5.46234e-19	4.17759e-17	0.0553767	0.483481	0.659631	-0.0316715	0.708365	0.896834	-0.56094	9.93525e-07	0.000229653	-0.0418131	0.286042	0.532916	-0.0913634	0.007287	0.881006	-0.731099	1.2822e-07	3.46494e-05
1081	130.059	Ethyl 3-oxobutanoate	HMDB31218	8868	C03500	0.0232552	0.276151	0.461087	0.0799431	0.0112913	0.0230962	-0.419149	5.46234e-19	4.17759e-17	0.0553767	0.483481	0.659631	-0.0316715	0.708365	0.896834	-0.56094	9.93525e-07	0.000229653	-0.0418131	0.286042	0.532916	-0.0913634	0.007287	0.881006	-0.731099	1.2822e-07	3.46494e-05
1082	130.059	Sherry lactone	HMDB33286	100900		0.0232552	0.276151	0.461087	0.0799431	0.0112913	0.0230962	-0.419149	5.46234e-19	4.17759e-17	0.0553767	0.483481	0.659631	-0.0316715	0.708365	0.896834	-0.56094	9.93525e-07	0.000229653	-0.0418131	0.286042	0.532916	-0.0913634	0.007287	0.881006	-0.731099	1.2822e-07	3.46494e-05
1083	130.059	(4S,6S)-3,4,5,6-Tetrahydro-4-hydroxy-6-methyl-2H-pyran-2-one	HMDB33302	241025		0.0232552	0.276151	0.461087	0.0799431	0.0112913	0.0230962	-0.419149	5.46234e-19	4.17759e-17	0.0553767	0.483481	0.659631	-0.0316715	0.708365	0.896834	-0.56094	9.93525e-07	0.000229653	-0.0418131	0.286042	0.532916	-0.0913634	0.007287	0.881006	-0.731099	1.2822e-07	3.46494e-05
1084	130.059	Acetoin acetate	HMDB33698	521246		0.0232552	0.276151	0.461087	0.0799431	0.0112913	0.0230962	-0.419149	5.46234e-19	4.17759e-17	0.0553767	0.483481	0.659631	-0.0316715	0.708365	0.896834	-0.56094	9.93525e-07	0.000229653	-0.0418131	0.286042	0.532916	-0.0913634	0.007287	0.881006	-0.731099	1.2822e-07	3.46494e-05
1085	130.059	Methyl levulinate	HMDB41602	69354		0.0232552	0.276151	0.461087	0.0799431	0.0112913	0.0230962	-0.419149	5.46234e-19	4.17759e-17	0.0553767	0.483481	0.659631	-0.0316715	0.708365	0.896834	-0.56094	9.93525e-07	0.000229653	-0.0418131	0.286042	0.532916	-0.0913634	0.007287	0.881006	-0.731099	1.2822e-07	3.46494e-05
1086	130.087	L-Isoleucine	HMDB00172	6306	C00407	0.0120712	0.490607	0.553549	0.0160892	0.511285	0.330537	-0.225081	2.7106e-06	2.40743e-05	0.0866141	0.213598	0.62043	0.0255414	0.720941	0.900556	-0.257508	0.000543191	0.0425622	0.0139774	0.732337	0.653914	-0.0342447	0.311901	0.881006	-0.32867	3.4382e-07	7.10502e-05
1087	130.087	L-Alloisoleucine	HMDB00557	99288		0.0120712	0.490607	0.553549	0.0160892	0.511285	0.330537	-0.225081	2.7106e-06	2.40743e-05	0.0866141	0.213598	0.62043	0.0255414	0.720941	0.900556	-0.257508	0.000543191	0.0425622	0.0139774	0.732337	0.653914	-0.0342447	0.311901	0.881006	-0.32867	3.4382e-07	7.10502e-05
1088	130.087	L-Leucine	HMDB00687	6106	C00123	0.0120712	0.490607	0.553549	0.0160892	0.511285	0.330537	-0.225081	2.7106e-06	2.40743e-05	0.0866141	0.213598	0.62043	0.0255414	0.720941	0.900556	-0.257508	0.000543191	0.0425622	0.0139774	0.732337	0.653914	-0.0342447	0.311901	0.881006	-0.32867	3.4382e-07	7.10502e-05
1089	130.087	L-Norleucine	HMDB01645	21236	C01933	0.0120712	0.490607	0.553549	0.0160892	0.511285	0.330537	-0.225081	2.7106e-06	2.40743e-05	0.0866141	0.213598	0.62043	0.0255414	0.720941	0.900556	-0.257508	0.000543191	0.0425622	0.0139774	0.732337	0.653914	-0.0342447	0.311901	0.881006	-0.32867	3.4382e-07	7.10502e-05
1090	130.087	Beta-Leucine	HMDB03640	439734	C02486	0.0120712	0.490607	0.553549	0.0160892	0.511285	0.330537	-0.225081	2.7106e-06	2.40743e-05	0.0866141	0.213598	0.62043	0.0255414	0.720941	0.900556	-0.257508	0.000543191	0.0425622	0.0139774	0.732337	0.653914	-0.0342447	0.311901	0.881006	-0.32867	3.4382e-07	7.10502e-05
1091	130.087	D-Leucine	HMDB13773	117670482	C01570	0.0120712	0.490607	0.553549	0.0160892	0.511285	0.330537	-0.225081	2.7106e-06	2.40743e-05	0.0866141	0.213598	0.62043	0.0255414	0.720941	0.900556	-0.257508	0.000543191	0.0425622	0.0139774	0.732337	0.653914	-0.0342447	0.311901	0.881006	-0.32867	3.4382e-07	7.10502e-05
1092	130.087	(Â±)-erythro-Isoleucine	HMDB33923	791	C16434	0.0120712	0.490607	0.553549	0.0160892	0.511285	0.330537	-0.225081	2.7106e-06	2.40743e-05	0.0866141	0.213598	0.62043	0.0255414	0.720941	0.900556	-0.257508	0.000543191	0.0425622	0.0139774	0.732337	0.653914	-0.0342447	0.311901	0.881006	-0.32867	3.4382e-07	7.10502e-05
1093	130.087	6-Deoxyfagomine	HMDB36382	57449463		0.0120712	0.490607	0.553549	0.0160892	0.511285	0.330537	-0.225081	2.7106e-06	2.40743e-05	0.0866141	0.213598	0.62043	0.0255414	0.720941	0.900556	-0.257508	0.000543191	0.0425622	0.0139774	0.732337	0.653914	-0.0342447	0.311901	0.881006	-0.32867	3.4382e-07	7.10502e-05
1094	130.136	Norspermidine	HMDB11634	5942	C03375	-0.00411231	0.959079	0.684827	-0.0289726	0.746942	0.415056	-0.193971	0.0280176	0.0555811	0.0393335	0.766667	0.736227	-0.00178046	0.987847	0.922433	-0.162989	0.169855	0.9983	-0.109031	0.236848	0.527496	0.122989	0.235688	0.881006	-0.317439	0.00868036	0.195477
1095	130.957					0.0160838	0.719622	0.627269	-0.0946388	0.107399	0.119331	-0.474282	0.00131907	0.00503711	0.0423033	0.675022	0.706715	-0.134091	0.174505	0.835698	-0.438112	0.000241981	0.0219348	0.106844	0.236509	0.527496	0.0780222	0.572314	0.881006	-0.325199	0.0160355	0.279578
1096	131.013					0.0275774	0.161708	0.395011	0.111763	4.75632e-06	3.46722e-05	-0.180931	1.87268e-07	2.15733e-06	0.0928146	0.330903	0.632789	0.0601362	0.543677	0.872132	-0.232367	0.0212969	0.607749	-0.0253968	0.468545	0.593601	-0.00861978	0.761107	0.882974	-0.3803	7.40535e-09	5.20306e-06
1097	131.017	Iminoaspartic acid	HMDB01131	796	C05840	-0.073741	0.576043	0.583718	-0.337413	0.00150644	0.00467899	-0.503329	2.84726e-05	0.000191203	0.207154	0.238851	0.624652	0.169431	0.311907	0.835698	-0.0217005	0.905071	0.9983	0.331265	0.0213375	0.512272	0.0866593	0.514988	0.881006	-0.240079	0.328365	0.716713
1098	131.035	Monoethyl malonic acid	HMDB00576	70615		-0.0187744	0.502188	0.555845	-0.0119285	0.689252	0.395247	-0.157357	0.000422535	0.00193893	0.0661861	0.418065	0.649369	-0.0360052	0.648499	0.886883	-0.202504	0.0216243	0.609567	0.0656094	0.215704	0.522714	-0.0750196	0.328448	0.881006	-0.305569	0.00444813	0.123908
1099	131.035	Glutaric acid	HMDB00661	743	C00489	-0.0187744	0.502188	0.555845	-0.0119285	0.689252	0.395247	-0.157357	0.000422535	0.00193893	0.0661861	0.418065	0.649369	-0.0360052	0.648499	0.886883	-0.202504	0.0216243	0.609567	0.0656094	0.215704	0.522714	-0.0750196	0.328448	0.881006	-0.305569	0.00444813	0.123908
1100	131.035	Methylsuccinic acid	HMDB01844	10349	C08645	-0.0187744	0.502188	0.555845	-0.0119285	0.689252	0.395247	-0.157357	0.000422535	0.00193893	0.0661861	0.418065	0.649369	-0.0360052	0.648499	0.886883	-0.202504	0.0216243	0.609567	0.0656094	0.215704	0.522714	-0.0750196	0.328448	0.881006	-0.305569	0.00444813	0.123908
1101	131.035	Dimethylmalonic acid	HMDB02001	11686		-0.0187744	0.502188	0.555845	-0.0119285	0.689252	0.395247	-0.157357	0.000422535	0.00193893	0.0661861	0.418065	0.649369	-0.0360052	0.648499	0.886883	-0.202504	0.0216243	0.609567	0.0656094	0.215704	0.522714	-0.0750196	0.328448	0.881006	-0.305569	0.00444813	0.123908
1102	131.035	2-C-Methyl-1,4-erythrono-D-lactone	HMDB29884	11469098		-0.0187744	0.502188	0.555845	-0.0119285	0.689252	0.395247	-0.157357	0.000422535	0.00193893	0.0661861	0.418065	0.649369	-0.0360052	0.648499	0.886883	-0.202504	0.0216243	0.609567	0.0656094	0.215704	0.522714	-0.0750196	0.328448	0.881006	-0.305569	0.00444813	0.123908
1103	131.035	2-Deoxy-L-ribono-1,4-lactone	HMDB33958	4635870		-0.0187744	0.502188	0.555845	-0.0119285	0.689252	0.395247	-0.157357	0.000422535	0.00193893	0.0661861	0.418065	0.649369	-0.0360052	0.648499	0.886883	-0.202504	0.0216243	0.609567	0.0656094	0.215704	0.522714	-0.0750196	0.328448	0.881006	-0.305569	0.00444813	0.123908
1104	131.035	2-Hydroxy-4-oxopentanoic acid	HMDB40531	10103208		-0.0187744	0.502188	0.555845	-0.0119285	0.689252	0.395247	-0.157357	0.000422535	0.00193893	0.0661861	0.418065	0.649369	-0.0360052	0.648499	0.886883	-0.202504	0.0216243	0.609567	0.0656094	0.215704	0.522714	-0.0750196	0.328448	0.881006	-0.305569	0.00444813	0.123908
1105	131.046	Hydroxyprolyl-Methionine	HMDB28869			0.00190992	0.933168	0.680062	-0.0773683	0.02912	0.0461584	-0.503219	2.07019e-24	8.1426e-22	0.226468	0.152545	0.62043	0.11835	0.452878	0.848626	-0.398013	0.0177551	0.542385	0.0404342	0.283223	0.532539	-0.0760794	0.13532	0.881006	-0.736532	2.33464e-09	3.82689e-06
1106	131.046	Methionyl-Hydroxyproline	HMDB28974			0.00190992	0.933168	0.680062	-0.0773683	0.02912	0.0461584	-0.503219	2.07019e-24	8.1426e-22	0.226468	0.152545	0.62043	0.11835	0.452878	0.848626	-0.398013	0.0177551	0.542385	0.0404342	0.283223	0.532539	-0.0760794	0.13532	0.881006	-0.736532	2.33464e-09	3.82689e-06
1107	131.046	Ureidopropionic acid	HMDB00026	111	C02642	0.00190992	0.933168	0.680062	-0.0773683	0.02912	0.0461584	-0.503219	2.07019e-24	8.1426e-22	0.226468	0.152545	0.62043	0.11835	0.452878	0.848626	-0.398013	0.0177551	0.542385	0.0404342	0.283223	0.532539	-0.0760794	0.13532	0.881006	-0.736532	2.33464e-09	3.82689e-06
1108	131.046	L-Asparagine	HMDB00168	6267	C00152	0.00190992	0.933168	0.680062	-0.0773683	0.02912	0.0461584	-0.503219	2.07019e-24	8.1426e-22	0.226468	0.152545	0.62043	0.11835	0.452878	0.848626	-0.398013	0.0177551	0.542385	0.0404342	0.283223	0.532539	-0.0760794	0.13532	0.881006	-0.736532	2.33464e-09	3.82689e-06
1109	131.046	Glycyl-glycine	HMDB11733	11163	C02037	0.00190992	0.933168	0.680062	-0.0773683	0.02912	0.0461584	-0.503219	2.07019e-24	8.1426e-22	0.226468	0.152545	0.62043	0.11835	0.452878	0.848626	-0.398013	0.0177551	0.542385	0.0404342	0.283223	0.532539	-0.0760794	0.13532	0.881006	-0.736532	2.33464e-09	3.82689e-06
1110	131.046	N-Carbamoylsarcosine	HMDB12265	439375	C01043	0.00190992	0.933168	0.680062	-0.0773683	0.02912	0.0461584	-0.503219	2.07019e-24	8.1426e-22	0.226468	0.152545	0.62043	0.11835	0.452878	0.848626	-0.398013	0.0177551	0.542385	0.0404342	0.283223	0.532539	-0.0760794	0.13532	0.881006	-0.736532	2.33464e-09	3.82689e-06
1111	131.046	D-Asparagine	HMDB33780	439600	C01905	0.00190992	0.933168	0.680062	-0.0773683	0.02912	0.0461584	-0.503219	2.07019e-24	8.1426e-22	0.226468	0.152545	0.62043	0.11835	0.452878	0.848626	-0.398013	0.0177551	0.542385	0.0404342	0.283223	0.532539	-0.0760794	0.13532	0.881006	-0.736532	2.33464e-09	3.82689e-06
1112	131.046	2-Ethyldihydro-3(2H)-thiophenone	HMDB40238	530401		0.00190992	0.933168	0.680062	-0.0773683	0.02912	0.0461584	-0.503219	2.07019e-24	8.1426e-22	0.226468	0.152545	0.62043	0.11835	0.452878	0.848626	-0.398013	0.0177551	0.542385	0.0404342	0.283223	0.532539	-0.0760794	0.13532	0.881006	-0.736532	2.33464e-09	3.82689e-06
1113	131.055	Nopalinic acid	HMDB29437	4474580	C01683	-0.134566	0.114066	0.363284	-0.102486	0.193407	0.178556	-0.217321	0.0168501	0.0375653	0.187615	0.204803	0.62043	0.171002	0.255236	0.835698	-0.0874807	0.452357	0.9983	0.122305	0.462784	0.59335	0.107405	0.598602	0.881006	-0.143304	0.524404	0.746103
1114	131.055	4-Hydroxyproline	HMDB00725	5810	C01157	-0.134566	0.114066	0.363284	-0.102486	0.193407	0.178556	-0.217321	0.0168501	0.0375653	0.187615	0.204803	0.62043	0.171002	0.255236	0.835698	-0.0874807	0.452357	0.9983	0.122305	0.462784	0.59335	0.107405	0.598602	0.881006	-0.143304	0.524404	0.746103
1115	131.055	N-Acetyl-L-alanine	HMDB00766	88064		-0.134566	0.114066	0.363284	-0.102486	0.193407	0.178556	-0.217321	0.0168501	0.0375653	0.187615	0.204803	0.62043	0.171002	0.255236	0.835698	-0.0874807	0.452357	0.9983	0.122305	0.462784	0.59335	0.107405	0.598602	0.881006	-0.143304	0.524404	0.746103
1116	131.055	Propionylglycine	HMDB00783	98681		-0.134566	0.114066	0.363284	-0.102486	0.193407	0.178556	-0.217321	0.0168501	0.0375653	0.187615	0.204803	0.62043	0.171002	0.255236	0.835698	-0.0874807	0.452357	0.9983	0.122305	0.462784	0.59335	0.107405	0.598602	0.881006	-0.143304	0.524404	0.746103
1117	131.055	5-Aminolevulinic acid	HMDB01149	137	C00430	-0.134566	0.114066	0.363284	-0.102486	0.193407	0.178556	-0.217321	0.0168501	0.0375653	0.187615	0.204803	0.62043	0.171002	0.255236	0.835698	-0.0874807	0.452357	0.9983	0.122305	0.462784	0.59335	0.107405	0.598602	0.881006	-0.143304	0.524404	0.746103
1118	131.055	L-Glutamic gamma-semialdehyde	HMDB02104	193305	C01165	-0.134566	0.114066	0.363284	-0.102486	0.193407	0.178556	-0.217321	0.0168501	0.0375653	0.187615	0.204803	0.62043	0.171002	0.255236	0.835698	-0.0874807	0.452357	0.9983	0.122305	0.462784	0.59335	0.107405	0.598602	0.881006	-0.143304	0.524404	0.746103
1119	131.055	3-Hydroxy-L-proline	HMDB02113	11137200	C04397	-0.134566	0.114066	0.363284	-0.102486	0.193407	0.178556	-0.217321	0.0168501	0.0375653	0.187615	0.204803	0.62043	0.171002	0.255236	0.835698	-0.0874807	0.452357	0.9983	0.122305	0.462784	0.59335	0.107405	0.598602	0.881006	-0.143304	0.524404	0.746103
1120	131.055	4-Hydroxy-L-proline	HMDB06055	69248	C01015	-0.134566	0.114066	0.363284	-0.102486	0.193407	0.178556	-0.217321	0.0168501	0.0375653	0.187615	0.204803	0.62043	0.171002	0.255236	0.835698	-0.0874807	0.452357	0.9983	0.122305	0.462784	0.59335	0.107405	0.598602	0.881006	-0.143304	0.524404	0.746103
1121	131.055	4-Hydroxy-2-pyrrolidinecarboxylic acid	HMDB36576	825		-0.134566	0.114066	0.363284	-0.102486	0.193407	0.178556	-0.217321	0.0168501	0.0375653	0.187615	0.204803	0.62043	0.171002	0.255236	0.835698	-0.0874807	0.452357	0.9983	0.122305	0.462784	0.59335	0.107405	0.598602	0.881006	-0.143304	0.524404	0.746103
1122	131.062	Curcolonol	HMDB33227			-0.0128326	0.921614	0.677338	-0.0569809	0.654832	0.384144	-0.075069	0.553144	0.404063	0.0875633	0.307766	0.62883	0	1	0.923066	0	1	0.999853	0	1	0.703515	0	1	0.895187	0	1	0.834532
1123	131.062	(10R,11R)-Pterosin L	HMDB35874	5320788		-0.0128326	0.921614	0.677338	-0.0569809	0.654832	0.384144	-0.075069	0.553144	0.404063	0.0875633	0.307766	0.62883	0	1	0.923066	0	1	0.999853	0	1	0.703515	0	1	0.895187	0	1	0.834532
1124	131.062	O-Formyloreadone	HMDB36045			-0.0128326	0.921614	0.677338	-0.0569809	0.654832	0.384144	-0.075069	0.553144	0.404063	0.0875633	0.307766	0.62883	0	1	0.923066	0	1	0.999853	0	1	0.703515	0	1	0.895187	0	1	0.834532
1125	131.062	L-phenylalanyl-L-proline	HMDB11177	44369313		-0.0128326	0.921614	0.677338	-0.0569809	0.654832	0.384144	-0.075069	0.553144	0.404063	0.0875633	0.307766	0.62883	0	1	0.923066	0	1	0.999853	0	1	0.703515	0	1	0.895187	0	1	0.834532
1126	131.062	L-prolyl-L-phenylalanine	HMDB11179	5226097		-0.0128326	0.921614	0.677338	-0.0569809	0.654832	0.384144	-0.075069	0.553144	0.404063	0.0875633	0.307766	0.62883	0	1	0.923066	0	1	0.999853	0	1	0.703515	0	1	0.895187	0	1	0.834532
1127	131.062	1-Methylpyrrolo[1,2-a]pyrazine	HMDB33171	583432		-0.0128326	0.921614	0.677338	-0.0569809	0.654832	0.384144	-0.075069	0.553144	0.404063	0.0875633	0.307766	0.62883	0	1	0.923066	0	1	0.999853	0	1	0.703515	0	1	0.895187	0	1	0.834532
1128	131.062	4-Methylpyrrolo[1,2-a]pyrazine	HMDB33173	583433		-0.0128326	0.921614	0.677338	-0.0569809	0.654832	0.384144	-0.075069	0.553144	0.404063	0.0875633	0.307766	0.62883	0	1	0.923066	0	1	0.999853	0	1	0.703515	0	1	0.895187	0	1	0.834532
1129	131.062	2-Ketohexanoic acid	HMDB01864	159664	C00902	-0.0128326	0.921614	0.677338	-0.0569809	0.654832	0.384144	-0.075069	0.553144	0.404063	0.0875633	0.307766	0.62883	0	1	0.923066	0	1	0.999853	0	1	0.703515	0	1	0.895187	0	1	0.834532
1130	131.062	Mevalonolactone	HMDB06024	5325923		-0.0128326	0.921614	0.677338	-0.0569809	0.654832	0.384144	-0.075069	0.553144	0.404063	0.0875633	0.307766	0.62883	0	1	0.923066	0	1	0.999853	0	1	0.703515	0	1	0.895187	0	1	0.834532
1131	131.062	3-Oxohexanoic acid	HMDB10717	439658	C02122	-0.0128326	0.921614	0.677338	-0.0569809	0.654832	0.384144	-0.075069	0.553144	0.404063	0.0875633	0.307766	0.62883	0	1	0.923066	0	1	0.999853	0	1	0.703515	0	1	0.895187	0	1	0.834532
1132	131.062	5-Ethoxy-4,5-dihydro-2(3H)furanone	HMDB31214	356063		-0.0128326	0.921614	0.677338	-0.0569809	0.654832	0.384144	-0.075069	0.553144	0.404063	0.0875633	0.307766	0.62883	0	1	0.923066	0	1	0.999853	0	1	0.703515	0	1	0.895187	0	1	0.834532
1133	131.062	Ethyl acetoacetate	HMDB31216			-0.0128326	0.921614	0.677338	-0.0569809	0.654832	0.384144	-0.075069	0.553144	0.404063	0.0875633	0.307766	0.62883	0	1	0.923066	0	1	0.999853	0	1	0.703515	0	1	0.895187	0	1	0.834532
1134	131.062	Ethyl 3-oxobutanoate	HMDB31218	8868	C03500	-0.0128326	0.921614	0.677338	-0.0569809	0.654832	0.384144	-0.075069	0.553144	0.404063	0.0875633	0.307766	0.62883	0	1	0.923066	0	1	0.999853	0	1	0.703515	0	1	0.895187	0	1	0.834532
1135	131.062	Sherry lactone	HMDB33286	100900		-0.0128326	0.921614	0.677338	-0.0569809	0.654832	0.384144	-0.075069	0.553144	0.404063	0.0875633	0.307766	0.62883	0	1	0.923066	0	1	0.999853	0	1	0.703515	0	1	0.895187	0	1	0.834532
1136	131.062	(4S,6S)-3,4,5,6-Tetrahydro-4-hydroxy-6-methyl-2H-pyran-2-one	HMDB33302	241025		-0.0128326	0.921614	0.677338	-0.0569809	0.654832	0.384144	-0.075069	0.553144	0.404063	0.0875633	0.307766	0.62883	0	1	0.923066	0	1	0.999853	0	1	0.703515	0	1	0.895187	0	1	0.834532
1137	131.062	Acetoin acetate	HMDB33698	521246		-0.0128326	0.921614	0.677338	-0.0569809	0.654832	0.384144	-0.075069	0.553144	0.404063	0.0875633	0.307766	0.62883	0	1	0.923066	0	1	0.999853	0	1	0.703515	0	1	0.895187	0	1	0.834532
1138	131.062	Methyl levulinate	HMDB41602	69354		-0.0128326	0.921614	0.677338	-0.0569809	0.654832	0.384144	-0.075069	0.553144	0.404063	0.0875633	0.307766	0.62883	0	1	0.923066	0	1	0.999853	0	1	0.703515	0	1	0.895187	0	1	0.834532
1139	131.071	(5R)-5-Hydroxyhexanoic acid	HMDB00409	7131043		0.0207232	0.20487	0.417326	0.0360158	0.193899	0.178738	-0.398719	2.24092e-22	5.14157e-20	0.0665851	0.406512	0.64656	-0.00544298	0.948902	0.918727	-0.476802	8.78898e-06	0.0014055	-0.0375869	0.322653	0.542737	-0.0595392	0.107618	0.881006	-0.644038	3.26801e-09	3.82689e-06
1140	131.071	5-Hydroxyhexanoic acid	HMDB00525	170748		0.0207232	0.20487	0.417326	0.0360158	0.193899	0.178738	-0.398719	2.24092e-22	5.14157e-20	0.0665851	0.406512	0.64656	-0.00544298	0.948902	0.918727	-0.476802	8.78898e-06	0.0014055	-0.0375869	0.322653	0.542737	-0.0595392	0.107618	0.881006	-0.644038	3.26801e-09	3.82689e-06
1141	131.071	2-Hydroxycaproic acid	HMDB01624	99824		0.0207232	0.20487	0.417326	0.0360158	0.193899	0.178738	-0.398719	2.24092e-22	5.14157e-20	0.0665851	0.406512	0.64656	-0.00544298	0.948902	0.918727	-0.476802	8.78898e-06	0.0014055	-0.0375869	0.322653	0.542737	-0.0595392	0.107618	0.881006	-0.644038	3.26801e-09	3.82689e-06
1142	131.071	(R)-3-Hydroxyhexanoic acid	HMDB10718	10197713		0.0207232	0.20487	0.417326	0.0360158	0.193899	0.178738	-0.398719	2.24092e-22	5.14157e-20	0.0665851	0.406512	0.64656	-0.00544298	0.948902	0.918727	-0.476802	8.78898e-06	0.0014055	-0.0375869	0.322653	0.542737	-0.0595392	0.107618	0.881006	-0.644038	3.26801e-09	3.82689e-06
1143	131.071	6-Hydroxyhexanoic acid	HMDB12843	14490	C06103	0.0207232	0.20487	0.417326	0.0360158	0.193899	0.178738	-0.398719	2.24092e-22	5.14157e-20	0.0665851	0.406512	0.64656	-0.00544298	0.948902	0.918727	-0.476802	8.78898e-06	0.0014055	-0.0375869	0.322653	0.542737	-0.0595392	0.107618	0.881006	-0.644038	3.26801e-09	3.82689e-06
1144	131.071	(+/-)-1-Acetoxy-1-ethoxyethane	HMDB32158	97895		0.0207232	0.20487	0.417326	0.0360158	0.193899	0.178738	-0.398719	2.24092e-22	5.14157e-20	0.0665851	0.406512	0.64656	-0.00544298	0.948902	0.918727	-0.476802	8.78898e-06	0.0014055	-0.0375869	0.322653	0.542737	-0.0595392	0.107618	0.881006	-0.644038	3.26801e-09	3.82689e-06
1145	131.071	Paraldehyde	HMDB32456	31264	C07834	0.0207232	0.20487	0.417326	0.0360158	0.193899	0.178738	-0.398719	2.24092e-22	5.14157e-20	0.0665851	0.406512	0.64656	-0.00544298	0.948902	0.918727	-0.476802	8.78898e-06	0.0014055	-0.0375869	0.322653	0.542737	-0.0595392	0.107618	0.881006	-0.644038	3.26801e-09	3.82689e-06
1146	131.071	Ethyl (Â±)-3-hydroxybutyrate	HMDB40409	62572		0.0207232	0.20487	0.417326	0.0360158	0.193899	0.178738	-0.398719	2.24092e-22	5.14157e-20	0.0665851	0.406512	0.64656	-0.00544298	0.948902	0.918727	-0.476802	8.78898e-06	0.0014055	-0.0375869	0.322653	0.542737	-0.0595392	0.107618	0.881006	-0.644038	3.26801e-09	3.82689e-06
1147	131.071	Butoxyacetic acid	HMDB41844	41958		0.0207232	0.20487	0.417326	0.0360158	0.193899	0.178738	-0.398719	2.24092e-22	5.14157e-20	0.0665851	0.406512	0.64656	-0.00544298	0.948902	0.918727	-0.476802	8.78898e-06	0.0014055	-0.0375869	0.322653	0.542737	-0.0595392	0.107618	0.881006	-0.644038	3.26801e-09	3.82689e-06
1148	131.082	Hydroxyvalerylcarnitine	HMDB13132	53481626		0.0358698	0.438305	0.535225	0.270633	5.13446e-10	7.88343e-09	0.0678467	0.14475	0.178906	0.336916	0.289056	0.627525	0.288111	0.362027	0.835698	0.0676633	0.828319	0.9983	-0.0446481	0.542759	0.613133	-0.113355	0.107993	0.881006	-0.247335	0.00688205	0.165605
1149	131.082	Ornithine	HMDB00214	6262	C00077	0.0358698	0.438305	0.535225	0.270633	5.13446e-10	7.88343e-09	0.0678467	0.14475	0.178906	0.336916	0.289056	0.627525	0.288111	0.362027	0.835698	0.0676633	0.828319	0.9983	-0.0446481	0.542759	0.613133	-0.113355	0.107993	0.881006	-0.247335	0.00688205	0.165605
1150	131.082	D-Ornithine	HMDB03374	71082	C00515	0.0358698	0.438305	0.535225	0.270633	5.13446e-10	7.88343e-09	0.0678467	0.14475	0.178906	0.336916	0.289056	0.627525	0.288111	0.362027	0.835698	0.0676633	0.828319	0.9983	-0.0446481	0.542759	0.613133	-0.113355	0.107993	0.881006	-0.247335	0.00688205	0.165605
1151	131.082	L-Ornithine monochlorohydrate/ornithine	HMDB32455	389	C01602	0.0358698	0.438305	0.535225	0.270633	5.13446e-10	7.88343e-09	0.0678467	0.14475	0.178906	0.336916	0.289056	0.627525	0.288111	0.362027	0.835698	0.0676633	0.828319	0.9983	-0.0446481	0.542759	0.613133	-0.113355	0.107993	0.881006	-0.247335	0.00688205	0.165605
1152	131.091	L-Isoleucine	HMDB00172	6306	C00407	0.0205037	0.352979	0.502622	0.0272005	0.387956	0.279328	-0.2887	1.77059e-06	1.63588e-05	0.0898996	0.238602	0.624652	0.0143941	0.856461	0.909838	-0.35863	3.20955e-05	0.00401021	0.00494741	0.923533	0.689302	-0.0531163	0.19793	0.881006	-0.433233	4.49147e-07	8.30459e-05
1153	131.091	L-Alloisoleucine	HMDB00557	99288		0.0205037	0.352979	0.502622	0.0272005	0.387956	0.279328	-0.2887	1.77059e-06	1.63588e-05	0.0898996	0.238602	0.624652	0.0143941	0.856461	0.909838	-0.35863	3.20955e-05	0.00401021	0.00494741	0.923533	0.689302	-0.0531163	0.19793	0.881006	-0.433233	4.49147e-07	8.30459e-05
1154	131.091	L-Leucine	HMDB00687	6106	C00123	0.0205037	0.352979	0.502622	0.0272005	0.387956	0.279328	-0.2887	1.77059e-06	1.63588e-05	0.0898996	0.238602	0.624652	0.0143941	0.856461	0.909838	-0.35863	3.20955e-05	0.00401021	0.00494741	0.923533	0.689302	-0.0531163	0.19793	0.881006	-0.433233	4.49147e-07	8.30459e-05
1155	131.091	L-Norleucine	HMDB01645	21236	C01933	0.0205037	0.352979	0.502622	0.0272005	0.387956	0.279328	-0.2887	1.77059e-06	1.63588e-05	0.0898996	0.238602	0.624652	0.0143941	0.856461	0.909838	-0.35863	3.20955e-05	0.00401021	0.00494741	0.923533	0.689302	-0.0531163	0.19793	0.881006	-0.433233	4.49147e-07	8.30459e-05
1156	131.091	Beta-Leucine	HMDB03640	439734	C02486	0.0205037	0.352979	0.502622	0.0272005	0.387956	0.279328	-0.2887	1.77059e-06	1.63588e-05	0.0898996	0.238602	0.624652	0.0143941	0.856461	0.909838	-0.35863	3.20955e-05	0.00401021	0.00494741	0.923533	0.689302	-0.0531163	0.19793	0.881006	-0.433233	4.49147e-07	8.30459e-05
1157	131.091	D-Leucine	HMDB13773	117670482	C01570	0.0205037	0.352979	0.502622	0.0272005	0.387956	0.279328	-0.2887	1.77059e-06	1.63588e-05	0.0898996	0.238602	0.624652	0.0143941	0.856461	0.909838	-0.35863	3.20955e-05	0.00401021	0.00494741	0.923533	0.689302	-0.0531163	0.19793	0.881006	-0.433233	4.49147e-07	8.30459e-05
1158	131.091	(Â±)-erythro-Isoleucine	HMDB33923	791	C16434	0.0205037	0.352979	0.502622	0.0272005	0.387956	0.279328	-0.2887	1.77059e-06	1.63588e-05	0.0898996	0.238602	0.624652	0.0143941	0.856461	0.909838	-0.35863	3.20955e-05	0.00401021	0.00494741	0.923533	0.689302	-0.0531163	0.19793	0.881006	-0.433233	4.49147e-07	8.30459e-05
1159	131.091	6-Deoxyfagomine	HMDB36382	57449463		0.0205037	0.352979	0.502622	0.0272005	0.387956	0.279328	-0.2887	1.77059e-06	1.63588e-05	0.0898996	0.238602	0.624652	0.0143941	0.856461	0.909838	-0.35863	3.20955e-05	0.00401021	0.00494741	0.923533	0.689302	-0.0531163	0.19793	0.881006	-0.433233	4.49147e-07	8.30459e-05
1160	131.929					0	1	0.693683	-0.291384	0.20748	0.186499	0	1	0.548096	0	1	0.78778	0	1	0.923066	0	1	0.999853	0	1	0.703515	0	1	0.895187	0	1	0.834532
1161	132.012	3-Methoxy-4-hydroxyphenylethyleneglycol sulfate	HMDB00559	4183		0.0317835	0.676131	0.614812	0.585827	5.08071e-23	1.24814e-20	0.578995	1.10968e-20	1.41414e-18	0.0158387	0.761013	0.735055	0.00516622	0.930096	0.916332	-0.0813183	0.121921	0.9983	-0.155494	0.0121203	0.512272	-0.158317	0.00585484	0.881006	-0.194121	0.00314537	0.103269
1162	132.012	3-Methoxy-4-Hydroxyphenylglycol sulfate	HMDB03332	3035420		0.0317835	0.676131	0.614812	0.585827	5.08071e-23	1.24814e-20	0.578995	1.10968e-20	1.41414e-18	0.0158387	0.761013	0.735055	0.00516622	0.930096	0.916332	-0.0813183	0.121921	0.9983	-0.155494	0.0121203	0.512272	-0.158317	0.00585484	0.881006	-0.194121	0.00314537	0.103269
1163	132.015					-0.00884161	0.908078	0.672721	0.102719	0.236598	0.203652	-0.103248	0.191291	0.21401	0.0955903	0.446774	0.656115	0.014346	0.918532	0.915209	-0.335349	0.0361226	0.770621	-0.0182003	0.896856	0.683283	-0.0655906	0.642274	0.881006	-0.677657	7.11392e-05	0.00490029
1164	132.03	L-Aspartic acid	HMDB00191	5960	C00049	-0.0390883	0.202614	0.416346	-0.138805	0.000475436	0.00186577	-0.567506	4.82082e-20	5.30923e-18	0.22769	0.417117	0.649236	0.134581	0.630894	0.885301	-0.398811	0.171934	0.9983	-0.0365675	0.487216	0.599478	-0.133607	0.0468081	0.881006	-0.772149	3.09324e-05	0.0024697
1165	132.03	D-Aspartic acid	HMDB06483	83887	C00402	-0.0390883	0.202614	0.416346	-0.138805	0.000475436	0.00186577	-0.567506	4.82082e-20	5.30923e-18	0.22769	0.417117	0.649236	0.134581	0.630894	0.885301	-0.398811	0.171934	0.9983	-0.0365675	0.487216	0.599478	-0.133607	0.0468081	0.881006	-0.772149	3.09324e-05	0.0024697
1166	132.03	Iminodiacetic acid	HMDB11753	8897	C19911	-0.0390883	0.202614	0.416346	-0.138805	0.000475436	0.00186577	-0.567506	4.82082e-20	5.30923e-18	0.22769	0.417117	0.649236	0.134581	0.630894	0.885301	-0.398811	0.171934	0.9983	-0.0365675	0.487216	0.599478	-0.133607	0.0468081	0.881006	-0.772149	3.09324e-05	0.0024697
1167	132.038	Monoethyl malonic acid	HMDB00576	70615		-0.00796998	0.773464	0.643191	-0.0101717	0.731832	0.410654	-0.12577	0.00391529	0.0121532	0.0601151	0.453523	0.657362	-0.00198417	0.98022	0.920063	-0.119099	0.187775	0.9983	0.0859329	0.119641	0.512272	-0.0642537	0.435219	0.881006	-0.221203	0.0462183	0.461666
1168	132.038	Glutaric acid	HMDB00661	743	C00489	-0.00796998	0.773464	0.643191	-0.0101717	0.731832	0.410654	-0.12577	0.00391529	0.0121532	0.0601151	0.453523	0.657362	-0.00198417	0.98022	0.920063	-0.119099	0.187775	0.9983	0.0859329	0.119641	0.512272	-0.0642537	0.435219	0.881006	-0.221203	0.0462183	0.461666
1169	132.038	Methylsuccinic acid	HMDB01844	10349	C08645	-0.00796998	0.773464	0.643191	-0.0101717	0.731832	0.410654	-0.12577	0.00391529	0.0121532	0.0601151	0.453523	0.657362	-0.00198417	0.98022	0.920063	-0.119099	0.187775	0.9983	0.0859329	0.119641	0.512272	-0.0642537	0.435219	0.881006	-0.221203	0.0462183	0.461666
1170	132.038	Dimethylmalonic acid	HMDB02001	11686		-0.00796998	0.773464	0.643191	-0.0101717	0.731832	0.410654	-0.12577	0.00391529	0.0121532	0.0601151	0.453523	0.657362	-0.00198417	0.98022	0.920063	-0.119099	0.187775	0.9983	0.0859329	0.119641	0.512272	-0.0642537	0.435219	0.881006	-0.221203	0.0462183	0.461666
1171	132.038	2-C-Methyl-1,4-erythrono-D-lactone	HMDB29884	11469098		-0.00796998	0.773464	0.643191	-0.0101717	0.731832	0.410654	-0.12577	0.00391529	0.0121532	0.0601151	0.453523	0.657362	-0.00198417	0.98022	0.920063	-0.119099	0.187775	0.9983	0.0859329	0.119641	0.512272	-0.0642537	0.435219	0.881006	-0.221203	0.0462183	0.461666
1172	132.038	2-Deoxy-L-ribono-1,4-lactone	HMDB33958	4635870		-0.00796998	0.773464	0.643191	-0.0101717	0.731832	0.410654	-0.12577	0.00391529	0.0121532	0.0601151	0.453523	0.657362	-0.00198417	0.98022	0.920063	-0.119099	0.187775	0.9983	0.0859329	0.119641	0.512272	-0.0642537	0.435219	0.881006	-0.221203	0.0462183	0.461666
1173	132.038	2-Hydroxy-4-oxopentanoic acid	HMDB40531	10103208		-0.00796998	0.773464	0.643191	-0.0101717	0.731832	0.410654	-0.12577	0.00391529	0.0121532	0.0601151	0.453523	0.657362	-0.00198417	0.98022	0.920063	-0.119099	0.187775	0.9983	0.0859329	0.119641	0.512272	-0.0642537	0.435219	0.881006	-0.221203	0.0462183	0.461666
1174	132.045	1'-Acetoxyeugenol acetate	HMDB36544	4484222		-0.0833554	0.534021	0.566358	0.0838835	0.463626	0.311958	0	1	0.548096	0	1	0.78778	0	1	0.923066	0	1	0.999853	0	1	0.703515	0	1	0.895187	0	1	0.834532
1175	132.045	Indoxyl	HMDB04094	50591	C05658	-0.0833554	0.534021	0.566358	0.0838835	0.463626	0.311958	0	1	0.548096	0	1	0.78778	0	1	0.923066	0	1	0.999853	0	1	0.703515	0	1	0.895187	0	1	0.834532
1176	132.045	4-Hydroxybenzeneacetonitrile	HMDB29757	26548	C03766	-0.0833554	0.534021	0.566358	0.0838835	0.463626	0.311958	0	1	0.548096	0	1	0.78778	0	1	0.923066	0	1	0.999853	0	1	0.703515	0	1	0.895187	0	1	0.834532
1177	132.045	2-Methyl-4,5-benzoxazole	HMDB32390	7225		-0.0833554	0.534021	0.566358	0.0838835	0.463626	0.311958	0	1	0.548096	0	1	0.78778	0	1	0.923066	0	1	0.999853	0	1	0.703515	0	1	0.895187	0	1	0.834532
1178	132.045	(Â±)-2-Hydroxy-2-phenylacetonitrile	HMDB34666	10758		-0.0833554	0.534021	0.566358	0.0838835	0.463626	0.311958	0	1	0.548096	0	1	0.78778	0	1	0.923066	0	1	0.999853	0	1	0.703515	0	1	0.895187	0	1	0.834532
1179	132.057	Phenylalanyl-Threonine	HMDB29005			-0.01353	0.845793	0.659089	0.0273949	0.636302	0.378032	0.00960697	0.856688	0.510089	0.056238	0.566142	0.683469	0.0933451	0.594273	0.878684	0	1	0.999853	0	1	0.703515	0	1	0.895187	0	1	0.834532
1180	132.057	Threoninyl-Phenylalanine	HMDB29068			-0.01353	0.845793	0.659089	0.0273949	0.636302	0.378032	0.00960697	0.856688	0.510089	0.056238	0.566142	0.683469	0.0933451	0.594273	0.878684	0	1	0.999853	0	1	0.703515	0	1	0.895187	0	1	0.834532
1181	132.057	N5-(4-Methoxybenzyl)glutamine	HMDB33598			-0.01353	0.845793	0.659089	0.0273949	0.636302	0.378032	0.00960697	0.856688	0.510089	0.056238	0.566142	0.683469	0.0933451	0.594273	0.878684	0	1	0.999853	0	1	0.703515	0	1	0.895187	0	1	0.834532
1182	132.057	Ilicifolinoside A	HMDB41186			-0.01353	0.845793	0.659089	0.0273949	0.636302	0.378032	0.00960697	0.856688	0.510089	0.056238	0.566142	0.683469	0.0933451	0.594273	0.878684	0	1	0.999853	0	1	0.703515	0	1	0.895187	0	1	0.834532
1183	132.057	(Z)-2-Methyl-2-butene-1,4-diol 4-O-beta-D-Glucopyranoside	HMDB41187			-0.01353	0.845793	0.659089	0.0273949	0.636302	0.378032	0.00960697	0.856688	0.510089	0.056238	0.566142	0.683469	0.0933451	0.594273	0.878684	0	1	0.999853	0	1	0.703515	0	1	0.895187	0	1	0.834532
1184	132.057	3-Methylpyrrolo[1,2-a]pyrazine	HMDB33172	58661804		-0.01353	0.845793	0.659089	0.0273949	0.636302	0.378032	0.00960697	0.856688	0.510089	0.056238	0.566142	0.683469	0.0933451	0.594273	0.878684	0	1	0.999853	0	1	0.703515	0	1	0.895187	0	1	0.834532
1185	132.057	4-Mercapto-4-methyl-2-pentanone	HMDB31519	88290		-0.01353	0.845793	0.659089	0.0273949	0.636302	0.378032	0.00960697	0.856688	0.510089	0.056238	0.566142	0.683469	0.0933451	0.594273	0.878684	0	1	0.999853	0	1	0.703515	0	1	0.895187	0	1	0.834532
1186	132.057	2,5-Dimethyl-3-mercaptotetrahydrofuran	HMDB32237	20442793		-0.01353	0.845793	0.659089	0.0273949	0.636302	0.378032	0.00960697	0.856688	0.510089	0.056238	0.566142	0.683469	0.0933451	0.594273	0.878684	0	1	0.999853	0	1	0.703515	0	1	0.895187	0	1	0.834532
1187	132.057	4-(Methylthio)-2-pentanone	HMDB32430	6428938		-0.01353	0.845793	0.659089	0.0273949	0.636302	0.378032	0.00960697	0.856688	0.510089	0.056238	0.566142	0.683469	0.0933451	0.594273	0.878684	0	1	0.999853	0	1	0.703515	0	1	0.895187	0	1	0.834532
1188	132.057	3-Mercapto-2-methylpentanal	HMDB35176	527435		-0.01353	0.845793	0.659089	0.0273949	0.636302	0.378032	0.00960697	0.856688	0.510089	0.056238	0.566142	0.683469	0.0933451	0.594273	0.878684	0	1	0.999853	0	1	0.703515	0	1	0.895187	0	1	0.834532
1189	132.057	4-Hydroxyproline	HMDB00725	5810	C01157	-0.01353	0.845793	0.659089	0.0273949	0.636302	0.378032	0.00960697	0.856688	0.510089	0.056238	0.566142	0.683469	0.0933451	0.594273	0.878684	0	1	0.999853	0	1	0.703515	0	1	0.895187	0	1	0.834532
1190	132.057	N-Acetyl-L-alanine	HMDB00766	88064		-0.01353	0.845793	0.659089	0.0273949	0.636302	0.378032	0.00960697	0.856688	0.510089	0.056238	0.566142	0.683469	0.0933451	0.594273	0.878684	0	1	0.999853	0	1	0.703515	0	1	0.895187	0	1	0.834532
1191	132.057	Propionylglycine	HMDB00783	98681		-0.01353	0.845793	0.659089	0.0273949	0.636302	0.378032	0.00960697	0.856688	0.510089	0.056238	0.566142	0.683469	0.0933451	0.594273	0.878684	0	1	0.999853	0	1	0.703515	0	1	0.895187	0	1	0.834532
1192	132.057	5-Aminolevulinic acid	HMDB01149	137	C00430	-0.01353	0.845793	0.659089	0.0273949	0.636302	0.378032	0.00960697	0.856688	0.510089	0.056238	0.566142	0.683469	0.0933451	0.594273	0.878684	0	1	0.999853	0	1	0.703515	0	1	0.895187	0	1	0.834532
1193	132.057	L-Glutamic gamma-semialdehyde	HMDB02104	193305	C01165	-0.01353	0.845793	0.659089	0.0273949	0.636302	0.378032	0.00960697	0.856688	0.510089	0.056238	0.566142	0.683469	0.0933451	0.594273	0.878684	0	1	0.999853	0	1	0.703515	0	1	0.895187	0	1	0.834532
1194	132.057	3-Hydroxy-L-proline	HMDB02113	11137200	C04397	-0.01353	0.845793	0.659089	0.0273949	0.636302	0.378032	0.00960697	0.856688	0.510089	0.056238	0.566142	0.683469	0.0933451	0.594273	0.878684	0	1	0.999853	0	1	0.703515	0	1	0.895187	0	1	0.834532
1195	132.057	4-Hydroxy-L-proline	HMDB06055	69248	C01015	-0.01353	0.845793	0.659089	0.0273949	0.636302	0.378032	0.00960697	0.856688	0.510089	0.056238	0.566142	0.683469	0.0933451	0.594273	0.878684	0	1	0.999853	0	1	0.703515	0	1	0.895187	0	1	0.834532
1196	132.057	4-Hydroxy-2-pyrrolidinecarboxylic acid	HMDB36576	825		-0.01353	0.845793	0.659089	0.0273949	0.636302	0.378032	0.00960697	0.856688	0.510089	0.056238	0.566142	0.683469	0.0933451	0.594273	0.878684	0	1	0.999853	0	1	0.703515	0	1	0.895187	0	1	0.834532
1197	132.066	L-2-Amino-5-hydroxypentanoic acid	HMDB31658	95562		-0.0817196	0.022748	0.235488	-0.102995	0.0165408	0.0304608	-0.255062	2.84962e-06	2.51468e-05	0.0419522	0.589017	0.689385	-0.0257404	0.743653	0.900556	-0.202897	0.0268257	0.672087	-0.0305129	0.72205	0.65172	-0.119551	0.333613	0.881006	-0.381223	0.0017141	0.0676597
1198	132.066	N-Lactoyl ethanolamine	HMDB32356	95457		-0.0817196	0.022748	0.235488	-0.102995	0.0165408	0.0304608	-0.255062	2.84962e-06	2.51468e-05	0.0419522	0.589017	0.689385	-0.0257404	0.743653	0.900556	-0.202897	0.0268257	0.672087	-0.0305129	0.72205	0.65172	-0.119551	0.333613	0.881006	-0.381223	0.0017141	0.0676597
1199	132.066	1,4-Dideoxy-1,4-imino-D-ribitol	HMDB39499	1335		-0.0817196	0.022748	0.235488	-0.102995	0.0165408	0.0304608	-0.255062	2.84962e-06	2.51468e-05	0.0419522	0.589017	0.689385	-0.0257404	0.743653	0.900556	-0.202897	0.0268257	0.672087	-0.0305129	0.72205	0.65172	-0.119551	0.333613	0.881006	-0.381223	0.0017141	0.0676597
1200	132.075	(5R)-5-Hydroxyhexanoic acid	HMDB00409	7131043		-0.0276367	0.0352302	0.255678	0.0560527	0.376194	0.274985	0	1	0.548096	0	1	0.78778	0	1	0.923066	0	1	0.999853	0	1	0.703515	0	1	0.895187	0	1	0.834532
1201	132.075	5-Hydroxyhexanoic acid	HMDB00525	170748		-0.0276367	0.0352302	0.255678	0.0560527	0.376194	0.274985	0	1	0.548096	0	1	0.78778	0	1	0.923066	0	1	0.999853	0	1	0.703515	0	1	0.895187	0	1	0.834532
1202	132.075	2-Hydroxycaproic acid	HMDB01624	99824		-0.0276367	0.0352302	0.255678	0.0560527	0.376194	0.274985	0	1	0.548096	0	1	0.78778	0	1	0.923066	0	1	0.999853	0	1	0.703515	0	1	0.895187	0	1	0.834532
1203	132.075	(R)-3-Hydroxyhexanoic acid	HMDB10718	10197713		-0.0276367	0.0352302	0.255678	0.0560527	0.376194	0.274985	0	1	0.548096	0	1	0.78778	0	1	0.923066	0	1	0.999853	0	1	0.703515	0	1	0.895187	0	1	0.834532
1204	132.075	6-Hydroxyhexanoic acid	HMDB12843	14490	C06103	-0.0276367	0.0352302	0.255678	0.0560527	0.376194	0.274985	0	1	0.548096	0	1	0.78778	0	1	0.923066	0	1	0.999853	0	1	0.703515	0	1	0.895187	0	1	0.834532
1205	132.075	(+/-)-1-Acetoxy-1-ethoxyethane	HMDB32158	97895		-0.0276367	0.0352302	0.255678	0.0560527	0.376194	0.274985	0	1	0.548096	0	1	0.78778	0	1	0.923066	0	1	0.999853	0	1	0.703515	0	1	0.895187	0	1	0.834532
1206	132.075	Paraldehyde	HMDB32456	31264	C07834	-0.0276367	0.0352302	0.255678	0.0560527	0.376194	0.274985	0	1	0.548096	0	1	0.78778	0	1	0.923066	0	1	0.999853	0	1	0.703515	0	1	0.895187	0	1	0.834532
1207	132.075	Ethyl (Â±)-3-hydroxybutyrate	HMDB40409	62572		-0.0276367	0.0352302	0.255678	0.0560527	0.376194	0.274985	0	1	0.548096	0	1	0.78778	0	1	0.923066	0	1	0.999853	0	1	0.703515	0	1	0.895187	0	1	0.834532
1208	132.075	Butoxyacetic acid	HMDB41844	41958		-0.0276367	0.0352302	0.255678	0.0560527	0.376194	0.274985	0	1	0.548096	0	1	0.78778	0	1	0.923066	0	1	0.999853	0	1	0.703515	0	1	0.895187	0	1	0.834532
1209	132.092					-0.0947923	0.134568	0.376831	-0.0426855	0.46584	0.312677	-0.192879	0.000896649	0.0036628	0.0962821	0.302012	0.62883	0.106201	0.295268	0.835698	-0.228623	0.0245669	0.65301	-0.0469186	0.664675	0.640013	-0.0193744	0.827081	0.884339	-0.262978	0.0131326	0.256135
1210	132.868					0	1	0.693683	0	1	0.487029	0.267423	0.236494	0.245619	0	1	0.78778	0	1	0.923066	0	1	0.999853	0	1	0.703515	0	1	0.895187	0	1	0.834532
1211	132.9					0.0099475	0.865285	0.661226	0.114596	0.10033	0.114231	0.250021	0.0949299	0.134633	-0.00474231	0.974368	0.784069	0.0201373	0.868831	0.910551	-0.192026	0.157899	0.9983	-0.0882566	0.774623	0.66103	0.00811654	0.980767	0.893308	0	1	0.834532
1212	132.946					-0.054934	0.00342254	0.142079	0.0724492	0.168024	0.162254	0	1	0.548096	-0.00212646	0.977086	0.785049	-0.0584204	0.468015	0.852434	0	1	0.999853	0.0217369	0.442278	0.587321	0.0271104	0.50505	0.881006	0	1	0.834532
1213	132.953					-0.0530819	0.251875	0.448028	-0.0251455	0.557619	0.349634	-0.428174	6.04721e-10	1.18083e-08	0.0925348	0.366822	0.639205	-0.0543511	0.582679	0.876287	-0.495119	3.92016e-06	0.000724917	0.00897194	0.933825	0.689468	-0.130489	0.31436	0.881006	-0.655899	5.92834e-05	0.0041653
1214	133.014	L-Malic acid	HMDB00156	222656	C00149	0.0245896	0.348764	0.501078	0.141755	3.45812e-05	0.000200835	-0.26684	6.8101e-16	3.90627e-14	0.0694861	0.432143	0.652585	-0.0155073	0.865111	0.909838	-0.469967	3.73636e-05	0.00454558	0.00645965	0.849548	0.675762	-0.0374828	0.360527	0.881006	-0.590208	2.39492e-08	9.34827e-06
1215	133.014	Malic acid	HMDB00744	525	C00711	0.0245896	0.348764	0.501078	0.141755	3.45812e-05	0.000200835	-0.26684	6.8101e-16	3.90627e-14	0.0694861	0.432143	0.652585	-0.0155073	0.865111	0.909838	-0.469967	3.73636e-05	0.00454558	0.00645965	0.849548	0.675762	-0.0374828	0.360527	0.881006	-0.590208	2.39492e-08	9.34827e-06
1216	133.014	D-Malic acid	HMDB31518	92824	C00497	0.0245896	0.348764	0.501078	0.141755	3.45812e-05	0.000200835	-0.26684	6.8101e-16	3.90627e-14	0.0694861	0.432143	0.652585	-0.0155073	0.865111	0.909838	-0.469967	3.73636e-05	0.00454558	0.00645965	0.849548	0.675762	-0.0374828	0.360527	0.881006	-0.590208	2.39492e-08	9.34827e-06
1217	133.014	Velcorin	HMDB32872	3086		0.0245896	0.348764	0.501078	0.141755	3.45812e-05	0.000200835	-0.26684	6.8101e-16	3.90627e-14	0.0694861	0.432143	0.652585	-0.0155073	0.865111	0.909838	-0.469967	3.73636e-05	0.00454558	0.00645965	0.849548	0.675762	-0.0374828	0.360527	0.881006	-0.590208	2.39492e-08	9.34827e-06
1218	133.014	3,3-Dimethyl-1,2-dithiolane	HMDB38974	6453614		0.0245896	0.348764	0.501078	0.141755	3.45812e-05	0.000200835	-0.26684	6.8101e-16	3.90627e-14	0.0694861	0.432143	0.652585	-0.0155073	0.865111	0.909838	-0.469967	3.73636e-05	0.00454558	0.00645965	0.849548	0.675762	-0.0374828	0.360527	0.881006	-0.590208	2.39492e-08	9.34827e-06
1219	133.014	Tetrahydro-2-methyl-2-thiophenethiol	HMDB39789	526190		0.0245896	0.348764	0.501078	0.141755	3.45812e-05	0.000200835	-0.26684	6.8101e-16	3.90627e-14	0.0694861	0.432143	0.652585	-0.0155073	0.865111	0.909838	-0.469967	3.73636e-05	0.00454558	0.00645965	0.849548	0.675762	-0.0374828	0.360527	0.881006	-0.590208	2.39492e-08	9.34827e-06
1220	133.014	Tetrahydro-2-methyl-3-thiophenethiol	HMDB39790	524170		0.0245896	0.348764	0.501078	0.141755	3.45812e-05	0.000200835	-0.26684	6.8101e-16	3.90627e-14	0.0694861	0.432143	0.652585	-0.0155073	0.865111	0.909838	-0.469967	3.73636e-05	0.00454558	0.00645965	0.849548	0.675762	-0.0374828	0.360527	0.881006	-0.590208	2.39492e-08	9.34827e-06
1221	133.031					0.122442	0.120992	0.366746	0.00566216	0.953861	0.476859	-0.18714	0.214739	0.231468	0.16872	0.300014	0.62883	0.187562	0.294671	0.835698	-0.041912	0.81979	0.9983	0.0663094	0.816698	0.67043	0.089913	0.750704	0.882974	-0.132742	0.647424	0.773152
1222	133.033	Ethyl 2-mercaptopropionate	HMDB31521	519709		-0.162992	0.174464	0.404872	-0.358728	0.00801912	0.0175267	0	1	0.548096	-0.00111439	0.990417	0.786816	0.115247	0.370273	0.835698	0	1	0.999853	0	1	0.703515	0	1	0.895187	0	1	0.834532
1223	133.033	Ethyl 3-mercaptopropanoic acid	HMDB40410	21625		-0.162992	0.174464	0.404872	-0.358728	0.00801912	0.0175267	0	1	0.548096	-0.00111439	0.990417	0.786816	0.115247	0.370273	0.835698	0	1	0.999853	0	1	0.703515	0	1	0.895187	0	1	0.834532
1224	133.033	L-Aspartic acid	HMDB00191	5960	C00049	-0.162992	0.174464	0.404872	-0.358728	0.00801912	0.0175267	0	1	0.548096	-0.00111439	0.990417	0.786816	0.115247	0.370273	0.835698	0	1	0.999853	0	1	0.703515	0	1	0.895187	0	1	0.834532
1225	133.033	D-Aspartic acid	HMDB06483	83887	C00402	-0.162992	0.174464	0.404872	-0.358728	0.00801912	0.0175267	0	1	0.548096	-0.00111439	0.990417	0.786816	0.115247	0.370273	0.835698	0	1	0.999853	0	1	0.703515	0	1	0.895187	0	1	0.834532
1226	133.033	Iminodiacetic acid	HMDB11753	8897	C19911	-0.162992	0.174464	0.404872	-0.358728	0.00801912	0.0175267	0	1	0.548096	-0.00111439	0.990417	0.786816	0.115247	0.370273	0.835698	0	1	0.999853	0	1	0.703515	0	1	0.895187	0	1	0.834532
1227	133.041	Monoethyl malonic acid	HMDB00576	70615		-0.0218001	0.848987	0.659864	0.10323	0.431113	0.297432	0.276195	0.406523	0.340825	0	1	0.78778	0	1	0.923066	0	1	0.999853	0	1	0.703515	0	1	0.895187	0	1	0.834532
1228	133.041	Glutaric acid	HMDB00661	743	C00489	-0.0218001	0.848987	0.659864	0.10323	0.431113	0.297432	0.276195	0.406523	0.340825	0	1	0.78778	0	1	0.923066	0	1	0.999853	0	1	0.703515	0	1	0.895187	0	1	0.834532
1229	133.041	Methylsuccinic acid	HMDB01844	10349	C08645	-0.0218001	0.848987	0.659864	0.10323	0.431113	0.297432	0.276195	0.406523	0.340825	0	1	0.78778	0	1	0.923066	0	1	0.999853	0	1	0.703515	0	1	0.895187	0	1	0.834532
1230	133.041	Dimethylmalonic acid	HMDB02001	11686		-0.0218001	0.848987	0.659864	0.10323	0.431113	0.297432	0.276195	0.406523	0.340825	0	1	0.78778	0	1	0.923066	0	1	0.999853	0	1	0.703515	0	1	0.895187	0	1	0.834532
1231	133.041	2-C-Methyl-1,4-erythrono-D-lactone	HMDB29884	11469098		-0.0218001	0.848987	0.659864	0.10323	0.431113	0.297432	0.276195	0.406523	0.340825	0	1	0.78778	0	1	0.923066	0	1	0.999853	0	1	0.703515	0	1	0.895187	0	1	0.834532
1232	133.041	2-Deoxy-L-ribono-1,4-lactone	HMDB33958	4635870		-0.0218001	0.848987	0.659864	0.10323	0.431113	0.297432	0.276195	0.406523	0.340825	0	1	0.78778	0	1	0.923066	0	1	0.999853	0	1	0.703515	0	1	0.895187	0	1	0.834532
1233	133.041	2-Hydroxy-4-oxopentanoic acid	HMDB40531	10103208		-0.0218001	0.848987	0.659864	0.10323	0.431113	0.297432	0.276195	0.406523	0.340825	0	1	0.78778	0	1	0.923066	0	1	0.999853	0	1	0.703515	0	1	0.895187	0	1	0.834532
1234	133.05	Acetylcarnosine	HMDB12881	10221026		-0.00135602	0.93323	0.680062	0.00339344	0.885809	0.458804	-0.228457	3.53036e-09	6.11324e-08	0.0442048	0.427353	0.652585	-0.0126834	0.819288	0.909838	-0.308413	6.51084e-06	0.00115768	0.00270233	0.952611	0.691402	-0.0579713	0.299968	0.881006	-0.40705	9.13196e-07	0.000145823
1235	133.05	Hydroxyprolyl-Histidine	HMDB28865			-0.00135602	0.93323	0.680062	0.00339344	0.885809	0.458804	-0.228457	3.53036e-09	6.11324e-08	0.0442048	0.427353	0.652585	-0.0126834	0.819288	0.909838	-0.308413	6.51084e-06	0.00115768	0.00270233	0.952611	0.691402	-0.0579713	0.299968	0.881006	-0.40705	9.13196e-07	0.000145823
1236	133.05	Histidinyl-Hydroxyproline	HMDB28886			-0.00135602	0.93323	0.680062	0.00339344	0.885809	0.458804	-0.228457	3.53036e-09	6.11324e-08	0.0442048	0.427353	0.652585	-0.0126834	0.819288	0.909838	-0.308413	6.51084e-06	0.00115768	0.00270233	0.952611	0.691402	-0.0579713	0.299968	0.881006	-0.40705	9.13196e-07	0.000145823
1237	133.05	2,3-Dihydroxyvaleric acid	HMDB00421	20848966		-0.00135602	0.93323	0.680062	0.00339344	0.885809	0.458804	-0.228457	3.53036e-09	6.11324e-08	0.0442048	0.427353	0.652585	-0.0126834	0.819288	0.909838	-0.308413	6.51084e-06	0.00115768	0.00270233	0.952611	0.691402	-0.0579713	0.299968	0.881006	-0.40705	9.13196e-07	0.000145823
1238	133.05	1-Deoxy-D-xylulose	HMDB01292	12444984	C06257	-0.00135602	0.93323	0.680062	0.00339344	0.885809	0.458804	-0.228457	3.53036e-09	6.11324e-08	0.0442048	0.427353	0.652585	-0.0126834	0.819288	0.909838	-0.308413	6.51084e-06	0.00115768	0.00270233	0.952611	0.691402	-0.0579713	0.299968	0.881006	-0.40705	9.13196e-07	0.000145823
1239	133.05	Deoxyribose	HMDB03224	22833604	C01801	-0.00135602	0.93323	0.680062	0.00339344	0.885809	0.458804	-0.228457	3.53036e-09	6.11324e-08	0.0442048	0.427353	0.652585	-0.0126834	0.819288	0.909838	-0.308413	6.51084e-06	0.00115768	0.00270233	0.952611	0.691402	-0.0579713	0.299968	0.881006	-0.40705	9.13196e-07	0.000145823
1240	133.05	(R)-2,3-Dihydroxy-isovalerate	HMDB12141	440279	C04272	-0.00135602	0.93323	0.680062	0.00339344	0.885809	0.458804	-0.228457	3.53036e-09	6.11324e-08	0.0442048	0.427353	0.652585	-0.0126834	0.819288	0.909838	-0.308413	6.51084e-06	0.00115768	0.00270233	0.952611	0.691402	-0.0579713	0.299968	0.881006	-0.40705	9.13196e-07	0.000145823
1241	133.05	(R)-glycerol 1-acetate	HMDB12485	6993818		-0.00135602	0.93323	0.680062	0.00339344	0.885809	0.458804	-0.228457	3.53036e-09	6.11324e-08	0.0442048	0.427353	0.652585	-0.0126834	0.819288	0.909838	-0.308413	6.51084e-06	0.00115768	0.00270233	0.952611	0.691402	-0.0579713	0.299968	0.881006	-0.40705	9.13196e-07	0.000145823
1242	133.05	2,3-Dihydroxy-2-methylbutanoic acid	HMDB29576	301941		-0.00135602	0.93323	0.680062	0.00339344	0.885809	0.458804	-0.228457	3.53036e-09	6.11324e-08	0.0442048	0.427353	0.652585	-0.0126834	0.819288	0.909838	-0.308413	6.51084e-06	0.00115768	0.00270233	0.952611	0.691402	-0.0579713	0.299968	0.881006	-0.40705	9.13196e-07	0.000145823
1243	133.087	Polypropylene glycol (m w 1,200-3,000)	HMDB32478	32881		0.011508	0.844534	0.658999	-0.135471	0.0294779	0.0465401	-0.0849953	0.408145	0.341354	-0.07799	0.539309	0.674305	0.0217251	0.898326	0.913052	-0.274859	0.0297659	0.715909	-0.172508	0.330001	0.545491	-0.181581	0.314588	0.881006	-0.318213	0.128717	0.621993
1244	134.029	Homocysteine	HMDB00742	778		-0.0615561	0.47984	0.551249	0.0167211	0.838326	0.444041	-0.180379	0.0370361	0.0685359	0.209234	0.113966	0.62043	0.189444	0.136224	0.834632	-0.0453523	0.70793	0.9983	-0.0666416	0.669087	0.641149	0.174223	0.338353	0.881006	-0.290182	0.0846666	0.559672
1245	134.029	Methylcysteine	HMDB02108	24417		-0.0615561	0.47984	0.551249	0.0167211	0.838326	0.444041	-0.180379	0.0370361	0.0685359	0.209234	0.113966	0.62043	0.189444	0.136224	0.834632	-0.0453523	0.70793	0.9983	-0.0666416	0.669087	0.641149	0.174223	0.338353	0.881006	-0.290182	0.0846666	0.559672
1246	134.029	(S)-Ureidoglycolic acid	HMDB01005	439269	C00603	-0.0615561	0.47984	0.551249	0.0167211	0.838326	0.444041	-0.180379	0.0370361	0.0685359	0.209234	0.113966	0.62043	0.189444	0.136224	0.834632	-0.0453523	0.70793	0.9983	-0.0666416	0.669087	0.641149	0.174223	0.338353	0.881006	-0.290182	0.0846666	0.559672
1247	134.036	Inosine	HMDB00195	6021	C00294	-0.243763	0.0921699	0.335029	-0.14685	0.328452	0.252455	-0.238835	0.0961229	0.135859	0	1	0.78778	0	1	0.923066	0	1	0.999853	0	1	0.703515	0	1	0.895187	0	1	0.834532
1248	134.036	3-Deoxy-D-glycero-D-galacto-2-nonulosonic acid	HMDB00425	22833524		-0.243763	0.0921699	0.335029	-0.14685	0.328452	0.252455	-0.238835	0.0961229	0.135859	0	1	0.78778	0	1	0.923066	0	1	0.999853	0	1	0.703515	0	1	0.895187	0	1	0.834532
1249	134.036	Allopurinol riboside	HMDB00481			-0.243763	0.0921699	0.335029	-0.14685	0.328452	0.252455	-0.238835	0.0961229	0.135859	0	1	0.78778	0	1	0.923066	0	1	0.999853	0	1	0.703515	0	1	0.895187	0	1	0.834532
1250	134.036	Arabinosylhypoxanthine	HMDB03040	46874582		-0.243763	0.0921699	0.335029	-0.14685	0.328452	0.252455	-0.238835	0.0961229	0.135859	0	1	0.78778	0	1	0.923066	0	1	0.999853	0	1	0.703515	0	1	0.895187	0	1	0.834532
1251	134.036	Ethyl 2-mercaptopropionate	HMDB31521	519709		-0.243763	0.0921699	0.335029	-0.14685	0.328452	0.252455	-0.238835	0.0961229	0.135859	0	1	0.78778	0	1	0.923066	0	1	0.999853	0	1	0.703515	0	1	0.895187	0	1	0.834532
1252	134.036	Ethyl 3-mercaptopropanoic acid	HMDB40410	21625		-0.243763	0.0921699	0.335029	-0.14685	0.328452	0.252455	-0.238835	0.0961229	0.135859	0	1	0.78778	0	1	0.923066	0	1	0.999853	0	1	0.703515	0	1	0.895187	0	1	0.834532
1253	134.036	L-Aspartic acid	HMDB00191	5960	C00049	-0.243763	0.0921699	0.335029	-0.14685	0.328452	0.252455	-0.238835	0.0961229	0.135859	0	1	0.78778	0	1	0.923066	0	1	0.999853	0	1	0.703515	0	1	0.895187	0	1	0.834532
1254	134.036	D-Aspartic acid	HMDB06483	83887	C00402	-0.243763	0.0921699	0.335029	-0.14685	0.328452	0.252455	-0.238835	0.0961229	0.135859	0	1	0.78778	0	1	0.923066	0	1	0.999853	0	1	0.703515	0	1	0.895187	0	1	0.834532
1255	134.036	Iminodiacetic acid	HMDB11753	8897	C19911	-0.243763	0.0921699	0.335029	-0.14685	0.328452	0.252455	-0.238835	0.0961229	0.135859	0	1	0.78778	0	1	0.923066	0	1	0.999853	0	1	0.703515	0	1	0.895187	0	1	0.834532
1256	134.047	Adenine	HMDB00034	190	C00147	0.0187123	0.689165	0.617893	0.418609	4.73846e-19	4.47718e-17	0.109613	0.00519225	0.0152569	0.0947113	0.0634249	0.62043	0.00220327	0.96664	0.918727	-0.296577	3.24605e-06	0.00062527	-0.0170853	0.76974	0.660626	-0.104168	0.0921727	0.881006	-0.424006	9.78047e-06	0.00090419
1257	134.047	(+)-threo-2-Amino-3,4-dihydroxybutanoic acid	HMDB29389	3914727		0.0187123	0.689165	0.617893	0.418609	4.73846e-19	4.47718e-17	0.109613	0.00519225	0.0152569	0.0947113	0.0634249	0.62043	0.00220327	0.96664	0.918727	-0.296577	3.24605e-06	0.00062527	-0.0170853	0.76974	0.660626	-0.104168	0.0921727	0.881006	-0.424006	9.78047e-06	0.00090419
1258	134.061	N-Acetylarylamine	HMDB01250	904	C07565	0	1	0.693683	0	1	0.487029	0	1	0.548096	0.161515	0.145131	0.62043	0.00856026	0.935847	0.916332	0	1	0.999853	0	1	0.703515	0	1	0.895187	0	1	0.834532
1259	134.061	2-Phenylacetamide	HMDB10715	7680	C02505	0	1	0.693683	0	1	0.487029	0	1	0.548096	0.161515	0.145131	0.62043	0.00856026	0.935847	0.916332	0	1	0.999853	0	1	0.703515	0	1	0.895187	0	1	0.834532
1260	134.061	2-Aminoacetophenone	HMDB32628	11952		0	1	0.693683	0	1	0.487029	0	1	0.548096	0.161515	0.145131	0.62043	0.00856026	0.935847	0.916332	0	1	0.999853	0	1	0.703515	0	1	0.895187	0	1	0.834532
1261	134.061	2'-Aminoacetophenone	HMDB32630	11086		0	1	0.693683	0	1	0.487029	0	1	0.548096	0.161515	0.145131	0.62043	0.00856026	0.935847	0.916332	0	1	0.999853	0	1	0.703515	0	1	0.895187	0	1	0.834532
1262	134.061	2-Acetyl-4-methylpyridine	HMDB37071	564760		0	1	0.693683	0	1	0.487029	0	1	0.548096	0.161515	0.145131	0.62043	0.00856026	0.935847	0.916332	0	1	0.999853	0	1	0.703515	0	1	0.895187	0	1	0.834532
1263	134.061	2-Acetyl-6-methylpyridine	HMDB37072	138872		0	1	0.693683	0	1	0.487029	0	1	0.548096	0.161515	0.145131	0.62043	0.00856026	0.935847	0.916332	0	1	0.999853	0	1	0.703515	0	1	0.895187	0	1	0.834532
1264	134.061	2,3-Dihydro-1H-pyrrolizine-5-carboxaldehyde	HMDB40008	6428138		0	1	0.693683	0	1	0.487029	0	1	0.548096	0.161515	0.145131	0.62043	0.00856026	0.935847	0.916332	0	1	0.999853	0	1	0.703515	0	1	0.895187	0	1	0.834532
1265	134.061	5-(2-Furanyl)-3,4-dihydro-2H-pyrrole	HMDB40013	16740686		0	1	0.693683	0	1	0.487029	0	1	0.548096	0.161515	0.145131	0.62043	0.00856026	0.935847	0.916332	0	1	0.999853	0	1	0.703515	0	1	0.895187	0	1	0.834532
1266	134.061	2-Acetyl-5-methylpyridine	HMDB40222	13068663		0	1	0.693683	0	1	0.487029	0	1	0.548096	0.161515	0.145131	0.62043	0.00856026	0.935847	0.916332	0	1	0.999853	0	1	0.703515	0	1	0.895187	0	1	0.834532
1267	134.061	4-Acetyl-2-methylpyridine	HMDB40223	20705014		0	1	0.693683	0	1	0.487029	0	1	0.548096	0.161515	0.145131	0.62043	0.00856026	0.935847	0.916332	0	1	0.999853	0	1	0.703515	0	1	0.895187	0	1	0.834532
1268	134.061	4-Acetyl-3-methylpyridine	HMDB40224	14863276		0	1	0.693683	0	1	0.487029	0	1	0.548096	0.161515	0.145131	0.62043	0.00856026	0.935847	0.916332	0	1	0.999853	0	1	0.703515	0	1	0.895187	0	1	0.834532
1269	134.895					-0.0168285	0.704734	0.624377	-0.0292754	0.480514	0.319212	-0.0738015	0.361745	0.317598	0.104704	0.384295	0.645893	-0.0377033	0.738493	0.900556	-0.174985	0.11689	0.9983	0.175216	0.111144	0.512272	-0.0947366	0.391425	0.881006	-0.181821	0.166935	0.654435
1270	134.916					0.040406	0.300142	0.473345	0.23168	8.81539e-06	6.18748e-05	-0.30403	6.41144e-09	1.05704e-07	0.150254	0.209517	0.62043	-0.111587	0.547357	0.872132	-0.557837	0.000221136	0.0212982	0.0320791	0.593269	0.622119	-0.0229339	0.727273	0.881006	-0.688116	5.19612e-08	1.65947e-05
1271	134.948					-0.0441484	0.402996	0.523783	-0.0676014	0.198229	0.181708	-0.345597	1.06512e-07	1.28621e-06	0.136912	0.281722	0.627525	0.0568714	0.534746	0.870731	-0.324694	0.00515879	0.247585	0.168292	0.199036	0.515197	-0.0595876	0.611751	0.881006	-0.492012	0.00447939	0.123908
1272	135.027	Glycinol	HMDB34105	4629012	C01263	0.0355505	0.300074	0.473345	-0.0128345	0.719818	0.4067	-0.250696	7.33042e-07	7.23395e-06	0.0126881	0.862763	0.763158	0.0308083	0.710905	0.896834	-0.101383	0.226536	0.9983	-0.0456808	0.522843	0.610256	0.0640254	0.466949	0.881006	-0.153514	0.0351762	0.405427
1273	135.027	2-Benzoxazolol	HMDB32931			0.0355505	0.300074	0.473345	-0.0128345	0.719818	0.4067	-0.250696	7.33042e-07	7.23395e-06	0.0126881	0.862763	0.763158	0.0308083	0.710905	0.896834	-0.101383	0.226536	0.9983	-0.0456808	0.522843	0.610256	0.0640254	0.466949	0.881006	-0.153514	0.0351762	0.405427
1274	135.03	Hypoxanthine	HMDB00157	790	C00262	0.0118158	0.57518	0.583718	0.103688	0.000862824	0.00299808	-0.359619	2.21679e-20	2.5431e-18	0.111407	0.236332	0.624652	0.0241299	0.800125	0.906834	-0.515628	2.15275e-05	0.0029271	0.0374204	0.302512	0.536228	-0.0436813	0.393961	0.881006	-0.674308	2.26303e-06	0.000294448
1275	135.03	Erythronic acid	HMDB00613	2781043		0.0118158	0.57518	0.583718	0.103688	0.000862824	0.00299808	-0.359619	2.21679e-20	2.5431e-18	0.111407	0.236332	0.624652	0.0241299	0.800125	0.906834	-0.515628	2.15275e-05	0.0029271	0.0374204	0.302512	0.536228	-0.0436813	0.393961	0.881006	-0.674308	2.26303e-06	0.000294448
1276	135.03	Threonic acid	HMDB00943	151152	C01620	0.0118158	0.57518	0.583718	0.103688	0.000862824	0.00299808	-0.359619	2.21679e-20	2.5431e-18	0.111407	0.236332	0.624652	0.0241299	0.800125	0.906834	-0.515628	2.15275e-05	0.0029271	0.0374204	0.302512	0.536228	-0.0436813	0.393961	0.881006	-0.674308	2.26303e-06	0.000294448
1277	135.045	Phenylacetic acid	HMDB00209	999	C07086	-0.0416494	0.128958	0.373911	-0.11596	2.2733e-05	0.000140672	-0.221743	6.34379e-09	1.05218e-07	0.124372	0.179182	0.62043	0.0877865	0.319058	0.835698	-0.0710005	0.450145	0.9983	0.0963619	0.129665	0.512272	-0.0119689	0.857152	0.884339	-0.203799	0.0716215	0.537528
1278	135.045	4-Hydroxyphenylacetaldehyde	HMDB03767	440113	C03765	-0.0416494	0.128958	0.373911	-0.11596	2.2733e-05	0.000140672	-0.221743	6.34379e-09	1.05218e-07	0.124372	0.179182	0.62043	0.0877865	0.319058	0.835698	-0.0710005	0.450145	0.9983	0.0963619	0.129665	0.512272	-0.0119689	0.857152	0.884339	-0.203799	0.0716215	0.537528
1279	135.045	4-Methoxybenzaldehyde	HMDB29686	31244	C10761	-0.0416494	0.128958	0.373911	-0.11596	2.2733e-05	0.000140672	-0.221743	6.34379e-09	1.05218e-07	0.124372	0.179182	0.62043	0.0877865	0.319058	0.835698	-0.0710005	0.450145	0.9983	0.0963619	0.129665	0.512272	-0.0119689	0.857152	0.884339	-0.203799	0.0716215	0.537528
1280	135.045	3-Methoxybenzaldehyde	HMDB31459	11569		-0.0416494	0.128958	0.373911	-0.11596	2.2733e-05	0.000140672	-0.221743	6.34379e-09	1.05218e-07	0.124372	0.179182	0.62043	0.0877865	0.319058	0.835698	-0.0710005	0.450145	0.9983	0.0963619	0.129665	0.512272	-0.0119689	0.857152	0.884339	-0.203799	0.0716215	0.537528
1281	135.045	3-(5-Methyl-2-furyl)prop-2-enal	HMDB32400	11434978		-0.0416494	0.128958	0.373911	-0.11596	2.2733e-05	0.000140672	-0.221743	6.34379e-09	1.05218e-07	0.124372	0.179182	0.62043	0.0877865	0.319058	0.835698	-0.0710005	0.450145	0.9983	0.0963619	0.129665	0.512272	-0.0119689	0.857152	0.884339	-0.203799	0.0716215	0.537528
1282	135.045	2'-Hydroxyacetophenone	HMDB32568	8375		-0.0416494	0.128958	0.373911	-0.11596	2.2733e-05	0.000140672	-0.221743	6.34379e-09	1.05218e-07	0.124372	0.179182	0.62043	0.0877865	0.319058	0.835698	-0.0710005	0.450145	0.9983	0.0963619	0.129665	0.512272	-0.0119689	0.857152	0.884339	-0.203799	0.0716215	0.537528
1283	135.045	4-(2-Furanyl)-3-buten-2-one	HMDB33128	1549522		-0.0416494	0.128958	0.373911	-0.11596	2.2733e-05	0.000140672	-0.221743	6.34379e-09	1.05218e-07	0.124372	0.179182	0.62043	0.0877865	0.319058	0.835698	-0.0710005	0.450145	0.9983	0.0963619	0.129665	0.512272	-0.0119689	0.857152	0.884339	-0.203799	0.0716215	0.537528
1284	135.045	2-Methoxybenzaldehyde	HMDB33766	8658		-0.0416494	0.128958	0.373911	-0.11596	2.2733e-05	0.000140672	-0.221743	6.34379e-09	1.05218e-07	0.124372	0.179182	0.62043	0.0877865	0.319058	0.835698	-0.0710005	0.450145	0.9983	0.0963619	0.129665	0.512272	-0.0119689	0.857152	0.884339	-0.203799	0.0716215	0.537528
1285	135.045	Methyl benzoate	HMDB33968	7150		-0.0416494	0.128958	0.373911	-0.11596	2.2733e-05	0.000140672	-0.221743	6.34379e-09	1.05218e-07	0.124372	0.179182	0.62043	0.0877865	0.319058	0.835698	-0.0710005	0.450145	0.9983	0.0963619	0.129665	0.512272	-0.0119689	0.857152	0.884339	-0.203799	0.0716215	0.537528
1286	135.045	alpha-Methyl-2-furanacrolein	HMDB38176	6210220		-0.0416494	0.128958	0.373911	-0.11596	2.2733e-05	0.000140672	-0.221743	6.34379e-09	1.05218e-07	0.124372	0.179182	0.62043	0.0877865	0.319058	0.835698	-0.0710005	0.450145	0.9983	0.0963619	0.129665	0.512272	-0.0119689	0.857152	0.884339	-0.203799	0.0716215	0.537528
1287	135.045	3-(3-Furanyl)-2-methyl-2-propenal	HMDB40638			-0.0416494	0.128958	0.373911	-0.11596	2.2733e-05	0.000140672	-0.221743	6.34379e-09	1.05218e-07	0.124372	0.179182	0.62043	0.0877865	0.319058	0.835698	-0.0710005	0.450145	0.9983	0.0963619	0.129665	0.512272	-0.0119689	0.857152	0.884339	-0.203799	0.0716215	0.537528
1288	135.045	Phenyl acetate	HMDB40733	31229	C00548	-0.0416494	0.128958	0.373911	-0.11596	2.2733e-05	0.000140672	-0.221743	6.34379e-09	1.05218e-07	0.124372	0.179182	0.62043	0.0877865	0.319058	0.835698	-0.0710005	0.450145	0.9983	0.0963619	0.129665	0.512272	-0.0119689	0.857152	0.884339	-0.203799	0.0716215	0.537528
1289	135.045	Benzyl formate	HMDB41485	7708	C05613	-0.0416494	0.128958	0.373911	-0.11596	2.2733e-05	0.000140672	-0.221743	6.34379e-09	1.05218e-07	0.124372	0.179182	0.62043	0.0877865	0.319058	0.835698	-0.0710005	0.450145	0.9983	0.0963619	0.129665	0.512272	-0.0119689	0.857152	0.884339	-0.203799	0.0716215	0.537528
1290	135.056	(Â±)-Tembamide	HMDB30639	177583		-0.0898061	0.0487129	0.28048	-0.174623	0.000249674	0.00109333	-0.270133	3.24595e-05	0.000211614	0.131927	0.214136	0.62043	0.104238	0.325152	0.835698	-0.0629321	0.552005	0.9983	0.0725568	0.389641	0.570383	-0.0565397	0.524383	0.881006	-0.201266	0.0415415	0.431767
1291	135.056	Hypoglycin B	HMDB29428	108105	C08280	-0.0898061	0.0487129	0.28048	-0.174623	0.000249674	0.00109333	-0.270133	3.24595e-05	0.000211614	0.131927	0.214136	0.62043	0.104238	0.325152	0.835698	-0.0629321	0.552005	0.9983	0.0725568	0.389641	0.570383	-0.0565397	0.524383	0.881006	-0.201266	0.0415415	0.431767
1292	135.056	N-Methylnicotinamide	HMDB03152	64950		-0.0898061	0.0487129	0.28048	-0.174623	0.000249674	0.00109333	-0.270133	3.24595e-05	0.000211614	0.131927	0.214136	0.62043	0.104238	0.325152	0.835698	-0.0629321	0.552005	0.9983	0.0725568	0.389641	0.570383	-0.0565397	0.524383	0.881006	-0.201266	0.0415415	0.431767
1293	135.056	2-Acetyl-3-methylpyrazine	HMDB30001	32093		-0.0898061	0.0487129	0.28048	-0.174623	0.000249674	0.00109333	-0.270133	3.24595e-05	0.000211614	0.131927	0.214136	0.62043	0.104238	0.325152	0.835698	-0.0629321	0.552005	0.9983	0.0725568	0.389641	0.570383	-0.0565397	0.524383	0.881006	-0.201266	0.0415415	0.431767
1294	135.056	2-Aminobenzamide	HMDB33947	6942	C17512	-0.0898061	0.0487129	0.28048	-0.174623	0.000249674	0.00109333	-0.270133	3.24595e-05	0.000211614	0.131927	0.214136	0.62043	0.104238	0.325152	0.835698	-0.0629321	0.552005	0.9983	0.0725568	0.389641	0.570383	-0.0565397	0.524383	0.881006	-0.201266	0.0415415	0.431767
1295	135.056	4-Acetyl-2-methylpyrimidine	HMDB37819	5362572		-0.0898061	0.0487129	0.28048	-0.174623	0.000249674	0.00109333	-0.270133	3.24595e-05	0.000211614	0.131927	0.214136	0.62043	0.104238	0.325152	0.835698	-0.0629321	0.552005	0.9983	0.0725568	0.389641	0.570383	-0.0565397	0.524383	0.881006	-0.201266	0.0415415	0.431767
1296	135.056	2,3-Dihydroxyvaleric acid	HMDB00421	20848966		-0.0898061	0.0487129	0.28048	-0.174623	0.000249674	0.00109333	-0.270133	3.24595e-05	0.000211614	0.131927	0.214136	0.62043	0.104238	0.325152	0.835698	-0.0629321	0.552005	0.9983	0.0725568	0.389641	0.570383	-0.0565397	0.524383	0.881006	-0.201266	0.0415415	0.431767
1297	135.056	1-Deoxy-D-xylulose	HMDB01292	12444984	C06257	-0.0898061	0.0487129	0.28048	-0.174623	0.000249674	0.00109333	-0.270133	3.24595e-05	0.000211614	0.131927	0.214136	0.62043	0.104238	0.325152	0.835698	-0.0629321	0.552005	0.9983	0.0725568	0.389641	0.570383	-0.0565397	0.524383	0.881006	-0.201266	0.0415415	0.431767
1298	135.056	Deoxyribose	HMDB03224	22833604	C01801	-0.0898061	0.0487129	0.28048	-0.174623	0.000249674	0.00109333	-0.270133	3.24595e-05	0.000211614	0.131927	0.214136	0.62043	0.104238	0.325152	0.835698	-0.0629321	0.552005	0.9983	0.0725568	0.389641	0.570383	-0.0565397	0.524383	0.881006	-0.201266	0.0415415	0.431767
1299	135.056	(R)-2,3-Dihydroxy-isovalerate	HMDB12141	440279	C04272	-0.0898061	0.0487129	0.28048	-0.174623	0.000249674	0.00109333	-0.270133	3.24595e-05	0.000211614	0.131927	0.214136	0.62043	0.104238	0.325152	0.835698	-0.0629321	0.552005	0.9983	0.0725568	0.389641	0.570383	-0.0565397	0.524383	0.881006	-0.201266	0.0415415	0.431767
1300	135.056	(R)-glycerol 1-acetate	HMDB12485	6993818		-0.0898061	0.0487129	0.28048	-0.174623	0.000249674	0.00109333	-0.270133	3.24595e-05	0.000211614	0.131927	0.214136	0.62043	0.104238	0.325152	0.835698	-0.0629321	0.552005	0.9983	0.0725568	0.389641	0.570383	-0.0565397	0.524383	0.881006	-0.201266	0.0415415	0.431767
1301	135.056	2,3-Dihydroxy-2-methylbutanoic acid	HMDB29576	301941		-0.0898061	0.0487129	0.28048	-0.174623	0.000249674	0.00109333	-0.270133	3.24595e-05	0.000211614	0.131927	0.214136	0.62043	0.104238	0.325152	0.835698	-0.0629321	0.552005	0.9983	0.0725568	0.389641	0.570383	-0.0565397	0.524383	0.881006	-0.201266	0.0415415	0.431767
1302	135.066	2-Methylerythritol	HMDB11659	53481015		0.109639	0.201103	0.416082	-0.475185	1.8011e-09	2.5576e-08	-0.63544	1.3786e-09	2.58208e-08	0.0341897	0.71226	0.718813	0.248904	0.0133128	0.797087	-0.196622	0.0155994	0.510493	-0.0261307	0.747149	0.655066	0.00666036	0.960126	0.888079	-0.0670778	0.486072	0.735989
1303	135.066	3-Deoxy-D-arabinitol	HMDB31201	14865845		0.109639	0.201103	0.416082	-0.475185	1.8011e-09	2.5576e-08	-0.63544	1.3786e-09	2.58208e-08	0.0341897	0.71226	0.718813	0.248904	0.0133128	0.797087	-0.196622	0.0155994	0.510493	-0.0261307	0.747149	0.655066	0.00666036	0.960126	0.888079	-0.0670778	0.486072	0.735989
1304	135.066	2-Deoxy-D-ribitol	HMDB33919	249377		0.109639	0.201103	0.416082	-0.475185	1.8011e-09	2.5576e-08	-0.63544	1.3786e-09	2.58208e-08	0.0341897	0.71226	0.718813	0.248904	0.0133128	0.797087	-0.196622	0.0155994	0.510493	-0.0261307	0.747149	0.655066	0.00666036	0.960126	0.888079	-0.0670778	0.486072	0.735989
1305	135.066	1-Deoxy-D-ribitol	HMDB41486	270738		0.109639	0.201103	0.416082	-0.475185	1.8011e-09	2.5576e-08	-0.63544	1.3786e-09	2.58208e-08	0.0341897	0.71226	0.718813	0.248904	0.0133128	0.797087	-0.196622	0.0155994	0.510493	-0.0261307	0.747149	0.655066	0.00666036	0.960126	0.888079	-0.0670778	0.486072	0.735989
1306	135.895					-0.0400304	0.434546	0.534087	-9.96081e-05	0.998589	0.487029	-0.0442124	0.636649	0.435064	0.18099	0.0456141	0.62043	0.0283418	0.708813	0.896834	-0.0464965	0.654206	0.9983	0.120523	0.37595	0.56621	-0.16363	0.286671	0.881006	-0.232773	0.140645	0.627149
1307	136.026					0.174854	0.185988	0.411122	0.0661487	0.572935	0.355948	0	1	0.548096	0	1	0.78778	0	1	0.923066	0	1	0.999853	0	1	0.703515	0	1	0.895187	0	1	0.834532
1308	136.04	p-Aminobenzoic acid	HMDB01392	978	C00568	-0.0241623	0.321623	0.486301	-0.0969265	0.000103259	0.000506329	-0.179118	5.15584e-08	6.75975e-07	0.0687206	0.289347	0.627525	0.0297338	0.633612	0.886883	-0.0780478	0.210018	0.9983	0.0503727	0.193628	0.51517	-0.0272959	0.579089	0.881006	-0.151535	0.000647688	0.0297896
1309	136.04	3-Pyridylacetic acid	HMDB01538	108		-0.0241623	0.321623	0.486301	-0.0969265	0.000103259	0.000506329	-0.179118	5.15584e-08	6.75975e-07	0.0687206	0.289347	0.627525	0.0297338	0.633612	0.886883	-0.0780478	0.210018	0.9983	0.0503727	0.193628	0.51517	-0.0272959	0.579089	0.881006	-0.151535	0.000647688	0.0297896
1310	136.04	Methyl nicotinate	HMDB29806	7151		-0.0241623	0.321623	0.486301	-0.0969265	0.000103259	0.000506329	-0.179118	5.15584e-08	6.75975e-07	0.0687206	0.289347	0.627525	0.0297338	0.633612	0.886883	-0.0780478	0.210018	0.9983	0.0503727	0.193628	0.51517	-0.0272959	0.579089	0.881006	-0.151535	0.000647688	0.0297896
1311	136.048	Phenylacetic acid	HMDB00209	999	C07086	-0.05401	0.0869848	0.332005	-0.124149	3.86581e-05	0.000215838	-0.21875	9.96409e-08	1.21929e-06	0.121507	0.169855	0.62043	0.0920324	0.274905	0.835698	-0.0547186	0.547699	0.9983	0.0868382	0.208785	0.5224	-0.041255	0.570488	0.881006	-0.217437	0.0766558	0.543955
1312	136.048	4-Hydroxyphenylacetaldehyde	HMDB03767	440113	C03765	-0.05401	0.0869848	0.332005	-0.124149	3.86581e-05	0.000215838	-0.21875	9.96409e-08	1.21929e-06	0.121507	0.169855	0.62043	0.0920324	0.274905	0.835698	-0.0547186	0.547699	0.9983	0.0868382	0.208785	0.5224	-0.041255	0.570488	0.881006	-0.217437	0.0766558	0.543955
1313	136.048	4-Methoxybenzaldehyde	HMDB29686	31244	C10761	-0.05401	0.0869848	0.332005	-0.124149	3.86581e-05	0.000215838	-0.21875	9.96409e-08	1.21929e-06	0.121507	0.169855	0.62043	0.0920324	0.274905	0.835698	-0.0547186	0.547699	0.9983	0.0868382	0.208785	0.5224	-0.041255	0.570488	0.881006	-0.217437	0.0766558	0.543955
1314	136.048	3-Methoxybenzaldehyde	HMDB31459	11569		-0.05401	0.0869848	0.332005	-0.124149	3.86581e-05	0.000215838	-0.21875	9.96409e-08	1.21929e-06	0.121507	0.169855	0.62043	0.0920324	0.274905	0.835698	-0.0547186	0.547699	0.9983	0.0868382	0.208785	0.5224	-0.041255	0.570488	0.881006	-0.217437	0.0766558	0.543955
1315	136.048	3-(5-Methyl-2-furyl)prop-2-enal	HMDB32400	11434978		-0.05401	0.0869848	0.332005	-0.124149	3.86581e-05	0.000215838	-0.21875	9.96409e-08	1.21929e-06	0.121507	0.169855	0.62043	0.0920324	0.274905	0.835698	-0.0547186	0.547699	0.9983	0.0868382	0.208785	0.5224	-0.041255	0.570488	0.881006	-0.217437	0.0766558	0.543955
1316	136.048	2'-Hydroxyacetophenone	HMDB32568	8375		-0.05401	0.0869848	0.332005	-0.124149	3.86581e-05	0.000215838	-0.21875	9.96409e-08	1.21929e-06	0.121507	0.169855	0.62043	0.0920324	0.274905	0.835698	-0.0547186	0.547699	0.9983	0.0868382	0.208785	0.5224	-0.041255	0.570488	0.881006	-0.217437	0.0766558	0.543955
1317	136.048	4-(2-Furanyl)-3-buten-2-one	HMDB33128	1549522		-0.05401	0.0869848	0.332005	-0.124149	3.86581e-05	0.000215838	-0.21875	9.96409e-08	1.21929e-06	0.121507	0.169855	0.62043	0.0920324	0.274905	0.835698	-0.0547186	0.547699	0.9983	0.0868382	0.208785	0.5224	-0.041255	0.570488	0.881006	-0.217437	0.0766558	0.543955
1318	136.048	2-Methoxybenzaldehyde	HMDB33766	8658		-0.05401	0.0869848	0.332005	-0.124149	3.86581e-05	0.000215838	-0.21875	9.96409e-08	1.21929e-06	0.121507	0.169855	0.62043	0.0920324	0.274905	0.835698	-0.0547186	0.547699	0.9983	0.0868382	0.208785	0.5224	-0.041255	0.570488	0.881006	-0.217437	0.0766558	0.543955
1319	136.048	Methyl benzoate	HMDB33968	7150		-0.05401	0.0869848	0.332005	-0.124149	3.86581e-05	0.000215838	-0.21875	9.96409e-08	1.21929e-06	0.121507	0.169855	0.62043	0.0920324	0.274905	0.835698	-0.0547186	0.547699	0.9983	0.0868382	0.208785	0.5224	-0.041255	0.570488	0.881006	-0.217437	0.0766558	0.543955
1320	136.048	alpha-Methyl-2-furanacrolein	HMDB38176	6210220		-0.05401	0.0869848	0.332005	-0.124149	3.86581e-05	0.000215838	-0.21875	9.96409e-08	1.21929e-06	0.121507	0.169855	0.62043	0.0920324	0.274905	0.835698	-0.0547186	0.547699	0.9983	0.0868382	0.208785	0.5224	-0.041255	0.570488	0.881006	-0.217437	0.0766558	0.543955
1321	136.048	3-(3-Furanyl)-2-methyl-2-propenal	HMDB40638			-0.05401	0.0869848	0.332005	-0.124149	3.86581e-05	0.000215838	-0.21875	9.96409e-08	1.21929e-06	0.121507	0.169855	0.62043	0.0920324	0.274905	0.835698	-0.0547186	0.547699	0.9983	0.0868382	0.208785	0.5224	-0.041255	0.570488	0.881006	-0.217437	0.0766558	0.543955
1322	136.048	Phenyl acetate	HMDB40733	31229	C00548	-0.05401	0.0869848	0.332005	-0.124149	3.86581e-05	0.000215838	-0.21875	9.96409e-08	1.21929e-06	0.121507	0.169855	0.62043	0.0920324	0.274905	0.835698	-0.0547186	0.547699	0.9983	0.0868382	0.208785	0.5224	-0.041255	0.570488	0.881006	-0.217437	0.0766558	0.543955
1323	136.048	Benzyl formate	HMDB41485	7708	C05613	-0.05401	0.0869848	0.332005	-0.124149	3.86581e-05	0.000215838	-0.21875	9.96409e-08	1.21929e-06	0.121507	0.169855	0.62043	0.0920324	0.274905	0.835698	-0.0547186	0.547699	0.9983	0.0868382	0.208785	0.5224	-0.041255	0.570488	0.881006	-0.217437	0.0766558	0.543955
1324	136.07	2-Methylerythritol	HMDB11659	53481015		-0.0343836	0.830837	0.658208	0	1	0.487029	-0.310461	0.0665684	0.106066	0	1	0.78778	-0.0205567	0.915304	0.913377	0	1	0.999853	0	1	0.703515	0	1	0.895187	0	1	0.834532
1325	136.07	3-Deoxy-D-arabinitol	HMDB31201	14865845		-0.0343836	0.830837	0.658208	0	1	0.487029	-0.310461	0.0665684	0.106066	0	1	0.78778	-0.0205567	0.915304	0.913377	0	1	0.999853	0	1	0.703515	0	1	0.895187	0	1	0.834532
1326	136.07	2-Deoxy-D-ribitol	HMDB33919	249377		-0.0343836	0.830837	0.658208	0	1	0.487029	-0.310461	0.0665684	0.106066	0	1	0.78778	-0.0205567	0.915304	0.913377	0	1	0.999853	0	1	0.703515	0	1	0.895187	0	1	0.834532
1327	136.07	1-Deoxy-D-ribitol	HMDB41486	270738		-0.0343836	0.830837	0.658208	0	1	0.487029	-0.310461	0.0665684	0.106066	0	1	0.78778	-0.0205567	0.915304	0.913377	0	1	0.999853	0	1	0.703515	0	1	0.895187	0	1	0.834532
1328	136.077	Tyramine	HMDB00306	5610	C00483	-0.118235	0.0275388	0.243444	-0.139893	0.00675504	0.0154945	-0.234402	4.16733e-05	0.000264897	0.108731	0.359409	0.638935	0.105636	0.406794	0.847449	-0.0493729	0.691511	0.9983	0.124357	0.227318	0.52706	-0.0522979	0.684258	0.881006	-0.229871	0.200636	0.678258
1329	136.077	2-Hydroxyphenethylamine	HMDB01065	1000	C02735	-0.118235	0.0275388	0.243444	-0.139893	0.00675504	0.0154945	-0.234402	4.16733e-05	0.000264897	0.108731	0.359409	0.638935	0.105636	0.406794	0.847449	-0.0493729	0.691511	0.9983	0.124357	0.227318	0.52706	-0.0522979	0.684258	0.881006	-0.229871	0.200636	0.678258
1330	136.077	Dimethylaniline-N-oxide	HMDB01466	950	C01183	-0.118235	0.0275388	0.243444	-0.139893	0.00675504	0.0154945	-0.234402	4.16733e-05	0.000264897	0.108731	0.359409	0.638935	0.105636	0.406794	0.847449	-0.0493729	0.691511	0.9983	0.124357	0.227318	0.52706	-0.0522979	0.684258	0.881006	-0.229871	0.200636	0.678258
1331	136.077	m-Tyramine	HMDB04989	11492		-0.118235	0.0275388	0.243444	-0.139893	0.00675504	0.0154945	-0.234402	4.16733e-05	0.000264897	0.108731	0.359409	0.638935	0.105636	0.406794	0.847449	-0.0493729	0.691511	0.9983	0.124357	0.227318	0.52706	-0.0522979	0.684258	0.881006	-0.229871	0.200636	0.678258
1332	136.077	2-Acetyl-1-ethylpyrrole	HMDB29759	61988		-0.118235	0.0275388	0.243444	-0.139893	0.00675504	0.0154945	-0.234402	4.16733e-05	0.000264897	0.108731	0.359409	0.638935	0.105636	0.406794	0.847449	-0.0493729	0.691511	0.9983	0.124357	0.227318	0.52706	-0.0522979	0.684258	0.881006	-0.229871	0.200636	0.678258
1333	136.077	1,2,3,4,5,6-Hexahydro-7H-cyclopenta[b]pyridin-7-one	HMDB39657	6428973		-0.118235	0.0275388	0.243444	-0.139893	0.00675504	0.0154945	-0.234402	4.16733e-05	0.000264897	0.108731	0.359409	0.638935	0.105636	0.406794	0.847449	-0.0493729	0.691511	0.9983	0.124357	0.227318	0.52706	-0.0522979	0.684258	0.881006	-0.229871	0.200636	0.678258
1334	136.077	(Â±)-2-(2-Furanyl)pyrrolidine	HMDB40059	3675988		-0.118235	0.0275388	0.243444	-0.139893	0.00675504	0.0154945	-0.234402	4.16733e-05	0.000264897	0.108731	0.359409	0.638935	0.105636	0.406794	0.847449	-0.0493729	0.691511	0.9983	0.124357	0.227318	0.52706	-0.0522979	0.684258	0.881006	-0.229871	0.200636	0.678258
1335	136.892					-0.041996	0.357199	0.505156	-0.055749	0.208982	0.18746	-0.0701546	0.393677	0.334022	0.089364	0.446797	0.656115	-0.0219602	0.843117	0.909838	-0.120572	0.271703	0.9983	0.174951	0.113379	0.512272	-0.0399739	0.724431	0.881006	-0.128868	0.31848	0.716713
1336	136.902					-0.0929671	0.264185	0.454066	-0.0919467	0.265139	0.221171	-0.0468958	0.592829	0.416641	0.151184	0.291611	0.627525	-0.084712	0.51733	0.868756	-0.0733593	0.58355	0.9983	0.0949772	0.592615	0.622077	0.0308388	0.828964	0.884339	-0.146457	0.334592	0.716713
1337	136.913					0.0554383	0.174571	0.404872	0.223793	2.91396e-05	0.00017333	-0.26816	2.04239e-06	1.86201e-05	0.111313	0.317298	0.632424	0.00145423	0.990237	0.92289	-0.525578	0.000286225	0.024504	0.0414187	0.514243	0.606555	-0.0357604	0.633285	0.881006	-0.651678	4.38688e-06	0.000467009
1338	136.926					0.0215015	0.682885	0.616688	0.00320908	0.966036	0.479776	-0.0824966	0.571382	0.410536	0.0557106	0.489848	0.661114	-0.0189777	0.846628	0.909838	-0.302557	0.00721728	0.314769	0	1	0.703515	0	1	0.895187	0	1	0.834532
1339	136.945					-0.0787393	0.221985	0.431226	0.0387249	0.485815	0.321343	0	1	0.548096	0.0983831	0.325118	0.632789	-0.0145338	0.776343	0.905678	0	1	0.999853	0.151046	0.0855671	0.512272	0.0682038	0.514288	0.881006	0	1	0.834532
1340	136.973					-0.0959485	0.114106	0.363284	-0.107848	0.053343	0.0729238	-0.219982	0.0012883	0.0049333	0.170309	0.135924	0.62043	0.099985	0.383918	0.83818	-0.0541566	0.653678	0.9983	0.152103	0.247472	0.530304	-0.0730046	0.536933	0.881006	-0.163462	0.137804	0.627149
1341	137.001	D-Glucuronic acid 1-phosphate	HMDB03976	440650	C05385	0	1	0.693683	0	1	0.487029	0	1	0.548096	0	1	0.78778	0	1	0.923066	0	1	0.999853	0	1	0.703515	0	1	0.895187	0	1	0.834532
1342	137.001	S-Methyl 2-propene-1-sulfinothioate	HMDB32744	5319504		0	1	0.693683	0	1	0.487029	0	1	0.548096	0	1	0.78778	0	1	0.923066	0	1	0.999853	0	1	0.703515	0	1	0.895187	0	1	0.834532
1343	137.001	S-2-Propenyl methanesulfinothioate	HMDB32745	20216915		0	1	0.693683	0	1	0.487029	0	1	0.548096	0	1	0.78778	0	1	0.923066	0	1	0.999853	0	1	0.703515	0	1	0.895187	0	1	0.834532
1344	137.001	(Z)-S-Methyl 1-propenesulfinothioate	HMDB32746			0	1	0.693683	0	1	0.487029	0	1	0.548096	0	1	0.78778	0	1	0.923066	0	1	0.999853	0	1	0.703515	0	1	0.895187	0	1	0.834532
1345	137.001	(Z)-S-1-Propenyl methanesulfinothioate	HMDB32747	14412546		0	1	0.693683	0	1	0.487029	0	1	0.548096	0	1	0.78778	0	1	0.923066	0	1	0.999853	0	1	0.703515	0	1	0.895187	0	1	0.834532
1346	137.01					0.0112159	0.779774	0.644711	-0.0757648	0.0392768	0.0574337	-0.207177	5.74969e-06	4.65603e-05	-0.0955856	0.289349	0.627525	-0.0596079	0.508514	0.867317	-0.128748	0.183554	0.9983	-0.109682	0.0441334	0.512272	-0.0182387	0.793921	0.884339	0.00385275	0.959383	0.827566
1347	137.025	O-Demethylfonsecin	HMDB33649			-0.0486665	0.167518	0.398958	-0.0587277	0.136369	0.140819	-0.125769	0.0224022	0.0465858	0.0482471	0.5773	0.68495	-0.0410674	0.642012	0.886883	-0.127347	0.098266	0.9983	0.0272235	0.74583	0.655066	-0.0935451	0.196352	0.881006	-0.172606	0.0246681	0.345466
1348	137.025	cis,trans-5'-Hydroxythalidomide	HMDB13870	9878646		-0.0486665	0.167518	0.398958	-0.0587277	0.136369	0.140819	-0.125769	0.0224022	0.0465858	0.0482471	0.5773	0.68495	-0.0410674	0.642012	0.886883	-0.127347	0.098266	0.9983	0.0272235	0.74583	0.655066	-0.0935451	0.196352	0.881006	-0.172606	0.0246681	0.345466
1349	137.025	5-Hydroxythalidomide	HMDB13871	5743568		-0.0486665	0.167518	0.398958	-0.0587277	0.136369	0.140819	-0.125769	0.0224022	0.0465858	0.0482471	0.5773	0.68495	-0.0410674	0.642012	0.886883	-0.127347	0.098266	0.9983	0.0272235	0.74583	0.655066	-0.0935451	0.196352	0.881006	-0.172606	0.0246681	0.345466
1350	137.025	Thalidomide arene oxide	HMDB13872			-0.0486665	0.167518	0.398958	-0.0587277	0.136369	0.140819	-0.125769	0.0224022	0.0465858	0.0482471	0.5773	0.68495	-0.0410674	0.642012	0.886883	-0.127347	0.098266	0.9983	0.0272235	0.74583	0.655066	-0.0935451	0.196352	0.881006	-0.172606	0.0246681	0.345466
1351	137.025	4-Hydroxybenzoic acid	HMDB00500	135	C00156	-0.0486665	0.167518	0.398958	-0.0587277	0.136369	0.140819	-0.125769	0.0224022	0.0465858	0.0482471	0.5773	0.68495	-0.0410674	0.642012	0.886883	-0.127347	0.098266	0.9983	0.0272235	0.74583	0.655066	-0.0935451	0.196352	0.881006	-0.172606	0.0246681	0.345466
1352	137.025	Gentisate aldehyde	HMDB04062	70949	C05585	-0.0486665	0.167518	0.398958	-0.0587277	0.136369	0.140819	-0.125769	0.0224022	0.0465858	0.0482471	0.5773	0.68495	-0.0410674	0.642012	0.886883	-0.127347	0.098266	0.9983	0.0272235	0.74583	0.655066	-0.0935451	0.196352	0.881006	-0.172606	0.0246681	0.345466
1353	137.025	2-Methoxy-1,4-benzoquinone	HMDB32576	76146		-0.0486665	0.167518	0.398958	-0.0587277	0.136369	0.140819	-0.125769	0.0224022	0.0465858	0.0482471	0.5773	0.68495	-0.0410674	0.642012	0.886883	-0.127347	0.098266	0.9983	0.0272235	0.74583	0.655066	-0.0935451	0.196352	0.881006	-0.172606	0.0246681	0.345466
1354	137.025	alpha-Furyl methyl diketone	HMDB32920	74038		-0.0486665	0.167518	0.398958	-0.0587277	0.136369	0.140819	-0.125769	0.0224022	0.0465858	0.0482471	0.5773	0.68495	-0.0410674	0.642012	0.886883	-0.127347	0.098266	0.9983	0.0272235	0.74583	0.655066	-0.0935451	0.196352	0.881006	-0.172606	0.0246681	0.345466
1355	137.025	Sesamol	HMDB33812	68289	C10832	-0.0486665	0.167518	0.398958	-0.0587277	0.136369	0.140819	-0.125769	0.0224022	0.0465858	0.0482471	0.5773	0.68495	-0.0410674	0.642012	0.886883	-0.127347	0.098266	0.9983	0.0272235	0.74583	0.655066	-0.0935451	0.196352	0.881006	-0.172606	0.0246681	0.345466
1356	137.025	1H-Pyrrolo[2,1-c][1,4]thiazine	HMDB40229	526182		-0.0486665	0.167518	0.398958	-0.0587277	0.136369	0.140819	-0.125769	0.0224022	0.0465858	0.0482471	0.5773	0.68495	-0.0410674	0.642012	0.886883	-0.127347	0.098266	0.9983	0.0272235	0.74583	0.655066	-0.0935451	0.196352	0.881006	-0.172606	0.0246681	0.345466
1357	137.036	Urocanic acid	HMDB00301	736715	C00785	-0.0587103	0.0258304	0.243444	-0.0830392	0.00239266	0.00677957	-0.202081	7.90477e-07	7.74521e-06	-0.0250654	0.751563	0.73281	-0.0733423	0.37276	0.835698	-0.145696	0.0606443	0.905283	0.0813986	0.139486	0.512272	-0.0274711	0.609166	0.881006	-0.145475	0.0213455	0.324595
1358	137.036	Nicotinamide N-oxide	HMDB02730	72661		-0.0587103	0.0258304	0.243444	-0.0830392	0.00239266	0.00677957	-0.202081	7.90477e-07	7.74521e-06	-0.0250654	0.751563	0.73281	-0.0733423	0.37276	0.835698	-0.145696	0.0606443	0.905283	0.0813986	0.139486	0.512272	-0.0274711	0.609166	0.881006	-0.145475	0.0213455	0.324595
1359	137.036	5-Oxo-2(5H)-isoxazolepropanenitrile	HMDB31338	171055		-0.0587103	0.0258304	0.243444	-0.0830392	0.00239266	0.00677957	-0.202081	7.90477e-07	7.74521e-06	-0.0250654	0.751563	0.73281	-0.0733423	0.37276	0.835698	-0.145696	0.0606443	0.905283	0.0813986	0.139486	0.512272	-0.0274711	0.609166	0.881006	-0.145475	0.0213455	0.324595
1360	137.036	(E)-Urocanic acid	HMDB34174	1549103		-0.0587103	0.0258304	0.243444	-0.0830392	0.00239266	0.00677957	-0.202081	7.90477e-07	7.74521e-06	-0.0250654	0.751563	0.73281	-0.0733423	0.37276	0.835698	-0.145696	0.0606443	0.905283	0.0813986	0.139486	0.512272	-0.0274711	0.609166	0.881006	-0.145475	0.0213455	0.324595
1361	137.036	Erythronic acid	HMDB00613	2781043		-0.0587103	0.0258304	0.243444	-0.0830392	0.00239266	0.00677957	-0.202081	7.90477e-07	7.74521e-06	-0.0250654	0.751563	0.73281	-0.0733423	0.37276	0.835698	-0.145696	0.0606443	0.905283	0.0813986	0.139486	0.512272	-0.0274711	0.609166	0.881006	-0.145475	0.0213455	0.324595
1362	137.036	Threonic acid	HMDB00943	151152	C01620	-0.0587103	0.0258304	0.243444	-0.0830392	0.00239266	0.00677957	-0.202081	7.90477e-07	7.74521e-06	-0.0250654	0.751563	0.73281	-0.0733423	0.37276	0.835698	-0.145696	0.0606443	0.905283	0.0813986	0.139486	0.512272	-0.0274711	0.609166	0.881006	-0.145475	0.0213455	0.324595
1363	137.044	p-Aminobenzoic acid	HMDB01392	978	C00568	-0.0251234	0.635339	0.600797	-0.013303	0.919722	0.467203	0	1	0.548096	0	1	0.78778	0	1	0.923066	0	1	0.999853	0	1	0.703515	0	1	0.895187	0	1	0.834532
1364	137.044	3-Pyridylacetic acid	HMDB01538	108		-0.0251234	0.635339	0.600797	-0.013303	0.919722	0.467203	0	1	0.548096	0	1	0.78778	0	1	0.923066	0	1	0.999853	0	1	0.703515	0	1	0.895187	0	1	0.834532
1365	137.044	Methyl nicotinate	HMDB29806	7151		-0.0251234	0.635339	0.600797	-0.013303	0.919722	0.467203	0	1	0.548096	0	1	0.78778	0	1	0.923066	0	1	0.999853	0	1	0.703515	0	1	0.895187	0	1	0.834532
1366	137.061	Glutaminyl-Glutamine	HMDB28795			0	1	0.693683	0	1	0.487029	0	1	0.548096	0	1	0.78778	0	1	0.923066	0	1	0.999853	0	1	0.703515	0	1	0.895187	0	1	0.834532
1367	137.061	Glutaminyl-Gamma-glutamate	HMDB28811			0	1	0.693683	0	1	0.487029	0	1	0.548096	0	1	0.78778	0	1	0.923066	0	1	0.999853	0	1	0.703515	0	1	0.895187	0	1	0.834532
1368	137.061	Gamma-glutamyl-Glutamine	HMDB29147			0	1	0.693683	0	1	0.487029	0	1	0.548096	0	1	0.78778	0	1	0.923066	0	1	0.999853	0	1	0.703515	0	1	0.895187	0	1	0.834532
1369	137.061	Gamma-glutamyl-Gamma-glutamate	HMDB29163			0	1	0.693683	0	1	0.487029	0	1	0.548096	0	1	0.78778	0	1	0.923066	0	1	0.999853	0	1	0.703515	0	1	0.895187	0	1	0.834532
1370	137.061	N2-Succinoylarginine	HMDB32764	463		0	1	0.693683	0	1	0.487029	0	1	0.548096	0	1	0.78778	0	1	0.923066	0	1	0.999853	0	1	0.703515	0	1	0.895187	0	1	0.834532
1371	137.061	Tyrosol	HMDB04284	10393	C06044	0	1	0.693683	0	1	0.487029	0	1	0.548096	0	1	0.78778	0	1	0.923066	0	1	0.999853	0	1	0.703515	0	1	0.895187	0	1	0.834532
1372	137.061	3-Acetyl-2,5-dimethylfuran	HMDB29563	61527		0	1	0.693683	0	1	0.487029	0	1	0.548096	0	1	0.78778	0	1	0.923066	0	1	0.999853	0	1	0.703515	0	1	0.895187	0	1	0.834532
1373	137.061	1,4-Dimethoxybenzene	HMDB29671	9016		0	1	0.693683	0	1	0.487029	0	1	0.548096	0	1	0.78778	0	1	0.923066	0	1	0.999853	0	1	0.703515	0	1	0.895187	0	1	0.834532
1374	137.061	1,3-Dimethoxybenzene	HMDB29672	9025		0	1	0.693683	0	1	0.487029	0	1	0.548096	0	1	0.78778	0	1	0.923066	0	1	0.999853	0	1	0.703515	0	1	0.895187	0	1	0.834532
1375	137.061	4-Ethoxyphenol	HMDB32036	12150		0	1	0.693683	0	1	0.487029	0	1	0.548096	0	1	0.78778	0	1	0.923066	0	1	0.999853	0	1	0.703515	0	1	0.895187	0	1	0.834532
1376	137.061	1,2-Dimethoxybenzene	HMDB32139	7043		0	1	0.693683	0	1	0.487029	0	1	0.548096	0	1	0.78778	0	1	0.923066	0	1	0.999853	0	1	0.703515	0	1	0.895187	0	1	0.834532
1377	137.061	2-Acetyl-3,5-dimethylfuran	HMDB32159	579675		0	1	0.693683	0	1	0.487029	0	1	0.548096	0	1	0.78778	0	1	0.923066	0	1	0.999853	0	1	0.703515	0	1	0.895187	0	1	0.834532
1378	137.061	1-(2-Furyl)butan-3-one	HMDB32290	12780		0	1	0.693683	0	1	0.487029	0	1	0.548096	0	1	0.78778	0	1	0.923066	0	1	0.999853	0	1	0.703515	0	1	0.895187	0	1	0.834532
1379	137.061	4-Methoxybenzyl alcohol	HMDB34241	7738		0	1	0.693683	0	1	0.487029	0	1	0.548096	0	1	0.78778	0	1	0.923066	0	1	0.999853	0	1	0.703515	0	1	0.895187	0	1	0.834532
1380	137.061	1-(2-Furanyl)-1-butanone	HMDB39802	228588		0	1	0.693683	0	1	0.487029	0	1	0.548096	0	1	0.78778	0	1	0.923066	0	1	0.999853	0	1	0.703515	0	1	0.895187	0	1	0.834532
1381	137.061	2-Phenoxyethanol	HMDB41607	31236		0	1	0.693683	0	1	0.487029	0	1	0.548096	0	1	0.78778	0	1	0.923066	0	1	0.999853	0	1	0.703515	0	1	0.895187	0	1	0.834532
1382	137.072	4-Hydroxycinnamoylagmatine	HMDB33460	5280691	C04498	-0.115635	0.0573165	0.292099	-0.104873	0.0761682	0.0951766	-0.19486	0.00120663	0.00465944	0.177941	0.100321	0.62043	0.113752	0.29606	0.835698	-0.0493002	0.689318	0.9983	0.194262	0.091038	0.512272	-0.0617502	0.684149	0.881006	-0.286146	0.1316	0.623693
[truncated: 8,141 more rows]
