# Supplementary material for: New insights into the mechanisms underlying 5-fluorouracil-induced intestinal toxicity based on transcriptomic and metabolomic responses in human intestinal organoids
Source: Arch Toxicol. 2021 Jun 20;95(8):2691–718. doi: 10.1007/s00204-021-03092-2 (PMC8298376; doi:10.1007/s00204-021-03092-2)
Supplement: Supplementary file 3 — Supplementary file3 (XLSX 4022 KB) [file 204_2021_3092_MOESM3_ESM.xlsx]

## Sheet: Differential analysis_treatment
						0 h			24 h															48 h															72 h
						0 h_untreated vs blank media			24 h_untreated vs blank media	24 h_untreated vs blank media	24 h_untreated vs blank media	24 h_vehicle vs untreated	24 h_vehicle vs untreated	24 h_vehicle vs untreated	24 h_5-FU_10 uM vs vehicle	24 h_5-FU_10 uM vs vehicle	24 h_5-FU_10 uM vs vehicle	24 h_5-FU_100 uM vs vehicle	24 h_5-FU_100 uM vs vehicle	24 h_5-FU_100 uM vs vehicle	24 h_5-FU_1000 uM vs vehicle	24 h_5-FU_1000 uM vs vehicle	24 h_5-FU_1000 uM vs vehicle	48 h_untreated vs blank media	48 h_untreated vs blank media	48 h_untreated vs blank media	48 h_vehicle vs untreated	48 h_vehicle vs untreated	48 h_vehicle vs untreated	48 h_5-FU_10 uM vs vehicle	48 h_5-FU_10 uM vs vehicle	48 h_5-FU_10 uM vs vehicle	48 h_5-FU_100 uM vs vehicle	48 h_5-FU_100 uM vs vehicle	48 h_5-FU_100 uM vs vehicle	48 h_5-FU_1000 uM vs vehicle	48 h_5-FU_1000 uM vs vehicle	48 h_5-FU_1000 uM vs vehicle	72 h_untreated vs blank media	72 h_untreated vs blank media	72 h_untreated vs blank media	72 h_vehicle vs untreated	72 h_vehicle vs untreated	72 h_vehicle vs untreated	72 h_5-FU_10 uM vs vehicle	72 h_5-FU_10 uM vs vehicle	72 h_5-FU_10 uM vs vehicle	72 h_5-FU_100 uM vs vehicle	72 h_5-FU_100 uM vs vehicle
sorting index	ion m/z	possible annotation based on accurate mass	HMDB ID	PubChem ID	KEGG ID	log2 fc	p-value	q-value (FDR)	log2 fc2	p-value3	q-value (FDR)4	log2 fc5	p-value6	q-value (FDR)7	log2 fc8	p-value9	q-value (FDR)10	log2 fc11	p-value12	q-value (FDR)13	log2 fc14	p-value15	q-value (FDR)16	log2 fc17	p-value18	q-value (FDR)19	log2 fc20	p-value21	q-value (FDR)22	log2 fc23	p-value24	q-value (FDR)25	log2 fc26	p-value27	q-value (FDR)28	log2 fc29	p-value30	q-value (FDR)31	log2 fc32	p-value33	q-value (FDR)34	log2 fc35	p-value36	q-value (FDR)37	log2 fc38	p-value39	q-value (FDR)40	log2 fc41	p-value42
1	52.98					0	1	0.615375	0	1	0.472631	0	1	0.892624	0	1	0.816612	0	1	0.949974	0	1	0.720656	0	1	0.640645	0	1	0.558792	-0.179961	0.246487	0.316594	0	1	0.856745	0	1	0.966084	0	1	0.469359	0	1	0.902067	0	1	0.949796	0	1
2	57.021					0	1	0.615375	0	1	0.472631	0	1	0.892624	0	1	0.816612	0	1	0.949974	0	1	0.720656	0	1	0.640645	0	1	0.558792	0	1	0.549368	0	1	0.856745	0	1	0.966084	0	1	0.469359	0	1	0.902067	0	1	0.949796	0	1
3	57.035	Acetone	HMDB01659	180	C00207	-0.188012	0.166123	0.249901	-0.0758649	0.350132	0.24851	0.0424011	0.56056	0.79111	-0.28423	0.169498	0.71959	-0.111506	0.0857241	0.93526	-0.00947792	0.86347	0.692381	0.00527087	0.972479	0.634987	-0.106198	0.552185	0.434623	0.19803	0.150836	0.280621	0.0891133	0.66747	0.809552	0.0170571	0.917158	0.963091	-0.0966094	0.129421	0.133216	0.0116256	0.868607	0.889514	0.00946345	0.898972	0.944699	-0.0579147	0.555462
4	57.035	Propanal	HMDB03366	527	C00479	-0.188012	0.166123	0.249901	-0.0758649	0.350132	0.24851	0.0424011	0.56056	0.79111	-0.28423	0.169498	0.71959	-0.111506	0.0857241	0.93526	-0.00947792	0.86347	0.692381	0.00527087	0.972479	0.634987	-0.106198	0.552185	0.434623	0.19803	0.150836	0.280621	0.0891133	0.66747	0.809552	0.0170571	0.917158	0.963091	-0.0966094	0.129421	0.133216	0.0116256	0.868607	0.889514	0.00946345	0.898972	0.944699	-0.0579147	0.555462
5	57.035	Methyloxirane	HMDB31558	6378	C15508	-0.188012	0.166123	0.249901	-0.0758649	0.350132	0.24851	0.0424011	0.56056	0.79111	-0.28423	0.169498	0.71959	-0.111506	0.0857241	0.93526	-0.00947792	0.86347	0.692381	0.00527087	0.972479	0.634987	-0.106198	0.552185	0.434623	0.19803	0.150836	0.280621	0.0891133	0.66747	0.809552	0.0170571	0.917158	0.963091	-0.0966094	0.129421	0.133216	0.0116256	0.868607	0.889514	0.00946345	0.898972	0.944699	-0.0579147	0.555462
6	57.035	Allyl alcohol	HMDB31652	7858	C02001	-0.188012	0.166123	0.249901	-0.0758649	0.350132	0.24851	0.0424011	0.56056	0.79111	-0.28423	0.169498	0.71959	-0.111506	0.0857241	0.93526	-0.00947792	0.86347	0.692381	0.00527087	0.972479	0.634987	-0.106198	0.552185	0.434623	0.19803	0.150836	0.280621	0.0891133	0.66747	0.809552	0.0170571	0.917158	0.963091	-0.0966094	0.129421	0.133216	0.0116256	0.868607	0.889514	0.00946345	0.898972	0.944699	-0.0579147	0.555462
7	57.049	3-Methylcyclohexanol	HMDB31538	11566		0	1	0.615375	0	1	0.472631	0	1	0.892624	0	1	0.816612	0	1	0.949974	0	1	0.720656	0	1	0.640645	0	1	0.558792	0	1	0.549368	0	1	0.856745	0	1	0.966084	0	1	0.469359	0	1	0.902067	0	1	0.949796	0	1
8	57.049	5-Methyl-2-hexanone	HMDB31549	8034		0	1	0.615375	0	1	0.472631	0	1	0.892624	0	1	0.816612	0	1	0.949974	0	1	0.720656	0	1	0.640645	0	1	0.558792	0	1	0.549368	0	1	0.856745	0	1	0.966084	0	1	0.469359	0	1	0.902067	0	1	0.949796	0	1
9	57.049	3-Methylhexanal	HMDB32405	140511		0	1	0.615375	0	1	0.472631	0	1	0.892624	0	1	0.816612	0	1	0.949974	0	1	0.720656	0	1	0.640645	0	1	0.558792	0	1	0.549368	0	1	0.856745	0	1	0.966084	0	1	0.469359	0	1	0.902067	0	1	0.949796	0	1
10	57.976					0	1	0.615375	0	1	0.472631	0	1	0.892624	0	1	0.816612	0	1	0.949974	0	1	0.720656	0	1	0.640645	0	1	0.558792	0	1	0.549368	0	1	0.856745	0	1	0.966084	0	1	0.469359	0	1	0.902067	0	1	0.949796	0	1
11	58.038	Acetone	HMDB01659	180	C00207	-0.231376	0.149761	0.235287	-0.060377	0.491125	0.308337	0.0366908	0.65723	0.820107	-0.32223	0.148607	0.71959	-0.170429	0.165957	0.93526	0.0430058	0.669768	0.648807	0.0266499	0.87013	0.610052	-0.229978	0.26516	0.329436	0.232583	0.186963	0.290979	0.141461	0.605262	0.79957	0.140368	0.519677	0.924863	-0.118446	0.215308	0.187006	-0.0565394	0.475995	0.889514	0.0804607	0.422038	0.939113	-0.0272861	0.811259
12	58.038	Propanal	HMDB03366	527	C00479	-0.231376	0.149761	0.235287	-0.060377	0.491125	0.308337	0.0366908	0.65723	0.820107	-0.32223	0.148607	0.71959	-0.170429	0.165957	0.93526	0.0430058	0.669768	0.648807	0.0266499	0.87013	0.610052	-0.229978	0.26516	0.329436	0.232583	0.186963	0.290979	0.141461	0.605262	0.79957	0.140368	0.519677	0.924863	-0.118446	0.215308	0.187006	-0.0565394	0.475995	0.889514	0.0804607	0.422038	0.939113	-0.0272861	0.811259
13	58.038	Methyloxirane	HMDB31558	6378	C15508	-0.231376	0.149761	0.235287	-0.060377	0.491125	0.308337	0.0366908	0.65723	0.820107	-0.32223	0.148607	0.71959	-0.170429	0.165957	0.93526	0.0430058	0.669768	0.648807	0.0266499	0.87013	0.610052	-0.229978	0.26516	0.329436	0.232583	0.186963	0.290979	0.141461	0.605262	0.79957	0.140368	0.519677	0.924863	-0.118446	0.215308	0.187006	-0.0565394	0.475995	0.889514	0.0804607	0.422038	0.939113	-0.0272861	0.811259
14	58.038	Allyl alcohol	HMDB31652	7858	C02001	-0.231376	0.149761	0.235287	-0.060377	0.491125	0.308337	0.0366908	0.65723	0.820107	-0.32223	0.148607	0.71959	-0.170429	0.165957	0.93526	0.0430058	0.669768	0.648807	0.0266499	0.87013	0.610052	-0.229978	0.26516	0.329436	0.232583	0.186963	0.290979	0.141461	0.605262	0.79957	0.140368	0.519677	0.924863	-0.118446	0.215308	0.187006	-0.0565394	0.475995	0.889514	0.0804607	0.422038	0.939113	-0.0272861	0.811259
15	59	Dihydro-4-mercapto-3(2H)-furanone	HMDB39786			0	1	0.615375	0	1	0.472631	0	1	0.892624	0	1	0.816612	0	1	0.949974	0	1	0.720656	0.0465097	0.67615	0.551184	0	1	0.558792	0	1	0.549368	0	1	0.856745	0	1	0.966084	0	1	0.469359	0	1	0.902067	0	1	0.949796	0	1
16	59.012					-0.287073	0.661043	0.517672	0.235389	0.507838	0.315139	0.213067	0.514336	0.771694	0.496038	0.235502	0.71959	-0.215432	0.351587	0.93526	0.0469889	0.823774	0.683309	-0.575384	0.176427	0.26649	0.584325	0.222436	0.317343	-0.35718	0.31923	0.346403	-0.29913	0.538359	0.788885	0.306951	0.561565	0.927022	0.412085	0.0971737	0.109394	-0.523465	0.103918	0.889514	0.198774	0.526848	0.939113	0.407285	0.23334
17	59.014	Acetic acid	HMDB00042	176	C00033	-0.197097	0.238537	0.302953	-0.494505	0.00125734	0.00355763	0.207497	0.176671	0.659326	-0.200982	0.340365	0.71959	-0.129516	0.535396	0.93526	0.00582555	0.968545	0.713624	-0.234709	0.153814	0.243354	-0.224174	0.235207	0.319904	0.0660226	0.676582	0.461056	0.064285	0.741438	0.827425	0.113217	0.550957	0.927022	-0.174022	0.134777	0.135968	0.0754455	0.563506	0.889514	0.0596277	0.626074	0.939113	-0.163724	0.32538
18	59.014	Glycolaldehyde	HMDB03344	756	C00266	-0.197097	0.238537	0.302953	-0.494505	0.00125734	0.00355763	0.207497	0.176671	0.659326	-0.200982	0.340365	0.71959	-0.129516	0.535396	0.93526	0.00582555	0.968545	0.713624	-0.234709	0.153814	0.243354	-0.224174	0.235207	0.319904	0.0660226	0.676582	0.461056	0.064285	0.741438	0.827425	0.113217	0.550957	0.927022	-0.174022	0.134777	0.135968	0.0754455	0.563506	0.889514	0.0596277	0.626074	0.939113	-0.163724	0.32538
19	59.026	Urea	HMDB00294	1176	C00086	0	1	0.615375	0	1	0.472631	0	1	0.892624	0	1	0.816612	0	1	0.949974	0	1	0.720656	0	1	0.640645	0	1	0.558792	0	1	0.549368	0	1	0.856745	0	1	0.966084	0	1	0.469359	0	1	0.902067	0	1	0.949796	0	1
20	59.029					0	1	0.615375	0	1	0.472631	0	1	0.892624	0	1	0.816612	0	1	0.949974	0	1	0.720656	0	1	0.640645	0	1	0.558792	0	1	0.549368	0	1	0.856745	0	1	0.966084	0	1	0.469359	0	1	0.902067	0	1	0.949796	0	1
21	59.051	Propyl alcohol	HMDB00820	1031	C05979	-0.105961	0.131912	0.218355	0.0486926	0.407779	0.274413	-0.0350694	0.518736	0.77191	-0.185834	0.224188	0.71959	-0.0547138	0.238593	0.93526	0.0659204	0.156486	0.465892	-0.0269551	0.7678	0.580014	0.0234924	0.819761	0.51232	0.100458	0.281184	0.331083	-0.0124346	0.92938	0.847406	0.0158812	0.839622	0.954667	-0.0537493	0.217881	0.188373	0.0500138	0.277911	0.889514	-0.00337439	0.937381	0.944699	-0.081084	0.177172
22	59.051	Isopropyl alcohol	HMDB00863	3776	C01845	-0.105961	0.131912	0.218355	0.0486926	0.407779	0.274413	-0.0350694	0.518736	0.77191	-0.185834	0.224188	0.71959	-0.0547138	0.238593	0.93526	0.0659204	0.156486	0.465892	-0.0269551	0.7678	0.580014	0.0234924	0.819761	0.51232	0.100458	0.281184	0.331083	-0.0124346	0.92938	0.847406	0.0158812	0.839622	0.954667	-0.0537493	0.217881	0.188373	0.0500138	0.277911	0.889514	-0.00337439	0.937381	0.944699	-0.081084	0.177172
23	60.018	Acetic acid	HMDB00042	176	C00033	0.0606112	0.81273	0.566425	-0.717138	0.0157926	0.0250354	0.433018	0.153038	0.658378	-0.0671123	0.792514	0.790308	-0.370677	0.365642	0.93526	0.0239437	0.918896	0.70342	-0.205585	0.217836	0.302253	-0.0618071	0.746391	0.491141	-0.0240264	0.915189	0.527235	0.00586683	0.983233	0.852884	-0.269953	0.471926	0.914102	-0.474544	0.0407946	0.057195	0.371507	0.102196	0.889514	-0.181664	0.366935	0.939113	-0.15568	0.487244
24	60.018	Glycolaldehyde	HMDB03344	756	C00266	0.0606112	0.81273	0.566425	-0.717138	0.0157926	0.0250354	0.433018	0.153038	0.658378	-0.0671123	0.792514	0.790308	-0.370677	0.365642	0.93526	0.0239437	0.918896	0.70342	-0.205585	0.217836	0.302253	-0.0618071	0.746391	0.491141	-0.0240264	0.915189	0.527235	0.00586683	0.983233	0.852884	-0.269953	0.471926	0.914102	-0.474544	0.0407946	0.057195	0.371507	0.102196	0.889514	-0.181664	0.366935	0.939113	-0.15568	0.487244
25	60.054	Propyl alcohol	HMDB00820	1031	C05979	-0.452941	0.217238	0.289788	0.081125	0.713226	0.388593	0.0540313	0.860668	0.876685	-0.0510898	0.873034	0.797706	-0.154712	0.658237	0.93526	0.0441755	0.896489	0.700225	0	1	0.640645	-0.674248	0.0213026	0.309749	0.53955	0.158083	0.282489	0.775461	0.0144039	0.788364	0.301104	0.351606	0.90892	-0.191251	0.368332	0.26678	0.321582	0.150131	0.889514	-0.213997	0.237866	0.939113	-0.268071	0.139861
26	60.054	Isopropyl alcohol	HMDB00863	3776	C01845	-0.452941	0.217238	0.289788	0.081125	0.713226	0.388593	0.0540313	0.860668	0.876685	-0.0510898	0.873034	0.797706	-0.154712	0.658237	0.93526	0.0441755	0.896489	0.700225	0	1	0.640645	-0.674248	0.0213026	0.309749	0.53955	0.158083	0.282489	0.775461	0.0144039	0.788364	0.301104	0.351606	0.90892	-0.191251	0.368332	0.26678	0.321582	0.150131	0.889514	-0.213997	0.237866	0.939113	-0.268071	0.139861
27	60.988	Hydrogen carbonate	HMDB00595	769	C00288	-0.129436	0.0120286	0.046819	0.102385	0.0315969	0.0434245	-0.0222358	0.59284	0.798978	-0.0987429	0.140522	0.71959	-0.0276086	0.597424	0.93526	0.0357366	0.349641	0.543772	-0.0396516	0.446475	0.452523	0.0418424	0.442161	0.396649	0.0250164	0.589682	0.437744	0.00674508	0.903282	0.842889	0.0144168	0.715478	0.945315	-0.0795287	0.0462946	0.0628602	0.0532197	0.134709	0.889514	0.00896395	0.803436	0.939113	-0.0289701	0.482954
28	60.994	Carbonic acid	HMDB03538	767	C01353	-0.14682	0.622072	0.502378	0.0142528	0.944595	0.460128	-0.153641	0.386169	0.741079	0.166656	0.575416	0.749359	0.144606	0.496064	0.93526	-0.264933	0.11031	0.44911	-0.44423	0.0744565	0.153039	0.259766	0.403424	0.380029	-0.120549	0.679578	0.462149	-0.0588419	0.857415	0.840068	-0.119555	0.713319	0.945315	-0.524833	0.00186417	0.00465604	-0.112755	0.514799	0.889514	0.317093	0.127815	0.918618	0.426393	0.0735518
29	61.003					0	1	0.615375	0	1	0.472631	0	1	0.892624	0	1	0.816612	0	1	0.949974	0	1	0.720656	0	1	0.640645	0	1	0.558792	0	1	0.549368	0	1	0.856745	0	1	0.966084	0	1	0.469359	0	1	0.902067	0	1	0.949796	0	1
30	61.019	4-Methylcatechol	HMDB00873	9958	C06730	0	1	0.615375	0	1	0.472631	0	1	0.892624	0	1	0.816612	0	1	0.949974	0	1	0.720656	0	1	0.640645	0	1	0.558792	0	1	0.549368	0	1	0.856745	0	1	0.966084	0	1	0.469359	0	1	0.902067	0	1	0.949796	0	1
31	61.019	Guaiacol	HMDB01398	460	C01502	0	1	0.615375	0	1	0.472631	0	1	0.892624	0	1	0.816612	0	1	0.949974	0	1	0.720656	0	1	0.640645	0	1	0.558792	0	1	0.549368	0	1	0.856745	0	1	0.966084	0	1	0.469359	0	1	0.902067	0	1	0.949796	0	1
32	61.019	4-Hydroxybenzyl alcohol	HMDB11724	125	C17467	0	1	0.615375	0	1	0.472631	0	1	0.892624	0	1	0.816612	0	1	0.949974	0	1	0.720656	0	1	0.640645	0	1	0.558792	0	1	0.549368	0	1	0.856745	0	1	0.966084	0	1	0.469359	0	1	0.902067	0	1	0.949796	0	1
33	61.019	Mequinol	HMDB29696	9015		0	1	0.615375	0	1	0.472631	0	1	0.892624	0	1	0.816612	0	1	0.949974	0	1	0.720656	0	1	0.640645	0	1	0.558792	0	1	0.549368	0	1	0.856745	0	1	0.966084	0	1	0.469359	0	1	0.902067	0	1	0.949796	0	1
34	61.019	1-(2-Furanyl)-2-propanone	HMDB32917	228583		0	1	0.615375	0	1	0.472631	0	1	0.892624	0	1	0.816612	0	1	0.949974	0	1	0.720656	0	1	0.640645	0	1	0.558792	0	1	0.549368	0	1	0.856745	0	1	0.966084	0	1	0.469359	0	1	0.902067	0	1	0.949796	0	1
35	61.019	2-Acetyl-3-methylfuran	HMDB34877	12281224		0	1	0.615375	0	1	0.472631	0	1	0.892624	0	1	0.816612	0	1	0.949974	0	1	0.720656	0	1	0.640645	0	1	0.558792	0	1	0.549368	0	1	0.856745	0	1	0.966084	0	1	0.469359	0	1	0.902067	0	1	0.949796	0	1
36	61.019	2-Acetyl-5-methylfuran	HMDB35226	14514		0	1	0.615375	0	1	0.472631	0	1	0.892624	0	1	0.816612	0	1	0.949974	0	1	0.720656	0	1	0.640645	0	1	0.558792	0	1	0.549368	0	1	0.856745	0	1	0.966084	0	1	0.469359	0	1	0.902067	0	1	0.949796	0	1
37	61.019	1-(2-Furanyl)-1-propanone	HMDB40280	76662		0	1	0.615375	0	1	0.472631	0	1	0.892624	0	1	0.816612	0	1	0.949974	0	1	0.720656	0	1	0.640645	0	1	0.558792	0	1	0.549368	0	1	0.856745	0	1	0.966084	0	1	0.469359	0	1	0.902067	0	1	0.949796	0	1
38	61.989					-0.183085	0.233316	0.300609	0.0914842	0.144525	0.134881	0.00872135	0.911212	0.88734	0.0398795	0.724388	0.778207	0.0201509	0.828943	0.94008	0.102646	0.179117	0.478435	-0.126616	0.376405	0.410324	0.18819	0.199742	0.313783	0.0625891	0.195092	0.293118	0.0368683	0.409343	0.788364	0.101408	0.20065	0.90892	0.0759869	0.393714	0.27949	0.133605	0.0266702	0.889514	0.018638	0.708166	0.939113	-0.0845869	0.0917784
39	62.989					-0.043613	0.86789	0.582885	0.200753	0.266004	0.207329	0.00362285	0.981371	0.888541	0.150116	0.423252	0.722014	0.165666	0.37197	0.93526	0.00500901	0.975967	0.714298	-0.243247	0.330069	0.384634	0.580453	0.0235327	0.309749	-0.45583	0.0279569	0.274	-0.315027	0.175149	0.788364	-0.167777	0.555068	0.927022	-0.260609	0.108322	0.118168	0.217035	0.159375	0.889514	0.0110291	0.946817	0.945813	0.0566655	0.73742
40	63.006					-0.47106	0.51382	0.454134	-0.149496	0.633525	0.361549	0.131859	0.627903	0.811605	-0.56548	0.259475	0.71959	-0.0735879	0.791548	0.93961	-0.479526	0.261034	0.508005	-0.171557	0.556827	0.504407	0.0597228	0.809855	0.509774	-0.0716958	0.765538	0.489196	0.143721	0.57854	0.79725	-0.301949	0.360735	0.90892	-0.563783	0.162094	0.153716	0.484656	0.227457	0.889514	-0.162846	0.571723	0.939113	-0.221394	0.338004
41	64.006	Itaconic acid	HMDB02092	811	C00490	0	1	0.615375	0	1	0.472631	0	1	0.892624	0	1	0.816612	0	1	0.949974	0	1	0.720656	0	1	0.640645	0	1	0.558792	0	1	0.549368	0	1	0.856745	0	1	0.966084	0	1	0.469359	0	1	0.902067	0	1	0.949796	0	1
42	64.006	Gamma-delta-Dioxovaleric acid	HMDB13233	119412	C02800	0	1	0.615375	0	1	0.472631	0	1	0.892624	0	1	0.816612	0	1	0.949974	0	1	0.720656	0	1	0.640645	0	1	0.558792	0	1	0.549368	0	1	0.856745	0	1	0.966084	0	1	0.469359	0	1	0.902067	0	1	0.949796	0	1
43	65.002					-0.213457	0.24441	0.305875	-0.312804	0.161302	0.145891	0.534238	0.0260449	0.547724	-0.46673	0.11523	0.71959	-0.587692	0.0464077	0.93526	-0.390571	0.071467	0.420164	-0.116524	0.697597	0.560384	-0.201635	0.456169	0.401401	0.256893	0.275176	0.330093	0.323898	0.153365	0.788364	0.0687916	0.912956	0.963091	-0.0498354	0.736154	0.402122	-0.0844643	0.562957	0.889514	-0.081694	0.788584	0.939113	-0.0943176	0.621784
44	67.031	Tetrahydropteridine	HMDB01216	156	C05650	0.0324602	0.921515	0.596238	-0.0137879	0.967557	0.466475	0.156537	0.573156	0.795837	-0.739274	0.0801432	0.71959	-0.404775	0.281616	0.93526	-0.649182	0.125856	0.457127	0.239073	0.60473	0.523916	-0.242114	0.55967	0.436409	0.154276	0.673595	0.45965	0.272112	0.372721	0.788364	0.192249	0.462869	0.913814	0.360356	0.250359	0.206013	0.162075	0.537668	0.889514	-0.121334	0.637032	0.939113	-0.164309	0.446625
45	67.031	L-Canaline	HMDB12251	441443	C08270	0.0324602	0.921515	0.596238	-0.0137879	0.967557	0.466475	0.156537	0.573156	0.795837	-0.739274	0.0801432	0.71959	-0.404775	0.281616	0.93526	-0.649182	0.125856	0.457127	0.239073	0.60473	0.523916	-0.242114	0.55967	0.436409	0.154276	0.673595	0.45965	0.272112	0.372721	0.788364	0.192249	0.462869	0.913814	0.360356	0.250359	0.206013	0.162075	0.537668	0.889514	-0.121334	0.637032	0.939113	-0.164309	0.446625
46	68.996					-0.115861	0.756359	0.550383	0.236216	0.266587	0.207495	0.0563068	0.783199	0.859437	-0.559903	0.192677	0.71959	-0.199491	0.469804	0.93526	0.00883259	0.96378	0.712506	0.376576	0.266613	0.340317	-0.644726	0.10382	0.309749	0.905743	0.011075	0.274	0.337145	0.412057	0.788364	0.271189	0.536192	0.924863	-0.148585	0.425371	0.293458	-0.0904366	0.660973	0.889514	0.0047961	0.984247	0.949343	0.148323	0.509192
47	69.035	2,4-Hexadienyl acetate	HMDB32311	5363491		-0.521883	0.265414	0.320976	-0.765888	0.0620831	0.0729731	0.45842	0.205399	0.667485	-0.448515	0.0884679	0.71959	-0.761502	0.0125104	0.93526	-1.1043	0.000227418	0.0352076	-0.256958	0.478968	0.467826	0	1	0.558792	0	1	0.549368	0	1	0.856745	0	1	0.966084	-0.307626	0.0848275	0.0989467	0.230575	0.220241	0.889514	-0.0390434	0.923168	0.944699	-0.163561	0.454588
48	69.035	2-Ethoxy-3-methylpyrazine	HMDB31850	122941		-0.521883	0.265414	0.320976	-0.765888	0.0620831	0.0729731	0.45842	0.205399	0.667485	-0.448515	0.0884679	0.71959	-0.761502	0.0125104	0.93526	-1.1043	0.000227418	0.0352076	-0.256958	0.478968	0.467826	0	1	0.558792	0	1	0.549368	0	1	0.856745	0	1	0.966084	-0.307626	0.0848275	0.0989467	0.230575	0.220241	0.889514	-0.0390434	0.923168	0.944699	-0.163561	0.454588
49	69.035	3-Ethyl-2-methoxypyrazine	HMDB40054	33135		-0.521883	0.265414	0.320976	-0.765888	0.0620831	0.0729731	0.45842	0.205399	0.667485	-0.448515	0.0884679	0.71959	-0.761502	0.0125104	0.93526	-1.1043	0.000227418	0.0352076	-0.256958	0.478968	0.467826	0	1	0.558792	0	1	0.549368	0	1	0.856745	0	1	0.966084	-0.307626	0.0848275	0.0989467	0.230575	0.220241	0.889514	-0.0390434	0.923168	0.944699	-0.163561	0.454588
50	69.035	2-Ethoxy-5-methylpyrazine	HMDB40142	105758		-0.521883	0.265414	0.320976	-0.765888	0.0620831	0.0729731	0.45842	0.205399	0.667485	-0.448515	0.0884679	0.71959	-0.761502	0.0125104	0.93526	-1.1043	0.000227418	0.0352076	-0.256958	0.478968	0.467826	0	1	0.558792	0	1	0.549368	0	1	0.856745	0	1	0.966084	-0.307626	0.0848275	0.0989467	0.230575	0.220241	0.889514	-0.0390434	0.923168	0.944699	-0.163561	0.454588
51	69.035	2-Ethoxy-6-methylpyrazine	HMDB40144	104421		-0.521883	0.265414	0.320976	-0.765888	0.0620831	0.0729731	0.45842	0.205399	0.667485	-0.448515	0.0884679	0.71959	-0.761502	0.0125104	0.93526	-1.1043	0.000227418	0.0352076	-0.256958	0.478968	0.467826	0	1	0.558792	0	1	0.549368	0	1	0.856745	0	1	0.966084	-0.307626	0.0848275	0.0989467	0.230575	0.220241	0.889514	-0.0390434	0.923168	0.944699	-0.163561	0.454588
52	69.035	2-Methoxy-3,5-dimethylpyrimidine	HMDB40911	6429218		-0.521883	0.265414	0.320976	-0.765888	0.0620831	0.0729731	0.45842	0.205399	0.667485	-0.448515	0.0884679	0.71959	-0.761502	0.0125104	0.93526	-1.1043	0.000227418	0.0352076	-0.256958	0.478968	0.467826	0	1	0.558792	0	1	0.549368	0	1	0.856745	0	1	0.966084	-0.307626	0.0848275	0.0989467	0.230575	0.220241	0.889514	-0.0390434	0.923168	0.944699	-0.163561	0.454588
53	69.035	(E)-2-Butenal	HMDB34233	643950		-0.521883	0.265414	0.320976	-0.765888	0.0620831	0.0729731	0.45842	0.205399	0.667485	-0.448515	0.0884679	0.71959	-0.761502	0.0125104	0.93526	-1.1043	0.000227418	0.0352076	-0.256958	0.478968	0.467826	0	1	0.558792	0	1	0.549368	0	1	0.856745	0	1	0.966084	-0.307626	0.0848275	0.0989467	0.230575	0.220241	0.889514	-0.0390434	0.923168	0.944699	-0.163561	0.454588
54	71.014	Pyruvaldehyde	HMDB01167	880	C00546	-0.563938	0.00430134	0.0224273	-0.84304	3.91647e-05	0.000219786	0.204023	0.152709	0.658378	-0.308743	0.12311	0.71959	-0.175697	0.269182	0.93526	-0.0386953	0.717146	0.655856	-0.387863	0.0659614	0.139978	-0.361005	0.0926682	0.309749	0.30153	0.054816	0.274	0.270882	0.267038	0.788364	0.128104	0.536576	0.924863	-0.467896	0.00065705	0.00186824	0.00828262	0.934071	0.892291	0.108934	0.327503	0.939113	-0.0351124	0.798351
55	71.014	Malondialdehyde	HMDB06112	10964	C19440	-0.563938	0.00430134	0.0224273	-0.84304	3.91647e-05	0.000219786	0.204023	0.152709	0.658378	-0.308743	0.12311	0.71959	-0.175697	0.269182	0.93526	-0.0386953	0.717146	0.655856	-0.387863	0.0659614	0.139978	-0.361005	0.0926682	0.309749	0.30153	0.054816	0.274	0.270882	0.267038	0.788364	0.128104	0.536576	0.924863	-0.467896	0.00065705	0.00186824	0.00828262	0.934071	0.892291	0.108934	0.327503	0.939113	-0.0351124	0.798351
56	71.014	Acrylic acid	HMDB31647	6581	C00511	-0.563938	0.00430134	0.0224273	-0.84304	3.91647e-05	0.000219786	0.204023	0.152709	0.658378	-0.308743	0.12311	0.71959	-0.175697	0.269182	0.93526	-0.0386953	0.717146	0.655856	-0.387863	0.0659614	0.139978	-0.361005	0.0926682	0.309749	0.30153	0.054816	0.274	0.270882	0.267038	0.788364	0.128104	0.536576	0.924863	-0.467896	0.00065705	0.00186824	0.00828262	0.934071	0.892291	0.108934	0.327503	0.939113	-0.0351124	0.798351
57	72.01					0	1	0.615375	0	1	0.472631	0	1	0.892624	0	1	0.816612	0	1	0.949974	0	1	0.720656	0	1	0.640645	0	1	0.558792	0	1	0.549368	0	1	0.856745	0	1	0.966084	0	1	0.469359	0	1	0.902067	0	1	0.949796	0	1
58	72.018	Pyruvaldehyde	HMDB01167	880	C00546	0	1	0.615375	0	1	0.472631	0	1	0.892624	0	1	0.816612	0	1	0.949974	0	1	0.720656	0	1	0.640645	0	1	0.558792	0	1	0.549368	0	1	0.856745	0	1	0.966084	0	1	0.469359	0	1	0.902067	0	1	0.949796	0	1
59	72.018	Malondialdehyde	HMDB06112	10964	C19440	0	1	0.615375	0	1	0.472631	0	1	0.892624	0	1	0.816612	0	1	0.949974	0	1	0.720656	0	1	0.640645	0	1	0.558792	0	1	0.549368	0	1	0.856745	0	1	0.966084	0	1	0.469359	0	1	0.902067	0	1	0.949796	0	1
60	72.018	Acrylic acid	HMDB31647	6581	C00511	0	1	0.615375	0	1	0.472631	0	1	0.892624	0	1	0.816612	0	1	0.949974	0	1	0.720656	0	1	0.640645	0	1	0.558792	0	1	0.549368	0	1	0.856745	0	1	0.966084	0	1	0.469359	0	1	0.902067	0	1	0.949796	0	1
61	72.046	L-Lysine	HMDB00182	5962	C00047	0	1	0.615375	0	1	0.472631	0	1	0.892624	0	1	0.816612	0	1	0.949974	0	1	0.720656	0	1	0.640645	0	1	0.558792	0	1	0.549368	0	1	0.856745	0	1	0.966084	0	1	0.469359	0	1	0.902067	0	1	0.949796	0	1
62	72.046	D-Lysine	HMDB03405	57449	C00739	0	1	0.615375	0	1	0.472631	0	1	0.892624	0	1	0.816612	0	1	0.949974	0	1	0.720656	0	1	0.640645	0	1	0.558792	0	1	0.549368	0	1	0.856745	0	1	0.966084	0	1	0.469359	0	1	0.902067	0	1	0.949796	0	1
63	72.046	(3S)-3,6-Diaminohexanoate	HMDB12114	439417	C01142	0	1	0.615375	0	1	0.472631	0	1	0.892624	0	1	0.816612	0	1	0.949974	0	1	0.720656	0	1	0.640645	0	1	0.558792	0	1	0.549368	0	1	0.856745	0	1	0.966084	0	1	0.469359	0	1	0.902067	0	1	0.949796	0	1
64	72.046	(3S,5S)-3,5-Diaminohexanoate	HMDB12115	439430	C01186	0	1	0.615375	0	1	0.472631	0	1	0.892624	0	1	0.816612	0	1	0.949974	0	1	0.720656	0	1	0.640645	0	1	0.558792	0	1	0.549368	0	1	0.856745	0	1	0.966084	0	1	0.469359	0	1	0.902067	0	1	0.949796	0	1
65	72.046	3-Aminopropionaldehyde	HMDB01106	75	C05665	0	1	0.615375	0	1	0.472631	0	1	0.892624	0	1	0.816612	0	1	0.949974	0	1	0.720656	0	1	0.640645	0	1	0.558792	0	1	0.549368	0	1	0.856745	0	1	0.966084	0	1	0.469359	0	1	0.902067	0	1	0.949796	0	1
66	72.046	Aminoacetone	HMDB02134	215	C01888	0	1	0.615375	0	1	0.472631	0	1	0.892624	0	1	0.816612	0	1	0.949974	0	1	0.720656	0	1	0.640645	0	1	0.558792	0	1	0.549368	0	1	0.856745	0	1	0.966084	0	1	0.469359	0	1	0.902067	0	1	0.949796	0	1
67	72.994	Dihydroxyfumaric acid	HMDB02050		C00975	0.301761	0.0189459	0.0627007	0.145936	0.151301	0.139486	0.0664857	0.564606	0.792709	0.0651832	0.515907	0.738091	-0.0951076	0.424727	0.93526	-0.0831152	0.406327	0.562838	0.10949	0.14899	0.239218	-0.0659791	0.407918	0.382403	0.0443495	0.616608	0.445658	0.0428076	0.553262	0.789711	-0.0198877	0.749608	0.94788	0.190002	0.0219572	0.0356927	-0.0497321	0.71389	0.889514	0.123907	0.330437	0.939113	-0.024526	0.851938
68	72.994	Dihydro-4-mercapto-5-methyl-3(2H)-thiophenone	HMDB39797			0.301761	0.0189459	0.0627007	0.145936	0.151301	0.139486	0.0664857	0.564606	0.792709	0.0651832	0.515907	0.738091	-0.0951076	0.424727	0.93526	-0.0831152	0.406327	0.562838	0.10949	0.14899	0.239218	-0.0659791	0.407918	0.382403	0.0443495	0.616608	0.445658	0.0428076	0.553262	0.789711	-0.0198877	0.749608	0.94788	0.190002	0.0219572	0.0356927	-0.0497321	0.71389	0.889514	0.123907	0.330437	0.939113	-0.024526	0.851938
69	72.994	3-Acetyl-1,2-dithiolane	HMDB40230	524171		0.301761	0.0189459	0.0627007	0.145936	0.151301	0.139486	0.0664857	0.564606	0.792709	0.0651832	0.515907	0.738091	-0.0951076	0.424727	0.93526	-0.0831152	0.406327	0.562838	0.10949	0.14899	0.239218	-0.0659791	0.407918	0.382403	0.0443495	0.616608	0.445658	0.0428076	0.553262	0.789711	-0.0198877	0.749608	0.94788	0.190002	0.0219572	0.0356927	-0.0497321	0.71389	0.889514	0.123907	0.330437	0.939113	-0.024526	0.851938
70	72.994	Glyoxylic acid	HMDB00119	760	C00048	0.301761	0.0189459	0.0627007	0.145936	0.151301	0.139486	0.0664857	0.564606	0.792709	0.0651832	0.515907	0.738091	-0.0951076	0.424727	0.93526	-0.0831152	0.406327	0.562838	0.10949	0.14899	0.239218	-0.0659791	0.407918	0.382403	0.0443495	0.616608	0.445658	0.0428076	0.553262	0.789711	-0.0198877	0.749608	0.94788	0.190002	0.0219572	0.0356927	-0.0497321	0.71389	0.889514	0.123907	0.330437	0.939113	-0.024526	0.851938
71	73.03	Propionic acid	HMDB00237	1032	C00163	-0.413955	0.0877763	0.169095	-0.61025	0.00190791	0.00484474	0.183667	0.240755	0.689652	-0.355625	0.0969863	0.71959	-0.221982	0.188435	0.93526	-0.0949136	0.453596	0.576712	-0.146248	0.557008	0.504407	-0.45592	0.0934119	0.309749	0.379041	0.0512332	0.274	0.311982	0.248114	0.788364	0.131914	0.615715	0.933594	-0.199832	0.137854	0.138181	-0.0375139	0.732164	0.889514	0.0346845	0.771214	0.939113	-0.0738995	0.608014
72	73.03	Lactaldehyde	HMDB03052	439231	C00424	-0.413955	0.0877763	0.169095	-0.61025	0.00190791	0.00484474	0.183667	0.240755	0.689652	-0.355625	0.0969863	0.71959	-0.221982	0.188435	0.93526	-0.0949136	0.453596	0.576712	-0.146248	0.557008	0.504407	-0.45592	0.0934119	0.309749	0.379041	0.0512332	0.274	0.311982	0.248114	0.788364	0.131914	0.615715	0.933594	-0.199832	0.137854	0.138181	-0.0375139	0.732164	0.889514	0.0346845	0.771214	0.939113	-0.0738995	0.608014
73	73.03	3-Hydroxypropanal	HMDB03453	75049	C00969	-0.413955	0.0877763	0.169095	-0.61025	0.00190791	0.00484474	0.183667	0.240755	0.689652	-0.355625	0.0969863	0.71959	-0.221982	0.188435	0.93526	-0.0949136	0.453596	0.576712	-0.146248	0.557008	0.504407	-0.45592	0.0934119	0.309749	0.379041	0.0512332	0.274	0.311982	0.248114	0.788364	0.131914	0.615715	0.933594	-0.199832	0.137854	0.138181	-0.0375139	0.732164	0.889514	0.0346845	0.771214	0.939113	-0.0738995	0.608014
74	73.03	D-Lactaldehyde	HMDB06458	439350	C00937	-0.413955	0.0877763	0.169095	-0.61025	0.00190791	0.00484474	0.183667	0.240755	0.689652	-0.355625	0.0969863	0.71959	-0.221982	0.188435	0.93526	-0.0949136	0.453596	0.576712	-0.146248	0.557008	0.504407	-0.45592	0.0934119	0.309749	0.379041	0.0512332	0.274	0.311982	0.248114	0.788364	0.131914	0.615715	0.933594	-0.199832	0.137854	0.138181	-0.0375139	0.732164	0.889514	0.0346845	0.771214	0.939113	-0.0738995	0.608014
75	73.03	Hydroxyacetone	HMDB06961	8299	C05235	-0.413955	0.0877763	0.169095	-0.61025	0.00190791	0.00484474	0.183667	0.240755	0.689652	-0.355625	0.0969863	0.71959	-0.221982	0.188435	0.93526	-0.0949136	0.453596	0.576712	-0.146248	0.557008	0.504407	-0.45592	0.0934119	0.309749	0.379041	0.0512332	0.274	0.311982	0.248114	0.788364	0.131914	0.615715	0.933594	-0.199832	0.137854	0.138181	-0.0375139	0.732164	0.889514	0.0346845	0.771214	0.939113	-0.0738995	0.608014
76	73.03	Ethyl formate	HMDB31229	8025		-0.413955	0.0877763	0.169095	-0.61025	0.00190791	0.00484474	0.183667	0.240755	0.689652	-0.355625	0.0969863	0.71959	-0.221982	0.188435	0.93526	-0.0949136	0.453596	0.576712	-0.146248	0.557008	0.504407	-0.45592	0.0934119	0.309749	0.379041	0.0512332	0.274	0.311982	0.248114	0.788364	0.131914	0.615715	0.933594	-0.199832	0.137854	0.138181	-0.0375139	0.732164	0.889514	0.0346845	0.771214	0.939113	-0.0738995	0.608014
77	73.03	Methyl acetate	HMDB31523	6584	C17530	-0.413955	0.0877763	0.169095	-0.61025	0.00190791	0.00484474	0.183667	0.240755	0.689652	-0.355625	0.0969863	0.71959	-0.221982	0.188435	0.93526	-0.0949136	0.453596	0.576712	-0.146248	0.557008	0.504407	-0.45592	0.0934119	0.309749	0.379041	0.0512332	0.274	0.311982	0.248114	0.788364	0.131914	0.615715	0.933594	-0.199832	0.137854	0.138181	-0.0375139	0.732164	0.889514	0.0346845	0.771214	0.939113	-0.0738995	0.608014
78	73.979					0.903888	0.54011	0.467913	-0.971742	0.366787	0.256546	0.692133	0.524451	0.772493	-0.967762	0.423311	0.722014	-0.109026	0.914624	0.943767	0	1	0.720656	1.40369	0.334986	0.386717	-0.0452543	0.963735	0.549917	-3.00389	0.0202947	0.274	0.0337053	0.943012	0.848914	-0.764832	0.555904	0.927022	-1.76051	0.0696687	0.084718	1.2323	0.151881	0.889514	-0.295105	0.690435	0.939113	-0.821812	0.296345
79	74.025	Glycine	HMDB00123	750	C00037	-0.0230657	0.896166	0.589429	-0.385028	0.020761	0.0312631	0.180497	0.177805	0.659326	-0.35056	0.170687	0.71959	-0.187598	0.350486	0.93526	0.0223955	0.864588	0.692381	0.115109	0.527934	0.490117	-0.295887	0.164669	0.313302	0.154863	0.308136	0.342579	0.0495183	0.826961	0.83658	0.122322	0.55392	0.927022	0.101072	0.395755	0.28051	0.0140977	0.902995	0.890127	0.0373277	0.713749	0.939113	-0.219389	0.164314
80	74.025	Ethyl nitrite	HMDB31239	8026		-0.0230657	0.896166	0.589429	-0.385028	0.020761	0.0312631	0.180497	0.177805	0.659326	-0.35056	0.170687	0.71959	-0.187598	0.350486	0.93526	0.0223955	0.864588	0.692381	0.115109	0.527934	0.490117	-0.295887	0.164669	0.313302	0.154863	0.308136	0.342579	0.0495183	0.826961	0.83658	0.122322	0.55392	0.927022	0.101072	0.395755	0.28051	0.0140977	0.902995	0.890127	0.0373277	0.713749	0.939113	-0.219389	0.164314
81	74.033	Propionic acid	HMDB00237	1032	C00163	0	1	0.615375	0	1	0.472631	0	1	0.892624	0	1	0.816612	0	1	0.949974	0	1	0.720656	0	1	0.640645	0	1	0.558792	0	1	0.549368	0	1	0.856745	0	1	0.966084	0	1	0.469359	0	1	0.902067	0	1	0.949796	0	1
82	74.033	Lactaldehyde	HMDB03052	439231	C00424	0	1	0.615375	0	1	0.472631	0	1	0.892624	0	1	0.816612	0	1	0.949974	0	1	0.720656	0	1	0.640645	0	1	0.558792	0	1	0.549368	0	1	0.856745	0	1	0.966084	0	1	0.469359	0	1	0.902067	0	1	0.949796	0	1
83	74.033	3-Hydroxypropanal	HMDB03453	75049	C00969	0	1	0.615375	0	1	0.472631	0	1	0.892624	0	1	0.816612	0	1	0.949974	0	1	0.720656	0	1	0.640645	0	1	0.558792	0	1	0.549368	0	1	0.856745	0	1	0.966084	0	1	0.469359	0	1	0.902067	0	1	0.949796	0	1
84	74.033	D-Lactaldehyde	HMDB06458	439350	C00937	0	1	0.615375	0	1	0.472631	0	1	0.892624	0	1	0.816612	0	1	0.949974	0	1	0.720656	0	1	0.640645	0	1	0.558792	0	1	0.549368	0	1	0.856745	0	1	0.966084	0	1	0.469359	0	1	0.902067	0	1	0.949796	0	1
85	74.033	Hydroxyacetone	HMDB06961	8299	C05235	0	1	0.615375	0	1	0.472631	0	1	0.892624	0	1	0.816612	0	1	0.949974	0	1	0.720656	0	1	0.640645	0	1	0.558792	0	1	0.549368	0	1	0.856745	0	1	0.966084	0	1	0.469359	0	1	0.902067	0	1	0.949796	0	1
86	74.033	Ethyl formate	HMDB31229	8025		0	1	0.615375	0	1	0.472631	0	1	0.892624	0	1	0.816612	0	1	0.949974	0	1	0.720656	0	1	0.640645	0	1	0.558792	0	1	0.549368	0	1	0.856745	0	1	0.966084	0	1	0.469359	0	1	0.902067	0	1	0.949796	0	1
87	74.033	Methyl acetate	HMDB31523	6584	C17530	0	1	0.615375	0	1	0.472631	0	1	0.892624	0	1	0.816612	0	1	0.949974	0	1	0.720656	0	1	0.640645	0	1	0.558792	0	1	0.549368	0	1	0.856745	0	1	0.966084	0	1	0.469359	0	1	0.902067	0	1	0.949796	0	1
88	75.009	Glycolic acid	HMDB00115	757	C00160	-0.0104394	0.911847	0.594295	-0.0368933	0.55582	0.333135	0.0367066	0.521545	0.772202	-0.139622	0.202202	0.71959	-0.0681655	0.494907	0.93526	0.0411356	0.484275	0.588701	-0.0369124	0.688023	0.556019	-0.0731075	0.472618	0.406705	0.0908257	0.218915	0.304733	0.0377599	0.69059	0.815277	0.0576704	0.455445	0.913814	-0.0128761	0.84649	0.432043	0.0662751	0.29817	0.889514	-0.027168	0.622904	0.939113	-0.115157	0.135298
89	75.009	Peracetic acid	HMDB31608	6585		-0.0104394	0.911847	0.594295	-0.0368933	0.55582	0.333135	0.0367066	0.521545	0.772202	-0.139622	0.202202	0.71959	-0.0681655	0.494907	0.93526	0.0411356	0.484275	0.588701	-0.0369124	0.688023	0.556019	-0.0731075	0.472618	0.406705	0.0908257	0.218915	0.304733	0.0377599	0.69059	0.815277	0.0576704	0.455445	0.913814	-0.0128761	0.84649	0.432043	0.0662751	0.29817	0.889514	-0.027168	0.622904	0.939113	-0.115157	0.135298
90	75.028	Ethyl methyl sulfide	HMDB31238	12230		0	1	0.615375	0	1	0.472631	0	1	0.892624	0	1	0.816612	0	1	0.949974	0	1	0.720656	0	1	0.640645	0	1	0.558792	0	1	0.549368	0	1	0.856745	0	1	0.966084	0	1	0.469359	0	1	0.902067	0	1	0.949796	-0.185653	0.209369
91	75.028	2-Propanethiol	HMDB31634	6364	C08391	0	1	0.615375	0	1	0.472631	0	1	0.892624	0	1	0.816612	0	1	0.949974	0	1	0.720656	0	1	0.640645	0	1	0.558792	0	1	0.549368	0	1	0.856745	0	1	0.966084	0	1	0.469359	0	1	0.902067	0	1	0.949796	-0.185653	0.209369
92	75.028	1-Propanethiol	HMDB34238	7848	C08390	0	1	0.615375	0	1	0.472631	0	1	0.892624	0	1	0.816612	0	1	0.949974	0	1	0.720656	0	1	0.640645	0	1	0.558792	0	1	0.549368	0	1	0.856745	0	1	0.966084	0	1	0.469359	0	1	0.902067	0	1	0.949796	-0.185653	0.209369
93	75.028	Glycine	HMDB00123	750	C00037	0	1	0.615375	0	1	0.472631	0	1	0.892624	0	1	0.816612	0	1	0.949974	0	1	0.720656	0	1	0.640645	0	1	0.558792	0	1	0.549368	0	1	0.856745	0	1	0.966084	0	1	0.469359	0	1	0.902067	0	1	0.949796	-0.185653	0.209369
94	75.028	Ethyl nitrite	HMDB31239	8026		0	1	0.615375	0	1	0.472631	0	1	0.892624	0	1	0.816612	0	1	0.949974	0	1	0.720656	0	1	0.640645	0	1	0.558792	0	1	0.549368	0	1	0.856745	0	1	0.966084	0	1	0.469359	0	1	0.902067	0	1	0.949796	-0.185653	0.209369
95	75.029	Glycine	HMDB00123	750	C00037	0	1	0.615375	0	1	0.472631	0	1	0.892624	0	1	0.816612	0	1	0.949974	0	1	0.720656	0	1	0.640645	0	1	0.558792	0	1	0.549368	0	1	0.856745	0	1	0.966084	0	1	0.469359	0	1	0.902067	0	1	0.949796	0	1
96	75.029	Ethyl nitrite	HMDB31239	8026		0	1	0.615375	0	1	0.472631	0	1	0.892624	0	1	0.816612	0	1	0.949974	0	1	0.720656	0	1	0.640645	0	1	0.558792	0	1	0.549368	0	1	0.856745	0	1	0.966084	0	1	0.469359	0	1	0.902067	0	1	0.949796	0	1
97	76.012	Glycolic acid	HMDB00115	757	C00160	0	1	0.615375	0	1	0.472631	0	1	0.892624	0	1	0.816612	0	1	0.949974	0	1	0.720656	0	1	0.640645	0	1	0.558792	0	1	0.549368	0	1	0.856745	0	1	0.966084	0	1	0.469359	0	1	0.902067	0	1	0.949796	0	1
98	76.012	Peracetic acid	HMDB31608	6585		0	1	0.615375	0	1	0.472631	0	1	0.892624	0	1	0.816612	0	1	0.949974	0	1	0.720656	0	1	0.640645	0	1	0.558792	0	1	0.549368	0	1	0.856745	0	1	0.966084	0	1	0.469359	0	1	0.902067	0	1	0.949796	0	1
99	76.013	Glycolic acid	HMDB00115	757	C00160	0	1	0.615375	0	1	0.472631	0	1	0.892624	-0.43659	0.206467	0.71959	0	1	0.949974	0	1	0.720656	0	1	0.640645	0	1	0.558792	0	1	0.549368	0	1	0.856745	0	1	0.966084	0	1	0.469359	0	1	0.902067	0	1	0.949796	0	1
100	76.013	Peracetic acid	HMDB31608	6585		0	1	0.615375	0	1	0.472631	0	1	0.892624	-0.43659	0.206467	0.71959	0	1	0.949974	0	1	0.720656	0	1	0.640645	0	1	0.558792	0	1	0.549368	0	1	0.856745	0	1	0.966084	0	1	0.469359	0	1	0.902067	0	1	0.949796	0	1
101	76.958					-0.178997	0.12787	0.21373	0.314719	0.0119368	0.0198776	-0.00600614	0.93784	0.88734	-0.0830331	0.237778	0.71959	-0.0149092	0.859452	0.94008	0.0136901	0.815142	0.682299	0.162796	0.0646874	0.138291	0.151958	0.0773277	0.309749	-0.138936	0.101719	0.274089	-0.0509821	0.541783	0.788885	-0.0167276	0.851404	0.956229	0.0149822	0.852433	0.433024	-0.0825682	0.159972	0.889514	0.137686	0.00989034	0.477715	0.0369953	0.456603
102	78.665					0	1	0.615375	0	1	0.472631	0	1	0.892624	0	1	0.816612	0	1	0.949974	0	1	0.720656	0	1	0.640645	0	1	0.558792	0	1	0.549368	0	1	0.856745	0	1	0.966084	0	1	0.469359	0	1	0.902067	0	1	0.949796	0	1
103	78.666					0	1	0.615375	0	1	0.472631	0	1	0.892624	0	1	0.816612	0	1	0.949974	0	1	0.720656	0	1	0.640645	0	1	0.558792	0	1	0.549368	0	1	0.856745	0	1	0.966084	0.31606	0.295516	0.230825	0	1	0.902067	0	1	0.949796	0	1
104	78.666					0	1	0.615375	0	1	0.472631	0	1	0.892624	0	1	0.816612	0	1	0.949974	0	1	0.720656	0	1	0.640645	0	1	0.558792	0	1	0.549368	0	1	0.856745	0	1	0.966084	0	1	0.469359	0	1	0.902067	0	1	0.949796	0	1
105	78.955					-0.0802539	0.432672	0.416483	0.324661	0.00882041	0.0159331	0.0255425	0.759102	0.852664	-0.0672729	0.340614	0.71959	-0.0250645	0.78663	0.93961	0.0252794	0.705076	0.654321	0.212566	0.0036611	0.0149267	0.151367	0.0474311	0.309749	-0.111561	0.14837	0.280621	-0.0420217	0.57855	0.79725	-0.0375803	0.627744	0.937873	0.0135759	0.859926	0.43478	0.000852289	0.986445	0.89934	0.110884	0.0218888	0.648864	-0.00669918	0.877487
106	78.959					-0.182455	0.535665	0.46586	-0.106507	0.583161	0.342801	-0.125869	0.62231	0.811605	-0.272961	0.534709	0.739818	-0.238313	0.529961	0.93526	0.079259	0.772611	0.671385	-0.206362	0.269831	0.342121	-0.22496	0.333177	0.352914	0.186962	0.560005	0.429666	-0.14721	0.703873	0.817787	0.0574232	0.881554	0.962045	-0.142479	0.256399	0.209284	0.125338	0.332556	0.889514	0.000895958	0.995488	0.949343	-0.31647	0.129209
107	78.96					-0.462507	0.0998853	0.184398	-0.388916	0.0244339	0.0353703	-0.0308364	0.893068	0.885824	-0.0720265	0.825986	0.793512	0.00597983	0.984672	0.945035	0.172624	0.447955	0.574427	-0.315867	0.221622	0.305035	-0.46058	0.0954587	0.309749	0.359093	0.150918	0.280621	0.152499	0.758878	0.827425	0.110795	0.737982	0.947629	-0.133309	0.365225	0.265086	-0.00349869	0.983441	0.898703	-0.0264114	0.873462	0.944592	-0.0845172	0.742963
108	78.986	Chloroacetaldehyde	HMDB13860			-0.474596	0.0165433	0.0572814	-0.524267	0.0194613	0.0297585	0.447624	0.09275	0.632076	-0.204755	0.418852	0.722014	0.147239	0.526723	0.93526	0.158446	0.516685	0.599552	-0.438076	0.105503	0.190507	0.141796	0.470998	0.406337	0.211798	0.27421	0.330093	0.142736	0.512091	0.788364	-0.102057	0.749004	0.94788	-0.0373361	0.84917	0.43277	0.0135491	0.935786	0.892638	-0.00754103	0.968127	0.948152	-0.243545	0.247219
109	79.011	Oxoadipic acid	HMDB00225	71	C00322	0	1	0.615375	0	1	0.472631	0	1	0.892624	0	1	0.816612	0	1	0.949974	0	1	0.720656	0	1	0.640645	0	1	0.558792	-0.0507294	0.901921	0.523739	0	1	0.856745	0.0331042	0.932705	0.96485	0	1	0.469359	0	1	0.902067	0	1	0.949796	0	1
110	79.011	3-Oxoadipic acid	HMDB00398	93	C00846	0	1	0.615375	0	1	0.472631	0	1	0.892624	0	1	0.816612	0	1	0.949974	0	1	0.720656	0	1	0.640645	0	1	0.558792	-0.0507294	0.901921	0.523739	0	1	0.856745	0.0331042	0.932705	0.96485	0	1	0.469359	0	1	0.902067	0	1	0.949796	0	1
111	79.011	2-Methyl-4-oxopentanedioic acid	HMDB39447	11062673		0	1	0.615375	0	1	0.472631	0	1	0.892624	0	1	0.816612	0	1	0.949974	0	1	0.720656	0	1	0.640645	0	1	0.558792	-0.0507294	0.901921	0.523739	0	1	0.856745	0.0331042	0.932705	0.96485	0	1	0.469359	0	1	0.902067	0	1	0.949796	0	1
112	79.02	L-2-Amino-4-methylenepentanedioic acid	HMDB29433	96407	C00651	-0.610447	0.62817	0.50544	0.269289	0.739172	0.396822	-0.0250722	0.927957	0.88734	-0.108301	0.709581	0.775807	-0.526788	0.320306	0.93526	0.00178914	0.99443	0.720592	-0.278857	0.185402	0.274072	-0.354747	0.360186	0.364206	-0.373358	0.406087	0.382316	-0.278091	0.690689	0.815277	-0.280708	0.743927	0.94788	-0.0523003	0.800691	0.419988	-0.494405	0.230272	0.889514	0.413713	0.441284	0.939113	0.618933	0.191204
113	79.02	L-trans-alpha-Amino-2-carboxycyclopropaneacetic acid	HMDB34442	1271		-0.610447	0.62817	0.50544	0.269289	0.739172	0.396822	-0.0250722	0.927957	0.88734	-0.108301	0.709581	0.775807	-0.526788	0.320306	0.93526	0.00178914	0.99443	0.720592	-0.278857	0.185402	0.274072	-0.354747	0.360186	0.364206	-0.373358	0.406087	0.382316	-0.278091	0.690689	0.815277	-0.280708	0.743927	0.94788	-0.0523003	0.800691	0.419988	-0.494405	0.230272	0.889514	0.413713	0.441284	0.939113	0.618933	0.191204
114	79.034	D-Alanyl-D-alanine	HMDB03459	5460362	C00993	-0.0593348	0.825927	0.569475	0.533684	0.0222717	0.033056	-0.274969	0.175245	0.659326	0.15858	0.58911	0.75165	0.249355	0.264821	0.93526	-0.0285634	0.917367	0.703079	-0.486755	0.050515	0.116516	0.406468	0.175928	0.31375	-0.167973	0.483464	0.41119	-0.326105	0.272851	0.788364	-0.161502	0.589798	0.933594	-0.0470773	0.774054	0.413052	0.015398	0.935088	0.892517	0.106145	0.622532	0.939113	-0.0215913	0.913242
115	79.034	Alanyl-Alanine	HMDB28680			-0.0593348	0.825927	0.569475	0.533684	0.0222717	0.033056	-0.274969	0.175245	0.659326	0.15858	0.58911	0.75165	0.249355	0.264821	0.93526	-0.0285634	0.917367	0.703079	-0.486755	0.050515	0.116516	0.406468	0.175928	0.31375	-0.167973	0.483464	0.41119	-0.326105	0.272851	0.788364	-0.161502	0.589798	0.933594	-0.0470773	0.774054	0.413052	0.015398	0.935088	0.892517	0.106145	0.622532	0.939113	-0.0215913	0.913242
116	79.034	4-Acetamido-2-aminobutanoic acid	HMDB31411	902		-0.0593348	0.825927	0.569475	0.533684	0.0222717	0.033056	-0.274969	0.175245	0.659326	0.15858	0.58911	0.75165	0.249355	0.264821	0.93526	-0.0285634	0.917367	0.703079	-0.486755	0.050515	0.116516	0.406468	0.175928	0.31375	-0.167973	0.483464	0.41119	-0.326105	0.272851	0.788364	-0.161502	0.589798	0.933594	-0.0470773	0.774054	0.413052	0.015398	0.935088	0.892517	0.106145	0.622532	0.939113	-0.0215913	0.913242
117	79.041					-0.890499	0.0989361	0.183101	0.145522	0.802949	0.417482	-0.308314	0.618599	0.810744	-0.187476	0.732275	0.778207	0.270639	0.640078	0.93526	-0.316851	0.636644	0.638255	-0.192949	0.656507	0.544071	0.296743	0.510721	0.419077	0.258334	0.688213	0.463588	0.533184	0.29287	0.788364	0.390339	0.416533	0.912393	-0.22039	0.488562	0.318998	0.219024	0.707038	0.889514	0.0258645	0.965436	0.948152	-0.0215867	0.971134
118	79.051					-0.297548	0.476464	0.43798	0.212066	0.45469	0.293719	0.721574	0.0365921	0.557561	-0.301513	0.375181	0.71959	-0.204908	0.502825	0.93526	-0.400505	0.273962	0.511376	0.347606	0.438237	0.448947	-0.365455	0.298962	0.34147	-0.0918622	0.822108	0.504462	0.382201	0.396844	0.788364	0.239933	0.502658	0.924863	0.0550967	0.891649	0.442891	-0.320546	0.477814	0.889514	-0.101894	0.792562	0.939113	0.0430942	0.91156
119	79.055					-0.0452969	0.915972	0.594969	0.37776	0.245752	0.196269	0.135117	0.648177	0.8173	-0.514342	0.240503	0.71959	-0.0406338	0.887094	0.940608	-0.0511305	0.866421	0.692381	-0.411863	0.18659	0.274631	0.668236	0.131399	0.309749	-0.570005	0.184268	0.290979	-0.351027	0.41508	0.788364	-0.427148	0.300368	0.90892	0.0289586	0.870309	0.437674	0.302008	0.212509	0.889514	-0.0722349	0.812911	0.939113	-0.325454	0.215366
120	79.057					0.0317283	0.891226	0.588501	0.276042	0.112769	0.112472	-0.127496	0.420028	0.750832	0.124825	0.359396	0.71959	0.136918	0.25336	0.93526	0.117691	0.398822	0.559327	-0.191357	0.320052	0.378563	0.371756	0.0624714	0.309749	-0.276278	0.0884957	0.274089	-0.19337	0.294742	0.788364	-0.0615889	0.796315	0.94788	-0.118557	0.297292	0.231583	0.204579	0.195207	0.889514	-0.0631159	0.712969	0.939113	-0.0591847	0.720932
121	79.062					-0.234201	0.590723	0.490676	-0.115789	0.858324	0.435513	0.445789	0.155894	0.658378	-0.111839	0.88501	0.798064	0.235716	0.419299	0.93526	-0.835802	0.145885	0.462297	-0.328752	0.598517	0.522847	0.0153643	0.980612	0.553626	-0.156641	0.748876	0.484388	0.227636	0.562104	0.791754	0.0389004	0.93431	0.96485	0.0567428	0.85787	0.434377	-1.48221	0.0520008	0.889514	1.17326	0.107606	0.918618	1.78933	0.0263573
122	79.071					-0.710143	0.119328	0.205309	-1.35	0.143028	0.133924	0.379464	0.666965	0.824689	-0.887255	0.343228	0.71959	0.402978	0.462628	0.93526	0.391026	0.366619	0.548615	-0.510455	0.152265	0.242286	0.0684556	0.868009	0.523997	-0.751115	0.575987	0.434024	0.571517	0.1741	0.788364	0.109266	0.802519	0.94788	0.106802	0.783041	0.414898	-0.40083	0.18142	0.889514	0.371637	0.269269	0.939113	0.140217	0.67559
123	79.079					-0.193398	0.522139	0.458957	0.262547	0.290191	0.219771	-0.153284	0.470706	0.756538	0.0315871	0.907554	0.80091	-0.0134426	0.944969	0.944269	0.154116	0.48646	0.588937	0.107238	0.706294	0.563702	0.394928	0.0581791	0.309749	-0.43186	0.0198228	0.274	-0.340587	0.127807	0.788364	-0.219595	0.388646	0.90892	-0.0998934	0.487441	0.318991	0.140352	0.578332	0.889514	0.109917	0.672591	0.939113	0.135872	0.634277
124	79.091					0	1	0.615375	0	1	0.472631	0	1	0.892624	0	1	0.816612	0	1	0.949974	0	1	0.720656	0	1	0.640645	0	1	0.558792	0	1	0.549368	0	1	0.856745	0	1	0.966084	0	1	0.469359	0	1	0.902067	0	1	0.949796	0	1
125	79.103					0	1	0.615375	0	1	0.472631	0	1	0.892624	0	1	0.816612	0	1	0.949974	0	1	0.720656	0	1	0.640645	0	1	0.558792	0	1	0.549368	0	1	0.856745	0	1	0.966084	0	1	0.469359	0	1	0.902067	0	1	0.949796	0	1
126	79.45					0	1	0.615375	0	1	0.472631	0	1	0.892624	0	1	0.816612	0	1	0.949974	0	1	0.720656	0	1	0.640645	0	1	0.558792	0	1	0.549368	0	1	0.856745	0	1	0.966084	0	1	0.469359	0	1	0.902067	0	1	0.949796	0	1
127	79.451					0	1	0.615375	0	1	0.472631	0	1	0.892624	0	1	0.816612	0	1	0.949974	0	1	0.720656	0	1	0.640645	0	1	0.558792	-0.275721	0.407273	0.382348	0	1	0.856745	0	1	0.966084	0	1	0.469359	0	1	0.902067	0	1	0.949796	0	1
128	79.452					0	1	0.615375	0	1	0.472631	0	1	0.892624	0	1	0.816612	0	1	0.949974	0	1	0.720656	0	1	0.640645	0	1	0.558792	0	1	0.549368	0	1	0.856745	0	1	0.966084	0	1	0.469359	0	1	0.902067	0	1	0.949796	0	1
129	80.06					-0.0270708	0.928953	0.597749	0.29209	0.17438	0.154352	-0.132187	0.495777	0.762875	0.190213	0.337143	0.71959	0.179868	0.240067	0.93526	0.111645	0.518767	0.599591	-0.301505	0.254031	0.331743	0.521238	0.0593016	0.309749	-0.413229	0.0638579	0.274089	-0.251265	0.334525	0.788364	-0.0835023	0.793797	0.94788	-0.233028	0.129	0.133021	0.26119	0.18602	0.889514	-0.0715106	0.737214	0.939113	-0.0433575	0.836634
130	80.965	Sulfurous acid	HMDB34829	1100	C00094	0.0255826	0.954031	0.604651	-0.817917	0.0223001	0.033056	0.905631	0.0133481	0.532934	0.0298429	0.940918	0.806092	-0.125551	0.779839	0.939458	-0.546933	0.20852	0.492192	-0.0477333	0.884104	0.612572	0.0194821	0.943383	0.544743	-0.0943853	0.781895	0.49283	0.166705	0.523076	0.788885	0.232176	0.390015	0.90892	-0.33227	0.247343	0.204311	1.26169	0.000490154	0.296453	-0.136543	0.59693	0.939113	-0.517036	0.0428601
131	80.966	Sulfurous acid	HMDB34829	1100	C00094	-0.191258	0.451253	0.426871	-0.711223	0.0608399	0.0717301	0.879506	0.00295096	0.458706	0.125199	0.696645	0.773583	0.046082	0.870783	0.94008	-0.745831	0.0488113	0.409121	-0.216977	0.535486	0.493474	0.298817	0.369055	0.366548	-0.202336	0.536698	0.424041	0.0745102	0.795478	0.83075	-0.261905	0.299878	0.90892	-0.22337	0.436592	0.298527	1.22728	0.00102207	0.425958	-0.273931	0.306557	0.939113	-0.60814	0.0368585
132	80.981					-0.096737	0.189886	0.268079	0.141387	0.0169705	0.0265774	0.00870186	0.867266	0.877473	-0.0623756	0.526579	0.739818	-0.13533	0.525119	0.93526	0.0536231	0.37521	0.549184	0.150543	0.245888	0.325155	-0.341104	0.0191906	0.309749	0.340731	0.0092113	0.274	0.199549	0.129123	0.788364	0.275346	0.0704068	0.90892	0.108375	0.222486	0.190918	-0.010632	0.843411	0.889514	-0.0456189	0.366111	0.939113	-0.0974812	0.145169
133	80.994					0.0212325	0.94502	0.60229	0.331266	0.117508	0.116302	-0.145832	0.462016	0.756428	0.131347	0.472465	0.731698	0.124188	0.446489	0.93526	0.167161	0.379642	0.549184	-0.225108	0.326462	0.382788	0.36224	0.141882	0.309749	-0.294132	0.125103	0.275054	-0.141719	0.531541	0.788885	-0.0281049	0.915069	0.963091	-0.12715	0.389703	0.277901	0.219521	0.273261	0.889514	-0.0487372	0.821015	0.939113	-0.0566348	0.790121
134	81.017	Phenylpyruvic acid	HMDB00205	997	C00166	0	1	0.615375	0	1	0.472631	0	1	0.892624	0	1	0.816612	0	1	0.949974	0	1	0.720656	0	1	0.640645	0	1	0.558792	0	1	0.549368	0	1	0.856745	0	1	0.966084	0	1	0.469359	0	1	0.902067	0	1	0.949796	0	1
135	81.017	m-Coumaric acid	HMDB01713	637541	C12621	0	1	0.615375	0	1	0.472631	0	1	0.892624	0	1	0.816612	0	1	0.949974	0	1	0.720656	0	1	0.640645	0	1	0.558792	0	1	0.549368	0	1	0.856745	0	1	0.966084	0	1	0.469359	0	1	0.902067	0	1	0.949796	0	1
136	81.017	4-Hydroxycinnamic acid	HMDB02035	637542	C00811	0	1	0.615375	0	1	0.472631	0	1	0.892624	0	1	0.816612	0	1	0.949974	0	1	0.720656	0	1	0.640645	0	1	0.558792	0	1	0.549368	0	1	0.856745	0	1	0.966084	0	1	0.469359	0	1	0.902067	0	1	0.949796	0	1
137	81.017	2-Hydroxycinnamic acid	HMDB02641	637540	C01772	0	1	0.615375	0	1	0.472631	0	1	0.892624	0	1	0.816612	0	1	0.949974	0	1	0.720656	0	1	0.640645	0	1	0.558792	0	1	0.549368	0	1	0.856745	0	1	0.966084	0	1	0.469359	0	1	0.902067	0	1	0.949796	0	1
138	81.017	Enol-phenylpyruvate	HMDB12225	641637	C02763	0	1	0.615375	0	1	0.472631	0	1	0.892624	0	1	0.816612	0	1	0.949974	0	1	0.720656	0	1	0.640645	0	1	0.558792	0	1	0.549368	0	1	0.856745	0	1	0.966084	0	1	0.469359	0	1	0.902067	0	1	0.949796	0	1
139	81.017	cis-p-Coumaric acid	HMDB30677	1549106	C06738	0	1	0.615375	0	1	0.472631	0	1	0.892624	0	1	0.816612	0	1	0.949974	0	1	0.720656	0	1	0.640645	0	1	0.558792	0	1	0.549368	0	1	0.856745	0	1	0.966084	0	1	0.469359	0	1	0.902067	0	1	0.949796	0	1
140	81.017	2-Oxo-3-phenylpropanoic acid (Mixture oxo and keto)	HMDB31629			0	1	0.615375	0	1	0.472631	0	1	0.892624	0	1	0.816612	0	1	0.949974	0	1	0.720656	0	1	0.640645	0	1	0.558792	0	1	0.549368	0	1	0.856745	0	1	0.966084	0	1	0.469359	0	1	0.902067	0	1	0.949796	0	1
141	81.017	Coumaric acid	HMDB41592	5280841	C05838	0	1	0.615375	0	1	0.472631	0	1	0.892624	0	1	0.816612	0	1	0.949974	0	1	0.720656	0	1	0.640645	0	1	0.558792	0	1	0.549368	0	1	0.856745	0	1	0.966084	0	1	0.469359	0	1	0.902067	0	1	0.949796	0	1
142	81.017	Quindoxin	HMDB32927	72073		0	1	0.615375	0	1	0.472631	0	1	0.892624	0	1	0.816612	0	1	0.949974	0	1	0.720656	0	1	0.640645	0	1	0.558792	0	1	0.549368	0	1	0.856745	0	1	0.966084	0	1	0.469359	0	1	0.902067	0	1	0.949796	0	1
143	81.061					0.0397744	0.919907	0.595744	0.312106	0.280099	0.21517	-0.201963	0.453615	0.756428	0.0759215	0.664721	0.77111	0.196371	0.298551	0.93526	0.287067	0.175485	0.477519	-0.277802	0.302484	0.365268	0.397932	0.163757	0.313302	-0.374835	0.0976782	0.274089	-0.316208	0.222419	0.788364	-0.0270077	0.932565	0.96485	-0.0755693	0.694117	0.389218	0.338532	0.101726	0.889514	-0.130607	0.602783	0.939113	-0.186519	0.429743
144	81.982					0.00818999	0.938343	0.600667	0.0500695	0.571527	0.338682	-0.0143532	0.90014	0.886131	-0.0525644	0.66079	0.770596	-0.096825	0.770451	0.937258	0.224656	0.0836518	0.427493	0.0775035	0.524903	0.489042	-0.277584	0.0391285	0.309749	0.220427	0.00927267	0.274	0.0442445	0.658357	0.80761	0.218292	0.108362	0.90892	0.0667203	0.422686	0.291914	0.0117706	0.872392	0.890127	-0.0300196	0.645416	0.939113	-0.0258027	0.809328
145	82.016	Arabinonic acid	HMDB00539	122045	C00878	-0.290408	0.659919	0.516973	-0.299015	0.614948	0.354199	0.248254	0.564232	0.792709	0.310714	0.378261	0.71959	-0.102272	0.782511	0.93961	0.100145	0.733593	0.659989	-0.617698	0.136167	0.224026	0.805643	0.060728	0.309749	-1.3677	0.059589	0.274	-0.588478	0.203201	0.788364	0.301619	0.396844	0.90892	-0.726907	0.12543	0.130197	-0.162673	0.793957	0.889514	0.622537	0.322838	0.939113	0.768277	0.203386
146	82.016	Ribonic acid	HMDB00867	5460677	C01685	-0.290408	0.659919	0.516973	-0.299015	0.614948	0.354199	0.248254	0.564232	0.792709	0.310714	0.378261	0.71959	-0.102272	0.782511	0.93961	0.100145	0.733593	0.659989	-0.617698	0.136167	0.224026	0.805643	0.060728	0.309749	-1.3677	0.059589	0.274	-0.588478	0.203201	0.788364	0.301619	0.396844	0.90892	-0.726907	0.12543	0.130197	-0.162673	0.793957	0.889514	0.622537	0.322838	0.939113	0.768277	0.203386
147	82.016	4-Pyridoxolactone	HMDB03454	151228	C00971	-0.290408	0.659919	0.516973	-0.299015	0.614948	0.354199	0.248254	0.564232	0.792709	0.310714	0.378261	0.71959	-0.102272	0.782511	0.93961	0.100145	0.733593	0.659989	-0.617698	0.136167	0.224026	0.805643	0.060728	0.309749	-1.3677	0.059589	0.274	-0.588478	0.203201	0.788364	0.301619	0.396844	0.90892	-0.726907	0.12543	0.130197	-0.162673	0.793957	0.889514	0.622537	0.322838	0.939113	0.768277	0.203386
148	82.016	Formylanthranilic acid	HMDB04089	101399	C05653	-0.290408	0.659919	0.516973	-0.299015	0.614948	0.354199	0.248254	0.564232	0.792709	0.310714	0.378261	0.71959	-0.102272	0.782511	0.93961	0.100145	0.733593	0.659989	-0.617698	0.136167	0.224026	0.805643	0.060728	0.309749	-1.3677	0.059589	0.274	-0.588478	0.203201	0.788364	0.301619	0.396844	0.90892	-0.726907	0.12543	0.130197	-0.162673	0.793957	0.889514	0.622537	0.322838	0.939113	0.768277	0.203386
149	82.016	5-Pyridoxolactone	HMDB04291	78300	C06052	-0.290408	0.659919	0.516973	-0.299015	0.614948	0.354199	0.248254	0.564232	0.792709	0.310714	0.378261	0.71959	-0.102272	0.782511	0.93961	0.100145	0.733593	0.659989	-0.617698	0.136167	0.224026	0.805643	0.060728	0.309749	-1.3677	0.059589	0.274	-0.588478	0.203201	0.788364	0.301619	0.396844	0.90892	-0.726907	0.12543	0.130197	-0.162673	0.793957	0.889514	0.622537	0.322838	0.939113	0.768277	0.203386
150	82.016	Noradrenochrome	HMDB13030	10176277		-0.290408	0.659919	0.516973	-0.299015	0.614948	0.354199	0.248254	0.564232	0.792709	0.310714	0.378261	0.71959	-0.102272	0.782511	0.93961	0.100145	0.733593	0.659989	-0.617698	0.136167	0.224026	0.805643	0.060728	0.309749	-1.3677	0.059589	0.274	-0.588478	0.203201	0.788364	0.301619	0.396844	0.90892	-0.726907	0.12543	0.130197	-0.162673	0.793957	0.889514	0.622537	0.322838	0.939113	0.768277	0.203386
151	82.016	6-Methoxy-2(3H)-benzoxazolone	HMDB36582			-0.290408	0.659919	0.516973	-0.299015	0.614948	0.354199	0.248254	0.564232	0.792709	0.310714	0.378261	0.71959	-0.102272	0.782511	0.93961	0.100145	0.733593	0.659989	-0.617698	0.136167	0.224026	0.805643	0.060728	0.309749	-1.3677	0.059589	0.274	-0.588478	0.203201	0.788364	0.301619	0.396844	0.90892	-0.726907	0.12543	0.130197	-0.162673	0.793957	0.889514	0.622537	0.322838	0.939113	0.768277	0.203386
152	82.016	(R)-2-Hydroxy-2H-1,4-benzoxazin-3(4H)-one	HMDB38318	322636	C15769	-0.290408	0.659919	0.516973	-0.299015	0.614948	0.354199	0.248254	0.564232	0.792709	0.310714	0.378261	0.71959	-0.102272	0.782511	0.93961	0.100145	0.733593	0.659989	-0.617698	0.136167	0.224026	0.805643	0.060728	0.309749	-1.3677	0.059589	0.274	-0.588478	0.203201	0.788364	0.301619	0.396844	0.90892	-0.726907	0.12543	0.130197	-0.162673	0.793957	0.889514	0.622537	0.322838	0.939113	0.768277	0.203386
153	82.017	Arabinonic acid	HMDB00539	122045	C00878	-0.818592	0.100277	0.184662	-1.23105	0.0874666	0.0938524	0.873987	0.195174	0.659326	-0.0465232	0.897873	0.798533	0.214376	0.571962	0.93526	-0.32358	0.339409	0.540572	0.492722	0.350299	0.396598	0.144823	0.701535	0.478881	-0.127886	0.848356	0.510657	-0.5089	0.22616	0.788364	0.101352	0.833247	0.954141	-0.618324	0.26455	0.21361	0.032935	0.958823	0.896417	0.66097	0.174933	0.939113	0.30443	0.530615
154	82.017	Ribonic acid	HMDB00867	5460677	C01685	-0.818592	0.100277	0.184662	-1.23105	0.0874666	0.0938524	0.873987	0.195174	0.659326	-0.0465232	0.897873	0.798533	0.214376	0.571962	0.93526	-0.32358	0.339409	0.540572	0.492722	0.350299	0.396598	0.144823	0.701535	0.478881	-0.127886	0.848356	0.510657	-0.5089	0.22616	0.788364	0.101352	0.833247	0.954141	-0.618324	0.26455	0.21361	0.032935	0.958823	0.896417	0.66097	0.174933	0.939113	0.30443	0.530615
155	82.017	3-Methylxanthine	HMDB01886	70639	C16357	-0.818592	0.100277	0.184662	-1.23105	0.0874666	0.0938524	0.873987	0.195174	0.659326	-0.0465232	0.897873	0.798533	0.214376	0.571962	0.93526	-0.32358	0.339409	0.540572	0.492722	0.350299	0.396598	0.144823	0.701535	0.478881	-0.127886	0.848356	0.510657	-0.5089	0.22616	0.788364	0.101352	0.833247	0.954141	-0.618324	0.26455	0.21361	0.032935	0.958823	0.896417	0.66097	0.174933	0.939113	0.30443	0.530615
156	82.017	7-Methylxanthine	HMDB01991	68374	C16353	-0.818592	0.100277	0.184662	-1.23105	0.0874666	0.0938524	0.873987	0.195174	0.659326	-0.0465232	0.897873	0.798533	0.214376	0.571962	0.93526	-0.32358	0.339409	0.540572	0.492722	0.350299	0.396598	0.144823	0.701535	0.478881	-0.127886	0.848356	0.510657	-0.5089	0.22616	0.788364	0.101352	0.833247	0.954141	-0.618324	0.26455	0.21361	0.032935	0.958823	0.896417	0.66097	0.174933	0.939113	0.30443	0.530615
157	82.017	1-Methylxanthine	HMDB10738	80220		-0.818592	0.100277	0.184662	-1.23105	0.0874666	0.0938524	0.873987	0.195174	0.659326	-0.0465232	0.897873	0.798533	0.214376	0.571962	0.93526	-0.32358	0.339409	0.540572	0.492722	0.350299	0.396598	0.144823	0.701535	0.478881	-0.127886	0.848356	0.510657	-0.5089	0.22616	0.788364	0.101352	0.833247	0.954141	-0.618324	0.26455	0.21361	0.032935	0.958823	0.896417	0.66097	0.174933	0.939113	0.30443	0.530615
158	82.017	Methionine sulfoxide	HMDB02005	847		-0.818592	0.100277	0.184662	-1.23105	0.0874666	0.0938524	0.873987	0.195174	0.659326	-0.0465232	0.897873	0.798533	0.214376	0.571962	0.93526	-0.32358	0.339409	0.540572	0.492722	0.350299	0.396598	0.144823	0.701535	0.478881	-0.127886	0.848356	0.510657	-0.5089	0.22616	0.788364	0.101352	0.833247	0.954141	-0.618324	0.26455	0.21361	0.032935	0.958823	0.896417	0.66097	0.174933	0.939113	0.30443	0.530615
159	82.017	4-Pyridoxolactone	HMDB03454	151228	C00971	-0.818592	0.100277	0.184662	-1.23105	0.0874666	0.0938524	0.873987	0.195174	0.659326	-0.0465232	0.897873	0.798533	0.214376	0.571962	0.93526	-0.32358	0.339409	0.540572	0.492722	0.350299	0.396598	0.144823	0.701535	0.478881	-0.127886	0.848356	0.510657	-0.5089	0.22616	0.788364	0.101352	0.833247	0.954141	-0.618324	0.26455	0.21361	0.032935	0.958823	0.896417	0.66097	0.174933	0.939113	0.30443	0.530615
160	82.017	Formylanthranilic acid	HMDB04089	101399	C05653	-0.818592	0.100277	0.184662	-1.23105	0.0874666	0.0938524	0.873987	0.195174	0.659326	-0.0465232	0.897873	0.798533	0.214376	0.571962	0.93526	-0.32358	0.339409	0.540572	0.492722	0.350299	0.396598	0.144823	0.701535	0.478881	-0.127886	0.848356	0.510657	-0.5089	0.22616	0.788364	0.101352	0.833247	0.954141	-0.618324	0.26455	0.21361	0.032935	0.958823	0.896417	0.66097	0.174933	0.939113	0.30443	0.530615
161	82.017	5-Pyridoxolactone	HMDB04291	78300	C06052	-0.818592	0.100277	0.184662	-1.23105	0.0874666	0.0938524	0.873987	0.195174	0.659326	-0.0465232	0.897873	0.798533	0.214376	0.571962	0.93526	-0.32358	0.339409	0.540572	0.492722	0.350299	0.396598	0.144823	0.701535	0.478881	-0.127886	0.848356	0.510657	-0.5089	0.22616	0.788364	0.101352	0.833247	0.954141	-0.618324	0.26455	0.21361	0.032935	0.958823	0.896417	0.66097	0.174933	0.939113	0.30443	0.530615
162	82.017	Noradrenochrome	HMDB13030	10176277		-0.818592	0.100277	0.184662	-1.23105	0.0874666	0.0938524	0.873987	0.195174	0.659326	-0.0465232	0.897873	0.798533	0.214376	0.571962	0.93526	-0.32358	0.339409	0.540572	0.492722	0.350299	0.396598	0.144823	0.701535	0.478881	-0.127886	0.848356	0.510657	-0.5089	0.22616	0.788364	0.101352	0.833247	0.954141	-0.618324	0.26455	0.21361	0.032935	0.958823	0.896417	0.66097	0.174933	0.939113	0.30443	0.530615
163	82.017	6-Methoxy-2(3H)-benzoxazolone	HMDB36582			-0.818592	0.100277	0.184662	-1.23105	0.0874666	0.0938524	0.873987	0.195174	0.659326	-0.0465232	0.897873	0.798533	0.214376	0.571962	0.93526	-0.32358	0.339409	0.540572	0.492722	0.350299	0.396598	0.144823	0.701535	0.478881	-0.127886	0.848356	0.510657	-0.5089	0.22616	0.788364	0.101352	0.833247	0.954141	-0.618324	0.26455	0.21361	0.032935	0.958823	0.896417	0.66097	0.174933	0.939113	0.30443	0.530615
164	82.017	Ethiin	HMDB37057	25202259		-0.818592	0.100277	0.184662	-1.23105	0.0874666	0.0938524	0.873987	0.195174	0.659326	-0.0465232	0.897873	0.798533	0.214376	0.571962	0.93526	-0.32358	0.339409	0.540572	0.492722	0.350299	0.396598	0.144823	0.701535	0.478881	-0.127886	0.848356	0.510657	-0.5089	0.22616	0.788364	0.101352	0.833247	0.954141	-0.618324	0.26455	0.21361	0.032935	0.958823	0.896417	0.66097	0.174933	0.939113	0.30443	0.530615
165	82.017	(R)-2-Hydroxy-2H-1,4-benzoxazin-3(4H)-one	HMDB38318	322636	C15769	-0.818592	0.100277	0.184662	-1.23105	0.0874666	0.0938524	0.873987	0.195174	0.659326	-0.0465232	0.897873	0.798533	0.214376	0.571962	0.93526	-0.32358	0.339409	0.540572	0.492722	0.350299	0.396598	0.144823	0.701535	0.478881	-0.127886	0.848356	0.510657	-0.5089	0.22616	0.788364	0.101352	0.833247	0.954141	-0.618324	0.26455	0.21361	0.032935	0.958823	0.896417	0.66097	0.174933	0.939113	0.30443	0.530615
166	82.03	L-Fucose	HMDB00174	17106	C01019	-0.130977	0.551233	0.471582	0.0449833	0.791774	0.414621	0.160494	0.316875	0.708432	-0.252595	0.412427	0.720516	-0.595261	0.373921	0.93526	0.016815	0.932967	0.705815	-0.0277782	0.90527	0.616471	-0.364345	0.146653	0.309749	0.6107	0.00728674	0.274	0.224819	0.419212	0.788364	0.355769	0.205177	0.90892	0.0108127	0.943812	0.45449	-0.073605	0.630643	0.889514	0.135414	0.422995	0.939113	0.0348659	0.835344
167	82.03	Rhamnose	HMDB00849	25310	C00507	-0.130977	0.551233	0.471582	0.0449833	0.791774	0.414621	0.160494	0.316875	0.708432	-0.252595	0.412427	0.720516	-0.595261	0.373921	0.93526	0.016815	0.932967	0.705815	-0.0277782	0.90527	0.616471	-0.364345	0.146653	0.309749	0.6107	0.00728674	0.274	0.224819	0.419212	0.788364	0.355769	0.205177	0.90892	0.0108127	0.943812	0.45449	-0.073605	0.630643	0.889514	0.135414	0.422995	0.939113	0.0348659	0.835344
168	82.03	1,5-Anhydrosorbitol	HMDB02712	64960	C07326	-0.130977	0.551233	0.471582	0.0449833	0.791774	0.414621	0.160494	0.316875	0.708432	-0.252595	0.412427	0.720516	-0.595261	0.373921	0.93526	0.016815	0.932967	0.705815	-0.0277782	0.90527	0.616471	-0.364345	0.146653	0.309749	0.6107	0.00728674	0.274	0.224819	0.419212	0.788364	0.355769	0.205177	0.90892	0.0108127	0.943812	0.45449	-0.073605	0.630643	0.889514	0.135414	0.422995	0.939113	0.0348659	0.835344
169	82.03	Beta-D-Fucose	HMDB03081	439650	C02095	-0.130977	0.551233	0.471582	0.0449833	0.791774	0.414621	0.160494	0.316875	0.708432	-0.252595	0.412427	0.720516	-0.595261	0.373921	0.93526	0.016815	0.932967	0.705815	-0.0277782	0.90527	0.616471	-0.364345	0.146653	0.309749	0.6107	0.00728674	0.274	0.224819	0.419212	0.788364	0.355769	0.205177	0.90892	0.0108127	0.943812	0.45449	-0.073605	0.630643	0.889514	0.135414	0.422995	0.939113	0.0348659	0.835344
170	82.03	3-Deoxyfructose	HMDB05876	3080627		-0.130977	0.551233	0.471582	0.0449833	0.791774	0.414621	0.160494	0.316875	0.708432	-0.252595	0.412427	0.720516	-0.595261	0.373921	0.93526	0.016815	0.932967	0.705815	-0.0277782	0.90527	0.616471	-0.364345	0.146653	0.309749	0.6107	0.00728674	0.274	0.224819	0.419212	0.788364	0.355769	0.205177	0.90892	0.0108127	0.943812	0.45449	-0.073605	0.630643	0.889514	0.135414	0.422995	0.939113	0.0348659	0.835344
171	82.03	L-Rhamnulose	HMDB10207	439330	C00861	-0.130977	0.551233	0.471582	0.0449833	0.791774	0.414621	0.160494	0.316875	0.708432	-0.252595	0.412427	0.720516	-0.595261	0.373921	0.93526	0.016815	0.932967	0.705815	-0.0277782	0.90527	0.616471	-0.364345	0.146653	0.309749	0.6107	0.00728674	0.274	0.224819	0.419212	0.788364	0.355769	0.205177	0.90892	0.0108127	0.943812	0.45449	-0.073605	0.630643	0.889514	0.135414	0.422995	0.939113	0.0348659	0.835344
172	82.03	2-Deoxygalactopyranose	HMDB12327	439804	C02781	-0.130977	0.551233	0.471582	0.0449833	0.791774	0.414621	0.160494	0.316875	0.708432	-0.252595	0.412427	0.720516	-0.595261	0.373921	0.93526	0.016815	0.932967	0.705815	-0.0277782	0.90527	0.616471	-0.364345	0.146653	0.309749	0.6107	0.00728674	0.274	0.224819	0.419212	0.788364	0.355769	0.205177	0.90892	0.0108127	0.943812	0.45449	-0.073605	0.630643	0.889514	0.135414	0.422995	0.939113	0.0348659	0.835344
173	82.03	2-O-Methyl-D-xylose	HMDB33821			-0.130977	0.551233	0.471582	0.0449833	0.791774	0.414621	0.160494	0.316875	0.708432	-0.252595	0.412427	0.720516	-0.595261	0.373921	0.93526	0.016815	0.932967	0.705815	-0.0277782	0.90527	0.616471	-0.364345	0.146653	0.309749	0.6107	0.00728674	0.274	0.224819	0.419212	0.788364	0.355769	0.205177	0.90892	0.0108127	0.943812	0.45449	-0.073605	0.630643	0.889514	0.135414	0.422995	0.939113	0.0348659	0.835344
174	82.961					-0.270982	0.380853	0.390664	-0.541629	0.0747227	0.0834213	0.744527	0.0140192	0.532934	-0.244423	0.38845	0.71959	-0.0525187	0.835935	0.94008	-0.174761	0.282525	0.516729	-0.163483	0.659813	0.545155	0.117728	0.747024	0.491183	0.354202	0.0656191	0.274089	0.107691	0.73094	0.823769	0.304422	0.222549	0.90892	-0.130581	0.499367	0.323478	0.829318	0.000285122	0.296453	0.0728243	0.685127	0.939113	-0.282168	0.182739
175	82.979	3-Sulfopyruvic acid	HMDB04045	440717	C05528	-0.151652	0.0941696	0.177677	0.216956	0.0301222	0.0418073	0.0403228	0.661513	0.822209	-0.164144	0.196399	0.71959	-0.222211	0.329914	0.93526	0.0741939	0.432958	0.568035	0.0600297	0.625581	0.531803	-0.27783	0.0439541	0.309749	0.166445	0.117951	0.274661	0.159717	0.225122	0.788364	0.268039	0.0343832	0.898588	0.240017	0.0172501	0.0291693	0.0303688	0.653137	0.889514	-0.12956	0.106496	0.918618	-0.145689	0.0914964
176	83.013	Homogentisic acid	HMDB00130	780	C00544	-0.147507	0.624171	0.503066	-0.312234	0.111195	0.111364	-0.0118649	0.906451	0.887049	0.018761	0.874413	0.797706	0.0533055	0.719343	0.93526	0.113847	0.389489	0.554095	-0.131169	0.0562377	0.125212	0.0719142	0.3111	0.346988	0.0048008	0.967663	0.541694	-0.152984	0.226156	0.788364	0.0861849	0.45666	0.913814	0.0414717	0.832324	0.428346	0.03159	0.893431	0.890127	0.0796277	0.73168	0.939113	0.0257993	0.910131
177	83.013	Vanillic acid	HMDB00484	8468	C06672	-0.147507	0.624171	0.503066	-0.312234	0.111195	0.111364	-0.0118649	0.906451	0.887049	0.018761	0.874413	0.797706	0.0533055	0.719343	0.93526	0.113847	0.389489	0.554095	-0.131169	0.0562377	0.125212	0.0719142	0.3111	0.346988	0.0048008	0.967663	0.541694	-0.152984	0.226156	0.788364	0.0861849	0.45666	0.913814	0.0414717	0.832324	0.428346	0.03159	0.893431	0.890127	0.0796277	0.73168	0.939113	0.0257993	0.910131
178	83.013	3-Hydroxymandelic acid	HMDB00750	86957		-0.147507	0.624171	0.503066	-0.312234	0.111195	0.111364	-0.0118649	0.906451	0.887049	0.018761	0.874413	0.797706	0.0533055	0.719343	0.93526	0.113847	0.389489	0.554095	-0.131169	0.0562377	0.125212	0.0719142	0.3111	0.346988	0.0048008	0.967663	0.541694	-0.152984	0.226156	0.788364	0.0861849	0.45666	0.913814	0.0414717	0.832324	0.428346	0.03159	0.893431	0.890127	0.0796277	0.73168	0.939113	0.0257993	0.910131
179	83.013	p-Hydroxymandelic acid	HMDB00822	328	C11527	-0.147507	0.624171	0.503066	-0.312234	0.111195	0.111364	-0.0118649	0.906451	0.887049	0.018761	0.874413	0.797706	0.0533055	0.719343	0.93526	0.113847	0.389489	0.554095	-0.131169	0.0562377	0.125212	0.0719142	0.3111	0.346988	0.0048008	0.967663	0.541694	-0.152984	0.226156	0.788364	0.0861849	0.45666	0.913814	0.0414717	0.832324	0.428346	0.03159	0.893431	0.890127	0.0796277	0.73168	0.939113	0.0257993	0.910131
180	83.013	3,4-Dihydroxybenzeneacetic acid	HMDB01336	547	C01161	-0.147507	0.624171	0.503066	-0.312234	0.111195	0.111364	-0.0118649	0.906451	0.887049	0.018761	0.874413	0.797706	0.0533055	0.719343	0.93526	0.113847	0.389489	0.554095	-0.131169	0.0562377	0.125212	0.0719142	0.3111	0.346988	0.0048008	0.967663	0.541694	-0.152984	0.226156	0.788364	0.0861849	0.45666	0.913814	0.0414717	0.832324	0.428346	0.03159	0.893431	0.890127	0.0796277	0.73168	0.939113	0.0257993	0.910131
181	83.013	3,4-Dihydroxymandelaldehyde	HMDB06242	151725	C05577	-0.147507	0.624171	0.503066	-0.312234	0.111195	0.111364	-0.0118649	0.906451	0.887049	0.018761	0.874413	0.797706	0.0533055	0.719343	0.93526	0.113847	0.389489	0.554095	-0.131169	0.0562377	0.125212	0.0719142	0.3111	0.346988	0.0048008	0.967663	0.541694	-0.152984	0.226156	0.788364	0.0861849	0.45666	0.913814	0.0414717	0.832324	0.428346	0.03159	0.893431	0.890127	0.0796277	0.73168	0.939113	0.0257993	0.910131
182	83.013	2',4',6'-Trihydroxyacetophenone	HMDB29644	68073		-0.147507	0.624171	0.503066	-0.312234	0.111195	0.111364	-0.0118649	0.906451	0.887049	0.018761	0.874413	0.797706	0.0533055	0.719343	0.93526	0.113847	0.389489	0.554095	-0.131169	0.0562377	0.125212	0.0719142	0.3111	0.346988	0.0048008	0.967663	0.541694	-0.152984	0.226156	0.788364	0.0861849	0.45666	0.913814	0.0414717	0.832324	0.428346	0.03159	0.893431	0.890127	0.0796277	0.73168	0.939113	0.0257993	0.910131
183	83.013	2,6-Dimethoxy-1,4-benzoquinone	HMDB29673	68262	C10331	-0.147507	0.624171	0.503066	-0.312234	0.111195	0.111364	-0.0118649	0.906451	0.887049	0.018761	0.874413	0.797706	0.0533055	0.719343	0.93526	0.113847	0.389489	0.554095	-0.131169	0.0562377	0.125212	0.0719142	0.3111	0.346988	0.0048008	0.967663	0.541694	-0.152984	0.226156	0.788364	0.0861849	0.45666	0.913814	0.0414717	0.832324	0.428346	0.03159	0.893431	0.890127	0.0796277	0.73168	0.939113	0.0257993	0.910131
184	83.013	3-Acetyl-4-hydroxy-6-methyl-2H-pyran-2-one	HMDB33129	54678494		-0.147507	0.624171	0.503066	-0.312234	0.111195	0.111364	-0.0118649	0.906451	0.887049	0.018761	0.874413	0.797706	0.0533055	0.719343	0.93526	0.113847	0.389489	0.554095	-0.131169	0.0562377	0.125212	0.0719142	0.3111	0.346988	0.0048008	0.967663	0.541694	-0.152984	0.226156	0.788364	0.0861849	0.45666	0.913814	0.0414717	0.832324	0.428346	0.03159	0.893431	0.890127	0.0796277	0.73168	0.939113	0.0257993	0.910131
185	83.013	Thermophillin	HMDB34335	101405	C01692	-0.147507	0.624171	0.503066	-0.312234	0.111195	0.111364	-0.0118649	0.906451	0.887049	0.018761	0.874413	0.797706	0.0533055	0.719343	0.93526	0.113847	0.389489	0.554095	-0.131169	0.0562377	0.125212	0.0719142	0.3111	0.346988	0.0048008	0.967663	0.541694	-0.152984	0.226156	0.788364	0.0861849	0.45666	0.913814	0.0414717	0.832324	0.428346	0.03159	0.893431	0.890127	0.0796277	0.73168	0.939113	0.0257993	0.910131
186	83.013	Taurocyamine	HMDB03584	68340	C01959	-0.147507	0.624171	0.503066	-0.312234	0.111195	0.111364	-0.0118649	0.906451	0.887049	0.018761	0.874413	0.797706	0.0533055	0.719343	0.93526	0.113847	0.389489	0.554095	-0.131169	0.0562377	0.125212	0.0719142	0.3111	0.346988	0.0048008	0.967663	0.541694	-0.152984	0.226156	0.788364	0.0861849	0.45666	0.913814	0.0414717	0.832324	0.428346	0.03159	0.893431	0.890127	0.0796277	0.73168	0.939113	0.0257993	0.910131
187	83.013	4-Hydroxy-2-butenoic acid gamma-lactone	HMDB32330	10341	C17601	-0.147507	0.624171	0.503066	-0.312234	0.111195	0.111364	-0.0118649	0.906451	0.887049	0.018761	0.874413	0.797706	0.0533055	0.719343	0.93526	0.113847	0.389489	0.554095	-0.131169	0.0562377	0.125212	0.0719142	0.3111	0.346988	0.0048008	0.967663	0.541694	-0.152984	0.226156	0.788364	0.0861849	0.45666	0.913814	0.0414717	0.832324	0.428346	0.03159	0.893431	0.890127	0.0796277	0.73168	0.939113	0.0257993	0.910131
188	83.014	Homogentisic acid	HMDB00130	780	C00544	-0.342984	0.0908641	0.173053	-0.470965	0.0101326	0.017665	0.164555	0.316874	0.708432	-0.380259	0.272676	0.71959	-0.13267	0.486134	0.93526	0.118248	0.477636	0.586806	-0.20281	0.365377	0.403735	-0.605798	0.109811	0.309749	0.599479	0.0899686	0.274089	0.524853	0.19158	0.788364	0.225205	0.561161	0.927022	-0.270531	0.0692608	0.0844007	-0.0179916	0.87771	0.890127	-0.0665894	0.54736	0.939113	-0.152245	0.342361
189	83.014	Vanillic acid	HMDB00484	8468	C06672	-0.342984	0.0908641	0.173053	-0.470965	0.0101326	0.017665	0.164555	0.316874	0.708432	-0.380259	0.272676	0.71959	-0.13267	0.486134	0.93526	0.118248	0.477636	0.586806	-0.20281	0.365377	0.403735	-0.605798	0.109811	0.309749	0.599479	0.0899686	0.274089	0.524853	0.19158	0.788364	0.225205	0.561161	0.927022	-0.270531	0.0692608	0.0844007	-0.0179916	0.87771	0.890127	-0.0665894	0.54736	0.939113	-0.152245	0.342361
190	83.014	3-Hydroxymandelic acid	HMDB00750	86957		-0.342984	0.0908641	0.173053	-0.470965	0.0101326	0.017665	0.164555	0.316874	0.708432	-0.380259	0.272676	0.71959	-0.13267	0.486134	0.93526	0.118248	0.477636	0.586806	-0.20281	0.365377	0.403735	-0.605798	0.109811	0.309749	0.599479	0.0899686	0.274089	0.524853	0.19158	0.788364	0.225205	0.561161	0.927022	-0.270531	0.0692608	0.0844007	-0.0179916	0.87771	0.890127	-0.0665894	0.54736	0.939113	-0.152245	0.342361
191	83.014	p-Hydroxymandelic acid	HMDB00822	328	C11527	-0.342984	0.0908641	0.173053	-0.470965	0.0101326	0.017665	0.164555	0.316874	0.708432	-0.380259	0.272676	0.71959	-0.13267	0.486134	0.93526	0.118248	0.477636	0.586806	-0.20281	0.365377	0.403735	-0.605798	0.109811	0.309749	0.599479	0.0899686	0.274089	0.524853	0.19158	0.788364	0.225205	0.561161	0.927022	-0.270531	0.0692608	0.0844007	-0.0179916	0.87771	0.890127	-0.0665894	0.54736	0.939113	-0.152245	0.342361
192	83.014	3,4-Dihydroxybenzeneacetic acid	HMDB01336	547	C01161	-0.342984	0.0908641	0.173053	-0.470965	0.0101326	0.017665	0.164555	0.316874	0.708432	-0.380259	0.272676	0.71959	-0.13267	0.486134	0.93526	0.118248	0.477636	0.586806	-0.20281	0.365377	0.403735	-0.605798	0.109811	0.309749	0.599479	0.0899686	0.274089	0.524853	0.19158	0.788364	0.225205	0.561161	0.927022	-0.270531	0.0692608	0.0844007	-0.0179916	0.87771	0.890127	-0.0665894	0.54736	0.939113	-0.152245	0.342361
193	83.014	3,4-Dihydroxymandelaldehyde	HMDB06242	151725	C05577	-0.342984	0.0908641	0.173053	-0.470965	0.0101326	0.017665	0.164555	0.316874	0.708432	-0.380259	0.272676	0.71959	-0.13267	0.486134	0.93526	0.118248	0.477636	0.586806	-0.20281	0.365377	0.403735	-0.605798	0.109811	0.309749	0.599479	0.0899686	0.274089	0.524853	0.19158	0.788364	0.225205	0.561161	0.927022	-0.270531	0.0692608	0.0844007	-0.0179916	0.87771	0.890127	-0.0665894	0.54736	0.939113	-0.152245	0.342361
194	83.014	2',4',6'-Trihydroxyacetophenone	HMDB29644	68073		-0.342984	0.0908641	0.173053	-0.470965	0.0101326	0.017665	0.164555	0.316874	0.708432	-0.380259	0.272676	0.71959	-0.13267	0.486134	0.93526	0.118248	0.477636	0.586806	-0.20281	0.365377	0.403735	-0.605798	0.109811	0.309749	0.599479	0.0899686	0.274089	0.524853	0.19158	0.788364	0.225205	0.561161	0.927022	-0.270531	0.0692608	0.0844007	-0.0179916	0.87771	0.890127	-0.0665894	0.54736	0.939113	-0.152245	0.342361
195	83.014	2,6-Dimethoxy-1,4-benzoquinone	HMDB29673	68262	C10331	-0.342984	0.0908641	0.173053	-0.470965	0.0101326	0.017665	0.164555	0.316874	0.708432	-0.380259	0.272676	0.71959	-0.13267	0.486134	0.93526	0.118248	0.477636	0.586806	-0.20281	0.365377	0.403735	-0.605798	0.109811	0.309749	0.599479	0.0899686	0.274089	0.524853	0.19158	0.788364	0.225205	0.561161	0.927022	-0.270531	0.0692608	0.0844007	-0.0179916	0.87771	0.890127	-0.0665894	0.54736	0.939113	-0.152245	0.342361
196	83.014	3-Acetyl-4-hydroxy-6-methyl-2H-pyran-2-one	HMDB33129	54678494		-0.342984	0.0908641	0.173053	-0.470965	0.0101326	0.017665	0.164555	0.316874	0.708432	-0.380259	0.272676	0.71959	-0.13267	0.486134	0.93526	0.118248	0.477636	0.586806	-0.20281	0.365377	0.403735	-0.605798	0.109811	0.309749	0.599479	0.0899686	0.274089	0.524853	0.19158	0.788364	0.225205	0.561161	0.927022	-0.270531	0.0692608	0.0844007	-0.0179916	0.87771	0.890127	-0.0665894	0.54736	0.939113	-0.152245	0.342361
197	83.014	Thermophillin	HMDB34335	101405	C01692	-0.342984	0.0908641	0.173053	-0.470965	0.0101326	0.017665	0.164555	0.316874	0.708432	-0.380259	0.272676	0.71959	-0.13267	0.486134	0.93526	0.118248	0.477636	0.586806	-0.20281	0.365377	0.403735	-0.605798	0.109811	0.309749	0.599479	0.0899686	0.274089	0.524853	0.19158	0.788364	0.225205	0.561161	0.927022	-0.270531	0.0692608	0.0844007	-0.0179916	0.87771	0.890127	-0.0665894	0.54736	0.939113	-0.152245	0.342361
198	83.014	4-Hydroxy-2-butenoic acid gamma-lactone	HMDB32330	10341	C17601	-0.342984	0.0908641	0.173053	-0.470965	0.0101326	0.017665	0.164555	0.316874	0.708432	-0.380259	0.272676	0.71959	-0.13267	0.486134	0.93526	0.118248	0.477636	0.586806	-0.20281	0.365377	0.403735	-0.605798	0.109811	0.309749	0.599479	0.0899686	0.274089	0.524853	0.19158	0.788364	0.225205	0.561161	0.927022	-0.270531	0.0692608	0.0844007	-0.0179916	0.87771	0.890127	-0.0665894	0.54736	0.939113	-0.152245	0.342361
199	83.025	Imidazolone	HMDB04363	504	C06195	0	1	0.615375	0	1	0.472631	0	1	0.892624	0	1	0.816612	0	1	0.949974	0	1	0.720656	0	1	0.640645	0	1	0.558792	0	1	0.549368	0	1	0.856745	0	1	0.966084	0	1	0.469359	0	1	0.902067	0	1	0.949796	0	1
200	83.036					-0.217896	0.764756	0.552449	0.236695	0.772116	0.407918	0.921979	0.0852269	0.626539	0.0524082	0.898996	0.799279	-0.117513	0.829121	0.94008	-0.0670699	0.886703	0.697659	1.77705	0.0114589	0.0380675	-0.636595	0.0653079	0.309749	0.630337	0.193411	0.29303	-0.472455	0.227109	0.788364	0.35404	0.364915	0.90892	-0.562216	0.476313	0.313975	0.906339	0.232002	0.889514	-0.557468	0.292252	0.939113	-1.10908	0.0800672
201	84.012	2,5-Dimethyl-3-furanthiol acetate	HMDB32234	108764		-0.172936	0.194539	0.271817	0.0111402	0.903425	0.447607	0.154641	0.121204	0.64366	-0.162655	0.298614	0.71959	-0.123141	0.37349	0.93526	-0.0646446	0.472878	0.583745	0.0708074	0.530096	0.490941	-0.0585513	0.594975	0.447955	0.0984336	0.340741	0.358156	0.126241	0.215415	0.788364	0.0758056	0.528327	0.924863	-0.0512577	0.618469	0.36602	0.0463155	0.64611	0.889514	-0.006595	0.947522	0.945813	0.000528818	0.99596
202	84.012	S-(2-Furanylmethyl) propanethioate	HMDB37732	62143		-0.172936	0.194539	0.271817	0.0111402	0.903425	0.447607	0.154641	0.121204	0.64366	-0.162655	0.298614	0.71959	-0.123141	0.37349	0.93526	-0.0646446	0.472878	0.583745	0.0708074	0.530096	0.490941	-0.0585513	0.594975	0.447955	0.0984336	0.340741	0.358156	0.126241	0.215415	0.788364	0.0758056	0.528327	0.924863	-0.0512577	0.618469	0.36602	0.0463155	0.64611	0.889514	-0.006595	0.947522	0.945813	0.000528818	0.99596
203	84.046	(3xi,6xi)-Cyclo(alanylvalyl)	HMDB33926	139895		-0.917865	0.0388235	0.100391	-0.533281	0.00133443	0.00373185	-0.393466	0.0295598	0.55155	-0.0219378	0.918843	0.802064	-0.0537367	0.733913	0.93526	-0.0246162	0.890001	0.698919	-0.39297	0.020641	0.060173	-0.527639	0.209737	0.31519	0.419134	0.31972	0.346745	0.189295	0.698836	0.817124	0.221687	0.578587	0.932327	-0.0921696	0.666934	0.381273	-0.0641703	0.727811	0.889514	-0.0956706	0.598852	0.939113	-0.173038	0.334728
204	84.046	2-Pyrrolidinone	HMDB02039	12025	C11118	-0.917865	0.0388235	0.100391	-0.533281	0.00133443	0.00373185	-0.393466	0.0295598	0.55155	-0.0219378	0.918843	0.802064	-0.0537367	0.733913	0.93526	-0.0246162	0.890001	0.698919	-0.39297	0.020641	0.060173	-0.527639	0.209737	0.31519	0.419134	0.31972	0.346745	0.189295	0.698836	0.817124	0.221687	0.578587	0.932327	-0.0921696	0.666934	0.381273	-0.0641703	0.727811	0.889514	-0.0956706	0.598852	0.939113	-0.173038	0.334728
205	84.046	(3xi,6xi)-Cyclo(alanylvalyl)	HMDB33926	139895		-0.952101	0.0283903	0.0806879	-0.453412	0.0118023	0.0197513	-0.302255	0.0493208	0.588525	-0.229903	0.183806	0.71959	0.00524017	0.979377	0.944269	-0.0888175	0.374553	0.549184	-0.136737	0.332966	0.385542	-0.405813	0.258914	0.327254	-0.0674233	0.844558	0.510367	-0.070297	0.884107	0.840143	-0.0480648	0.908429	0.963091	-0.204743	0.130382	0.133806	-0.190172	0.248787	0.889514	-0.159165	0.433472	0.939113	-0.134905	0.454532
206	84.046	2-Pyrrolidinone	HMDB02039	12025	C11118	-0.952101	0.0283903	0.0806879	-0.453412	0.0118023	0.0197513	-0.302255	0.0493208	0.588525	-0.229903	0.183806	0.71959	0.00524017	0.979377	0.944269	-0.0888175	0.374553	0.549184	-0.136737	0.332966	0.385542	-0.405813	0.258914	0.327254	-0.0674233	0.844558	0.510367	-0.070297	0.884107	0.840143	-0.0480648	0.908429	0.963091	-0.204743	0.130382	0.133806	-0.190172	0.248787	0.889514	-0.159165	0.433472	0.939113	-0.134905	0.454532
207	84.991					-0.0110151	0.928777	0.597749	-0.00387598	0.985194	0.469998	0.198626	0.207928	0.669468	-0.0921594	0.598573	0.752877	-0.173709	0.271427	0.93526	0.16039	0.33725	0.539847	0.081721	0.653466	0.542844	-0.0155221	0.926723	0.540782	0.0729466	0.660701	0.45595	0.173406	0.266103	0.788364	0.0187557	0.932625	0.96485	-0.0584346	0.645469	0.375118	0.120173	0.36119	0.889514	0.0719541	0.515236	0.939113	-0.017636	0.864204
208	85.008					0.204954	0.125937	0.212253	0.234049	0.0933541	0.0980451	-0.0744685	0.362334	0.727974	0.0574054	0.669916	0.772023	0.0383195	0.748223	0.935278	-0.0281118	0.732765	0.659989	0.291461	0.0547678	0.123247	-0.150404	0.300686	0.342003	0.0379429	0.779024	0.492129	0.0604716	0.551136	0.789711	0.0708393	0.607472	0.933594	0.132782	0.255204	0.208506	0.0715395	0.55746	0.889514	-0.00347654	0.976466	0.949343	-0.115136	0.268269
209	85.03	Ethyl 2,4-dioxohexanoate	HMDB34851	61590		-0.385448	0.130537	0.217047	-0.677461	0.00677373	0.013048	0.219419	0.308228	0.706396	-0.443985	0.0234688	0.71959	-0.0991537	0.72352	0.93526	-0.179915	0.199482	0.488722	-0.250782	0.247822	0.326963	-0.389903	0.141872	0.309749	0.225995	0.335291	0.356299	0.201502	0.458529	0.788364	-0.0133977	0.960322	0.965393	-0.411641	0.0118093	0.0218097	0.0323582	0.822627	0.889514	0.0312422	0.79046	0.939113	-0.0856427	0.598416
210	85.03	Gamma-Butyrolactone	HMDB00549	7302	C01770	-0.385448	0.130537	0.217047	-0.677461	0.00677373	0.013048	0.219419	0.308228	0.706396	-0.443985	0.0234688	0.71959	-0.0991537	0.72352	0.93526	-0.179915	0.199482	0.488722	-0.250782	0.247822	0.326963	-0.389903	0.141872	0.309749	0.225995	0.335291	0.356299	0.201502	0.458529	0.788364	-0.0133977	0.960322	0.965393	-0.411641	0.0118093	0.0218097	0.0323582	0.822627	0.889514	0.0312422	0.79046	0.939113	-0.0856427	0.598416
211	85.03	Oxolan-3-one	HMDB02523	529392		-0.385448	0.130537	0.217047	-0.677461	0.00677373	0.013048	0.219419	0.308228	0.706396	-0.443985	0.0234688	0.71959	-0.0991537	0.72352	0.93526	-0.179915	0.199482	0.488722	-0.250782	0.247822	0.326963	-0.389903	0.141872	0.309749	0.225995	0.335291	0.356299	0.201502	0.458529	0.788364	-0.0133977	0.960322	0.965393	-0.411641	0.0118093	0.0218097	0.0323582	0.822627	0.889514	0.0312422	0.79046	0.939113	-0.0856427	0.598416
212	85.03	Diacetyl	HMDB03407	650	C00741	-0.385448	0.130537	0.217047	-0.677461	0.00677373	0.013048	0.219419	0.308228	0.706396	-0.443985	0.0234688	0.71959	-0.0991537	0.72352	0.93526	-0.179915	0.199482	0.488722	-0.250782	0.247822	0.326963	-0.389903	0.141872	0.309749	0.225995	0.335291	0.356299	0.201502	0.458529	0.788364	-0.0133977	0.960322	0.965393	-0.411641	0.0118093	0.0218097	0.0323582	0.822627	0.889514	0.0312422	0.79046	0.939113	-0.0856427	0.598416
213	85.03	Ethenyl acetate	HMDB31209	7904	C19309	-0.385448	0.130537	0.217047	-0.677461	0.00677373	0.013048	0.219419	0.308228	0.706396	-0.443985	0.0234688	0.71959	-0.0991537	0.72352	0.93526	-0.179915	0.199482	0.488722	-0.250782	0.247822	0.326963	-0.389903	0.141872	0.309749	0.225995	0.335291	0.356299	0.201502	0.458529	0.788364	-0.0133977	0.960322	0.965393	-0.411641	0.0118093	0.0218097	0.0323582	0.822627	0.889514	0.0312422	0.79046	0.939113	-0.0856427	0.598416
214	85.03	Methyl acrylate	HMDB33977	7294	C19443	-0.385448	0.130537	0.217047	-0.677461	0.00677373	0.013048	0.219419	0.308228	0.706396	-0.443985	0.0234688	0.71959	-0.0991537	0.72352	0.93526	-0.179915	0.199482	0.488722	-0.250782	0.247822	0.326963	-0.389903	0.141872	0.309749	0.225995	0.335291	0.356299	0.201502	0.458529	0.788364	-0.0133977	0.960322	0.965393	-0.411641	0.0118093	0.0218097	0.0323582	0.822627	0.889514	0.0312422	0.79046	0.939113	-0.0856427	0.598416
215	85.03	Ethyl 2,4-dioxohexanoate	HMDB34851	61590		-0.408609	0.0353389	0.094219	-0.589315	0.00223979	0.00552094	0.0890897	0.570742	0.795837	-0.202437	0.277932	0.71959	-0.151638	0.261827	0.93526	-0.02858	0.805668	0.680315	-0.282215	0.16618	0.25562	-0.280236	0.264401	0.329436	0.238269	0.294762	0.336349	0.177533	0.496075	0.788364	0.144077	0.616438	0.933594	-0.303807	0.0248859	0.0391246	-0.108344	0.422486	0.889514	0.193554	0.0760992	0.86409	-0.00697488	0.95422
216	85.03	Gamma-Butyrolactone	HMDB00549	7302	C01770	-0.408609	0.0353389	0.094219	-0.589315	0.00223979	0.00552094	0.0890897	0.570742	0.795837	-0.202437	0.277932	0.71959	-0.151638	0.261827	0.93526	-0.02858	0.805668	0.680315	-0.282215	0.16618	0.25562	-0.280236	0.264401	0.329436	0.238269	0.294762	0.336349	0.177533	0.496075	0.788364	0.144077	0.616438	0.933594	-0.303807	0.0248859	0.0391246	-0.108344	0.422486	0.889514	0.193554	0.0760992	0.86409	-0.00697488	0.95422
217	85.03	Oxolan-3-one	HMDB02523	529392		-0.408609	0.0353389	0.094219	-0.589315	0.00223979	0.00552094	0.0890897	0.570742	0.795837	-0.202437	0.277932	0.71959	-0.151638	0.261827	0.93526	-0.02858	0.805668	0.680315	-0.282215	0.16618	0.25562	-0.280236	0.264401	0.329436	0.238269	0.294762	0.336349	0.177533	0.496075	0.788364	0.144077	0.616438	0.933594	-0.303807	0.0248859	0.0391246	-0.108344	0.422486	0.889514	0.193554	0.0760992	0.86409	-0.00697488	0.95422
218	85.03	Diacetyl	HMDB03407	650	C00741	-0.408609	0.0353389	0.094219	-0.589315	0.00223979	0.00552094	0.0890897	0.570742	0.795837	-0.202437	0.277932	0.71959	-0.151638	0.261827	0.93526	-0.02858	0.805668	0.680315	-0.282215	0.16618	0.25562	-0.280236	0.264401	0.329436	0.238269	0.294762	0.336349	0.177533	0.496075	0.788364	0.144077	0.616438	0.933594	-0.303807	0.0248859	0.0391246	-0.108344	0.422486	0.889514	0.193554	0.0760992	0.86409	-0.00697488	0.95422
219	85.03	Ethenyl acetate	HMDB31209	7904	C19309	-0.408609	0.0353389	0.094219	-0.589315	0.00223979	0.00552094	0.0890897	0.570742	0.795837	-0.202437	0.277932	0.71959	-0.151638	0.261827	0.93526	-0.02858	0.805668	0.680315	-0.282215	0.16618	0.25562	-0.280236	0.264401	0.329436	0.238269	0.294762	0.336349	0.177533	0.496075	0.788364	0.144077	0.616438	0.933594	-0.303807	0.0248859	0.0391246	-0.108344	0.422486	0.889514	0.193554	0.0760992	0.86409	-0.00697488	0.95422
220	85.03	Methyl acrylate	HMDB33977	7294	C19443	-0.408609	0.0353389	0.094219	-0.589315	0.00223979	0.00552094	0.0890897	0.570742	0.795837	-0.202437	0.277932	0.71959	-0.151638	0.261827	0.93526	-0.02858	0.805668	0.680315	-0.282215	0.16618	0.25562	-0.280236	0.264401	0.329436	0.238269	0.294762	0.336349	0.177533	0.496075	0.788364	0.144077	0.616438	0.933594	-0.303807	0.0248859	0.0391246	-0.108344	0.422486	0.889514	0.193554	0.0760992	0.86409	-0.00697488	0.95422
221	86.007					-0.218503	0.782347	0.557687	-0.00479914	0.995431	0.47194	-0.0286427	0.976844	0.887878	-0.451798	0.600816	0.753855	-0.488569	0.598409	0.93526	-0.115038	0.904053	0.701175	-1.00193	0.326889	0.382923	-0.468101	0.468824	0.406086	0	1	0.549368	0.0167654	0.987922	0.852884	0	1	0.966084	0.745305	0.439644	0.299422	0.903854	0.328338	0.889514	-1.89238	0.0754506	0.86409	-1.03067	0.120914
222	86.025	Formiminoglutamic acid	HMDB00854	439233	C00439	-0.276494	0.517293	0.455396	-0.406733	0.013956	0.0225658	0.225802	0.355762	0.726992	-0.0636032	0.837288	0.795891	-0.0743285	0.771877	0.937307	-0.320208	0.264648	0.508005	-0.0398769	0.882614	0.612572	-0.529043	0.223898	0.317343	0.300022	0.443407	0.394756	0.394973	0.324525	0.788364	-0.0395112	0.927569	0.96485	-0.28309	0.172211	0.160397	0.192936	0.443678	0.889514	-0.229368	0.390909	0.939113	-0.346003	0.230074
223	86.025	N-Acetylasparagine	HMDB06028	99715		-0.276494	0.517293	0.455396	-0.406733	0.013956	0.0225658	0.225802	0.355762	0.726992	-0.0636032	0.837288	0.795891	-0.0743285	0.771877	0.937307	-0.320208	0.264648	0.508005	-0.0398769	0.882614	0.612572	-0.529043	0.223898	0.317343	0.300022	0.443407	0.394756	0.394973	0.324525	0.788364	-0.0395112	0.927569	0.96485	-0.28309	0.172211	0.160397	0.192936	0.443678	0.889514	-0.229368	0.390909	0.939113	-0.346003	0.230074
224	86.025	3-Isoxazolidinone	HMDB39426	192737		-0.276494	0.517293	0.455396	-0.406733	0.013956	0.0225658	0.225802	0.355762	0.726992	-0.0636032	0.837288	0.795891	-0.0743285	0.771877	0.937307	-0.320208	0.264648	0.508005	-0.0398769	0.882614	0.612572	-0.529043	0.223898	0.317343	0.300022	0.443407	0.394756	0.394973	0.324525	0.788364	-0.0395112	0.927569	0.96485	-0.28309	0.172211	0.160397	0.192936	0.443678	0.889514	-0.229368	0.390909	0.939113	-0.346003	0.230074
225	86.026	Formiminoglutamic acid	HMDB00854	439233	C00439	0.064099	0.811335	0.566425	-0.497466	0.0702662	0.0798762	0.614268	0.0134301	0.532934	-0.576904	0.0518999	0.71959	-0.444939	0.0361773	0.93526	-0.411897	0.158878	0.466183	-0.397267	0.279971	0.350359	-0.0226526	0.94933	0.546404	0.313289	0.119404	0.275054	0.425736	0.0729918	0.788364	0.188253	0.429974	0.913814	-0.443712	0.158628	0.151514	0.298018	0.352574	0.889514	-0.202007	0.526612	0.939113	-0.394952	0.154375
226	86.026	N-Acetylasparagine	HMDB06028	99715		0.064099	0.811335	0.566425	-0.497466	0.0702662	0.0798762	0.614268	0.0134301	0.532934	-0.576904	0.0518999	0.71959	-0.444939	0.0361773	0.93526	-0.411897	0.158878	0.466183	-0.397267	0.279971	0.350359	-0.0226526	0.94933	0.546404	0.313289	0.119404	0.275054	0.425736	0.0729918	0.788364	0.188253	0.429974	0.913814	-0.443712	0.158628	0.151514	0.298018	0.352574	0.889514	-0.202007	0.526612	0.939113	-0.394952	0.154375
227	86.026	3-Isoxazolidinone	HMDB39426	192737		0.064099	0.811335	0.566425	-0.497466	0.0702662	0.0798762	0.614268	0.0134301	0.532934	-0.576904	0.0518999	0.71959	-0.444939	0.0361773	0.93526	-0.411897	0.158878	0.466183	-0.397267	0.279971	0.350359	-0.0226526	0.94933	0.546404	0.313289	0.119404	0.275054	0.425736	0.0729918	0.788364	0.188253	0.429974	0.913814	-0.443712	0.158628	0.151514	0.298018	0.352574	0.889514	-0.202007	0.526612	0.939113	-0.394952	0.154375
228	87.004	cis-Aconitic acid	HMDB00072	643757	C00417	-0.193686	0.428314	0.415272	0.301956	0.23628	0.191061	0.369859	0.0595526	0.593889	-0.0301703	0.813366	0.791911	-0.272975	0.263085	0.93526	-0.377539	0.0531259	0.412395	0.304207	0.127578	0.21627	-0.258187	0.197744	0.313783	0.0427907	0.834667	0.508031	0.270995	0.152403	0.788364	0.0399419	0.841996	0.955509	0.0896951	0.661365	0.379358	-0.00582672	0.970905	0.897949	0.153984	0.241648	0.939113	-0.0928389	0.501852
229	87.004	trans-Aconitic acid	HMDB00958	444212	C02341	-0.193686	0.428314	0.415272	0.301956	0.23628	0.191061	0.369859	0.0595526	0.593889	-0.0301703	0.813366	0.791911	-0.272975	0.263085	0.93526	-0.377539	0.0531259	0.412395	0.304207	0.127578	0.21627	-0.258187	0.197744	0.313783	0.0427907	0.834667	0.508031	0.270995	0.152403	0.788364	0.0399419	0.841996	0.955509	0.0896951	0.661365	0.379358	-0.00582672	0.970905	0.897949	0.153984	0.241648	0.939113	-0.0928389	0.501852
230	87.004	Dehydroascorbic acid	HMDB01264	210328	C00425	-0.193686	0.428314	0.415272	0.301956	0.23628	0.191061	0.369859	0.0595526	0.593889	-0.0301703	0.813366	0.791911	-0.272975	0.263085	0.93526	-0.377539	0.0531259	0.412395	0.304207	0.127578	0.21627	-0.258187	0.197744	0.313783	0.0427907	0.834667	0.508031	0.270995	0.152403	0.788364	0.0399419	0.841996	0.955509	0.0896951	0.661365	0.379358	-0.00582672	0.970905	0.897949	0.153984	0.241648	0.939113	-0.0928389	0.501852
231	87.009	Pyruvic acid	HMDB00243	1060	C00022	-0.196358	0.0414226	0.105037	-0.319666	0.00281797	0.00657092	0.112837	0.310293	0.706396	-0.156027	0.222158	0.71959	-0.0672336	0.705427	0.93526	0.0154717	0.87811	0.694969	-0.161112	0.0909137	0.173941	-0.126722	0.25771	0.326636	0.0604725	0.54479	0.426152	0.0846472	0.418368	0.788364	0.0293396	0.783185	0.94788	-0.115502	0.18039	0.166041	0.0590941	0.503684	0.889514	0.0359159	0.676815	0.939113	-0.061959	0.517696
232	87.009	Malonic semialdehyde	HMDB11111	868	C00222	-0.196358	0.0414226	0.105037	-0.319666	0.00281797	0.00657092	0.112837	0.310293	0.706396	-0.156027	0.222158	0.71959	-0.0672336	0.705427	0.93526	0.0154717	0.87811	0.694969	-0.161112	0.0909137	0.173941	-0.126722	0.25771	0.326636	0.0604725	0.54479	0.426152	0.0846472	0.418368	0.788364	0.0293396	0.783185	0.94788	-0.115502	0.18039	0.166041	0.0590941	0.503684	0.889514	0.0359159	0.676815	0.939113	-0.061959	0.517696
233	87.009	Glucosereductone	HMDB40261	4451502		-0.196358	0.0414226	0.105037	-0.319666	0.00281797	0.00657092	0.112837	0.310293	0.706396	-0.156027	0.222158	0.71959	-0.0672336	0.705427	0.93526	0.0154717	0.87811	0.694969	-0.161112	0.0909137	0.173941	-0.126722	0.25771	0.326636	0.0604725	0.54479	0.426152	0.0846472	0.418368	0.788364	0.0293396	0.783185	0.94788	-0.115502	0.18039	0.166041	0.0590941	0.503684	0.889514	0.0359159	0.676815	0.939113	-0.061959	0.517696
234	87.021	Allantoic acid	HMDB01209	203	C00499	0	1	0.615375	0	1	0.472631	0	1	0.892624	0	1	0.816612	0	1	0.949974	0	1	0.720656	0	1	0.640645	0	1	0.558792	0	1	0.549368	0	1	0.856745	0	1	0.966084	0	1	0.469359	0	1	0.902067	0	1	0.949796	0	1
235	87.046	N-Acetylornithine	HMDB03357	439232	C00437	-1.06061	0.0193948	0.0632216	-0.839593	0.0441872	0.0560176	0.161045	0.749665	0.848222	-0.502411	0.612102	0.757919	0.298649	0.527132	0.93526	-0.780492	0.169841	0.475972	-0.690221	0.350902	0.396598	0.457157	0.491328	0.412638	-0.957751	0.276709	0.330127	-1.00142	0.0522629	0.788364	-0.711482	0.159313	0.90892	-0.863932	0.0536893	0.0699784	0.449319	0.257128	0.889514	-0.164481	0.714059	0.939113	0.131001	0.712045
236	87.046	Glycyl-Valine	HMDB28854			-1.06061	0.0193948	0.0632216	-0.839593	0.0441872	0.0560176	0.161045	0.749665	0.848222	-0.502411	0.612102	0.757919	0.298649	0.527132	0.93526	-0.780492	0.169841	0.475972	-0.690221	0.350902	0.396598	0.457157	0.491328	0.412638	-0.957751	0.276709	0.330127	-1.00142	0.0522629	0.788364	-0.711482	0.159313	0.90892	-0.863932	0.0536893	0.0699784	0.449319	0.257128	0.889514	-0.164481	0.714059	0.939113	0.131001	0.712045
237	87.046	Valyl-Glycine	HMDB29127			-1.06061	0.0193948	0.0632216	-0.839593	0.0441872	0.0560176	0.161045	0.749665	0.848222	-0.502411	0.612102	0.757919	0.298649	0.527132	0.93526	-0.780492	0.169841	0.475972	-0.690221	0.350902	0.396598	0.457157	0.491328	0.412638	-0.957751	0.276709	0.330127	-1.00142	0.0522629	0.788364	-0.711482	0.159313	0.90892	-0.863932	0.0536893	0.0699784	0.449319	0.257128	0.889514	-0.164481	0.714059	0.939113	0.131001	0.712045
238	87.046	L-Theanine	HMDB34365	228398		-1.06061	0.0193948	0.0632216	-0.839593	0.0441872	0.0560176	0.161045	0.749665	0.848222	-0.502411	0.612102	0.757919	0.298649	0.527132	0.93526	-0.780492	0.169841	0.475972	-0.690221	0.350902	0.396598	0.457157	0.491328	0.412638	-0.957751	0.276709	0.330127	-1.00142	0.0522629	0.788364	-0.711482	0.159313	0.90892	-0.863932	0.0536893	0.0699784	0.449319	0.257128	0.889514	-0.164481	0.714059	0.939113	0.131001	0.712045
239	87.046	Isobutyric acid	HMDB01873	6590	C02632	-1.06061	0.0193948	0.0632216	-0.839593	0.0441872	0.0560176	0.161045	0.749665	0.848222	-0.502411	0.612102	0.757919	0.298649	0.527132	0.93526	-0.780492	0.169841	0.475972	-0.690221	0.350902	0.396598	0.457157	0.491328	0.412638	-0.957751	0.276709	0.330127	-1.00142	0.0522629	0.788364	-0.711482	0.159313	0.90892	-0.863932	0.0536893	0.0699784	0.449319	0.257128	0.889514	-0.164481	0.714059	0.939113	0.131001	0.712045
240	87.046	Methyl propionate	HMDB30062	11124		-1.06061	0.0193948	0.0632216	-0.839593	0.0441872	0.0560176	0.161045	0.749665	0.848222	-0.502411	0.612102	0.757919	0.298649	0.527132	0.93526	-0.780492	0.169841	0.475972	-0.690221	0.350902	0.396598	0.457157	0.491328	0.412638	-0.957751	0.276709	0.330127	-1.00142	0.0522629	0.788364	-0.711482	0.159313	0.90892	-0.863932	0.0536893	0.0699784	0.449319	0.257128	0.889514	-0.164481	0.714059	0.939113	0.131001	0.712045
241	87.046	Ethyl acetate	HMDB31217	8857	C00849	-1.06061	0.0193948	0.0632216	-0.839593	0.0441872	0.0560176	0.161045	0.749665	0.848222	-0.502411	0.612102	0.757919	0.298649	0.527132	0.93526	-0.780492	0.169841	0.475972	-0.690221	0.350902	0.396598	0.457157	0.491328	0.412638	-0.957751	0.276709	0.330127	-1.00142	0.0522629	0.788364	-0.711482	0.159313	0.90892	-0.863932	0.0536893	0.0699784	0.449319	0.257128	0.889514	-0.164481	0.714059	0.939113	0.131001	0.712045
242	87.046	1-Hydroxy-2-butanone	HMDB31507	521300		-1.06061	0.0193948	0.0632216	-0.839593	0.0441872	0.0560176	0.161045	0.749665	0.848222	-0.502411	0.612102	0.757919	0.298649	0.527132	0.93526	-0.780492	0.169841	0.475972	-0.690221	0.350902	0.396598	0.457157	0.491328	0.412638	-0.957751	0.276709	0.330127	-1.00142	0.0522629	0.788364	-0.711482	0.159313	0.90892	-0.863932	0.0536893	0.0699784	0.449319	0.257128	0.889514	-0.164481	0.714059	0.939113	0.131001	0.712045
243	87.046	Propyl formate	HMDB40253	8073		-1.06061	0.0193948	0.0632216	-0.839593	0.0441872	0.0560176	0.161045	0.749665	0.848222	-0.502411	0.612102	0.757919	0.298649	0.527132	0.93526	-0.780492	0.169841	0.475972	-0.690221	0.350902	0.396598	0.457157	0.491328	0.412638	-0.957751	0.276709	0.330127	-1.00142	0.0522629	0.788364	-0.711482	0.159313	0.90892	-0.863932	0.0536893	0.0699784	0.449319	0.257128	0.889514	-0.164481	0.714059	0.939113	0.131001	0.712045
244	87.046	Isopropyl formate	HMDB40579	12257		-1.06061	0.0193948	0.0632216	-0.839593	0.0441872	0.0560176	0.161045	0.749665	0.848222	-0.502411	0.612102	0.757919	0.298649	0.527132	0.93526	-0.780492	0.169841	0.475972	-0.690221	0.350902	0.396598	0.457157	0.491328	0.412638	-0.957751	0.276709	0.330127	-1.00142	0.0522629	0.788364	-0.711482	0.159313	0.90892	-0.863932	0.0536893	0.0699784	0.449319	0.257128	0.889514	-0.164481	0.714059	0.939113	0.131001	0.712045
245	88.005					-0.69888	0.122719	0.209509	-0.479833	0.0429103	0.0548116	0.200047	0.447148	0.755443	-0.346261	0.212835	0.71959	-0.212807	0.526771	0.93526	0.201547	0.323365	0.5326	-0.540911	0.0315443	0.0814668	0.0639234	0.830056	0.514319	0.301114	0.272262	0.329951	0.0990887	0.74503	0.827425	0.219321	0.452512	0.913814	-0.0878729	0.670955	0.382111	-0.00408964	0.982875	0.898703	0.0590213	0.766133	0.939113	-0.253314	0.33181
246	88.012	Pyruvic acid	HMDB00243	1060	C00022	-0.422872	0.0621932	0.134695	-1.26669	0.00764263	0.0142174	0.611148	0.161037	0.658378	-1.01548	0.270736	0.71959	-1.23366	0.194842	0.93526	0.0748911	0.777475	0.672027	-0.221248	0.312648	0.373633	-0.120124	0.564379	0.438071	-0.182718	0.49322	0.412294	-0.248459	0.539476	0.788885	0.177602	0.394962	0.90892	-0.284643	0.32102	0.244646	0.0770175	0.775552	0.889514	0.208771	0.313253	0.939113	-0.0655037	0.774403
247	88.012	Malonic semialdehyde	HMDB11111	868	C00222	-0.422872	0.0621932	0.134695	-1.26669	0.00764263	0.0142174	0.611148	0.161037	0.658378	-1.01548	0.270736	0.71959	-1.23366	0.194842	0.93526	0.0748911	0.777475	0.672027	-0.221248	0.312648	0.373633	-0.120124	0.564379	0.438071	-0.182718	0.49322	0.412294	-0.248459	0.539476	0.788885	0.177602	0.394962	0.90892	-0.284643	0.32102	0.244646	0.0770175	0.775552	0.889514	0.208771	0.313253	0.939113	-0.0655037	0.774403
248	88.012	Glucosereductone	HMDB40261	4451502		-0.422872	0.0621932	0.134695	-1.26669	0.00764263	0.0142174	0.611148	0.161037	0.658378	-1.01548	0.270736	0.71959	-1.23366	0.194842	0.93526	0.0748911	0.777475	0.672027	-0.221248	0.312648	0.373633	-0.120124	0.564379	0.438071	-0.182718	0.49322	0.412294	-0.248459	0.539476	0.788885	0.177602	0.394962	0.90892	-0.284643	0.32102	0.244646	0.0770175	0.775552	0.889514	0.208771	0.313253	0.939113	-0.0655037	0.774403
249	88.041	Beta-Alanine	HMDB00056	239	C00099	0.664153	2.9165e-05	0.000541106	0.362278	0.0110959	0.0189265	0.059977	0.476442	0.757942	-0.199458	0.333061	0.71959	-0.12557	0.304441	0.93526	0.0952312	0.289268	0.518459	0.749048	0.00027026	0.00181057	-0.167602	0.263646	0.329436	0.0900707	0.43932	0.394206	-0.0780084	0.599671	0.79957	0.0674254	0.605693	0.933594	0.786323	1.50796e-07	1.43555e-06	0.0358942	0.740021	0.889514	-0.021056	0.816283	0.939113	-0.190572	0.119888
250	88.041	L-Alanine	HMDB00161	5950	C00041	0.664153	2.9165e-05	0.000541106	0.362278	0.0110959	0.0189265	0.059977	0.476442	0.757942	-0.199458	0.333061	0.71959	-0.12557	0.304441	0.93526	0.0952312	0.289268	0.518459	0.749048	0.00027026	0.00181057	-0.167602	0.263646	0.329436	0.0900707	0.43932	0.394206	-0.0780084	0.599671	0.79957	0.0674254	0.605693	0.933594	0.786323	1.50796e-07	1.43555e-06	0.0358942	0.740021	0.889514	-0.021056	0.816283	0.939113	-0.190572	0.119888
251	88.041	Sarcosine	HMDB00271	1088	C00213	0.664153	2.9165e-05	0.000541106	0.362278	0.0110959	0.0189265	0.059977	0.476442	0.757942	-0.199458	0.333061	0.71959	-0.12557	0.304441	0.93526	0.0952312	0.289268	0.518459	0.749048	0.00027026	0.00181057	-0.167602	0.263646	0.329436	0.0900707	0.43932	0.394206	-0.0780084	0.599671	0.79957	0.0674254	0.605693	0.933594	0.786323	1.50796e-07	1.43555e-06	0.0358942	0.740021	0.889514	-0.021056	0.816283	0.939113	-0.190572	0.119888
252	88.041	D-Alanine	HMDB01310	71080	C00133	0.664153	2.9165e-05	0.000541106	0.362278	0.0110959	0.0189265	0.059977	0.476442	0.757942	-0.199458	0.333061	0.71959	-0.12557	0.304441	0.93526	0.0952312	0.289268	0.518459	0.749048	0.00027026	0.00181057	-0.167602	0.263646	0.329436	0.0900707	0.43932	0.394206	-0.0780084	0.599671	0.79957	0.0674254	0.605693	0.933594	0.786323	1.50796e-07	1.43555e-06	0.0358942	0.740021	0.889514	-0.021056	0.816283	0.939113	-0.190572	0.119888
253	88.041	Ethyl carbamate	HMDB31219	5641	C01537	0.664153	2.9165e-05	0.000541106	0.362278	0.0110959	0.0189265	0.059977	0.476442	0.757942	-0.199458	0.333061	0.71959	-0.12557	0.304441	0.93526	0.0952312	0.289268	0.518459	0.749048	0.00027026	0.00181057	-0.167602	0.263646	0.329436	0.0900707	0.43932	0.394206	-0.0780084	0.599671	0.79957	0.0674254	0.605693	0.933594	0.786323	1.50796e-07	1.43555e-06	0.0358942	0.740021	0.889514	-0.021056	0.816283	0.939113	-0.190572	0.119888
254	88.068	4-Aminobutyraldehyde	HMDB01080	118	C00555	0.0317715	0.975137	0.611408	0.912482	0.0493932	0.0613245	0.150644	0.629782	0.811605	-1.24519	0.192126	0.71959	-0.882152	0.253131	0.93526	-0.0816601	0.75414	0.664505	2.42545	0.00240337	0.0105846	-0.289504	0.525613	0.424223	-0.0698421	0.872711	0.515802	-0.643094	0.453331	0.788364	0.30645	0.436764	0.913814	1.12738	0.0487044	0.0648595	0.0549613	0.895244	0.890127	0.458494	0.294453	0.939113	-0.448667	0.523832
255	88.068	N-Ethylacetamide	HMDB31215	12253		0.0317715	0.975137	0.611408	0.912482	0.0493932	0.0613245	0.150644	0.629782	0.811605	-1.24519	0.192126	0.71959	-0.882152	0.253131	0.93526	-0.0816601	0.75414	0.664505	2.42545	0.00240337	0.0105846	-0.289504	0.525613	0.424223	-0.0698421	0.872711	0.515802	-0.643094	0.453331	0.788364	0.30645	0.436764	0.913814	1.12738	0.0487044	0.0648595	0.0549613	0.895244	0.890127	0.458494	0.294453	0.939113	-0.448667	0.523832
256	88.068	Morpholine	HMDB31581	8083	C14452	0.0317715	0.975137	0.611408	0.912482	0.0493932	0.0613245	0.150644	0.629782	0.811605	-1.24519	0.192126	0.71959	-0.882152	0.253131	0.93526	-0.0816601	0.75414	0.664505	2.42545	0.00240337	0.0105846	-0.289504	0.525613	0.424223	-0.0698421	0.872711	0.515802	-0.643094	0.453331	0.788364	0.30645	0.436764	0.913814	1.12738	0.0487044	0.0648595	0.0549613	0.895244	0.890127	0.458494	0.294453	0.939113	-0.448667	0.523832
257	88.068	Butyramide	HMDB33870	10927		0.0317715	0.975137	0.611408	0.912482	0.0493932	0.0613245	0.150644	0.629782	0.811605	-1.24519	0.192126	0.71959	-0.882152	0.253131	0.93526	-0.0816601	0.75414	0.664505	2.42545	0.00240337	0.0105846	-0.289504	0.525613	0.424223	-0.0698421	0.872711	0.515802	-0.643094	0.453331	0.788364	0.30645	0.436764	0.913814	1.12738	0.0487044	0.0648595	0.0549613	0.895244	0.890127	0.458494	0.294453	0.939113	-0.448667	0.523832
258	88.557	3-Ethyl-2-(1-pyrrolidinyl)-2-cyclopenten-1-one	HMDB39675			0.0681606	0.876528	0.58428	0.727388	0.0161863	0.0256113	-0.126207	0.66867	0.826484	-0.632995	0.132224	0.71959	-0.166321	0.653536	0.93526	-0.0941768	0.829495	0.684216	0.561882	0.319396	0.378206	-0.232326	0.561494	0.436981	-0.221556	0.582501	0.436699	-0.710582	0.0808567	0.788364	0.182424	0.584733	0.932491	0.42993	0.343982	0.256252	0.261266	0.551113	0.889514	-0.195428	0.62146	0.939113	-0.212656	0.578658
259	88.557	7-Ethyl-2,3,4,5,6,7-hexahydrocyclopent[b]azepin-8(1H)-one	HMDB39683			0.0681606	0.876528	0.58428	0.727388	0.0161863	0.0256113	-0.126207	0.66867	0.826484	-0.632995	0.132224	0.71959	-0.166321	0.653536	0.93526	-0.0941768	0.829495	0.684216	0.561882	0.319396	0.378206	-0.232326	0.561494	0.436981	-0.221556	0.582501	0.436699	-0.710582	0.0808567	0.788364	0.182424	0.584733	0.932491	0.42993	0.343982	0.256252	0.261266	0.551113	0.889514	-0.195428	0.62146	0.939113	-0.212656	0.578658
260	88.97					0.766907	0.154326	0.240273	0.525112	0.180328	0.157721	-0.103429	0.688588	0.831407	-0.307916	0.568477	0.74831	-0.079927	0.808987	0.94008	-0.133312	0.826007	0.683309	1.12805	0.105866	0.190961	-2.49047	0.0547907	0.309749	2.01631	0.100826	0.274089	1.19965	0.320162	0.788364	1.69824	0.150691	0.90892	1.01892	0.210213	0.18424	0.646086	0.0993311	0.889514	-0.604235	0.0586563	0.841192	-0.668329	0.131594
261	88.985					-0.416659	0.717408	0.535294	0.650706	0.525889	0.322491	0.164689	0.796578	0.865947	-0.722559	0.300193	0.71959	-0.855255	0.424912	0.93526	-0.977156	0.306652	0.527068	-0.778427	0.580909	0.514034	-0.238651	0.881338	0.527237	1.50565	0.210001	0.299742	0.18607	0.898351	0.842838	-0.419461	0.814136	0.949229	0.788835	0.0879127	0.101325	-0.0842572	0.906332	0.890127	-0.859645	0.385061	0.939113	-0.275117	0.710991
262	88.997					0.0689368	0.651072	0.513714	0.35702	0.173344	0.154045	-0.0386876	0.876284	0.879424	-0.0223035	0.931865	0.802361	0.159464	0.438223	0.93526	0.197627	0.311064	0.529405	0.178032	0.35307	0.396598	-0.0974527	0.647774	0.463846	0.244127	0.238652	0.313046	0.192869	0.335179	0.788364	0.0167692	0.941405	0.96485	0.337373	0.0348177	0.0507564	0.164387	0.166513	0.889514	-0.117385	0.433364	0.939113	-0.201021	0.157865
263	89.001	S,S'-Ethylidene dithioacetate	HMDB37553	12453928		0.315201	0.188339	0.26674	0.809213	0.130205	0.125315	-0.0308277	0.934994	0.88734	-0.378177	0.328069	0.71959	-0.159516	0.641176	0.93526	0.23264	0.455572	0.577551	0.463713	0.111356	0.197112	-0.293451	0.283383	0.336372	0.0716677	0.8526	0.510784	0.135504	0.584225	0.797457	0.191201	0.480115	0.920796	0.695886	0.0101954	0.0194332	0.130604	0.509787	0.889514	-0.419324	0.0340542	0.769989	-0.658439	0.0122003
264	89.001	S-2-Propenyl 2-propene-1-sulfonothioate	HMDB39940			0.315201	0.188339	0.26674	0.809213	0.130205	0.125315	-0.0308277	0.934994	0.88734	-0.378177	0.328069	0.71959	-0.159516	0.641176	0.93526	0.23264	0.455572	0.577551	0.463713	0.111356	0.197112	-0.293451	0.283383	0.336372	0.0716677	0.8526	0.510784	0.135504	0.584225	0.797457	0.191201	0.480115	0.920796	0.695886	0.0101954	0.0194332	0.130604	0.509787	0.889514	-0.419324	0.0340542	0.769989	-0.658439	0.0122003
265	89.007	2,5-Dimethyl-1,4-dithiane-2,5-diol	HMDB33556	62105		0.29675	0.340111	0.366338	-0.54906	0.382783	0.263788	0.0458216	0.907052	0.887049	-0.161484	0.767588	0.78367	0.118009	0.796474	0.93961	0.2062	0.609239	0.630805	-0.0660046	0.915457	0.618572	-0.0825064	0.828719	0.514319	0.390338	0.284868	0.331693	0.409804	0.130364	0.788364	-0.414868	0.263361	0.90892	0.924697	0.0725846	0.0874613	-0.146782	0.748392	0.889514	-0.381689	0.0712884	0.86409	-0.79306	0.00366595
266	89.007	Ethyl 2-(methyldithio)propionate	HMDB38896	90972		0.29675	0.340111	0.366338	-0.54906	0.382783	0.263788	0.0458216	0.907052	0.887049	-0.161484	0.767588	0.78367	0.118009	0.796474	0.93961	0.2062	0.609239	0.630805	-0.0660046	0.915457	0.618572	-0.0825064	0.828719	0.514319	0.390338	0.284868	0.331693	0.409804	0.130364	0.788364	-0.414868	0.263361	0.90892	0.924697	0.0725846	0.0874613	-0.146782	0.748392	0.889514	-0.381689	0.0712884	0.86409	-0.79306	0.00366595
267	89.007	S-Carboxymethyl-L-cysteine	HMDB29415	1080		0.29675	0.340111	0.366338	-0.54906	0.382783	0.263788	0.0458216	0.907052	0.887049	-0.161484	0.767588	0.78367	0.118009	0.796474	0.93961	0.2062	0.609239	0.630805	-0.0660046	0.915457	0.618572	-0.0825064	0.828719	0.514319	0.390338	0.284868	0.331693	0.409804	0.130364	0.788364	-0.414868	0.263361	0.90892	0.924697	0.0725846	0.0874613	-0.146782	0.748392	0.889514	-0.381689	0.0712884	0.86409	-0.79306	0.00366595
268	89.007	1-Mercapto-2-propanone	HMDB30025	520144		0.29675	0.340111	0.366338	-0.54906	0.382783	0.263788	0.0458216	0.907052	0.887049	-0.161484	0.767588	0.78367	0.118009	0.796474	0.93961	0.2062	0.609239	0.630805	-0.0660046	0.915457	0.618572	-0.0825064	0.828719	0.514319	0.390338	0.284868	0.331693	0.409804	0.130364	0.788364	-0.414868	0.263361	0.90892	0.924697	0.0725846	0.0874613	-0.146782	0.748392	0.889514	-0.381689	0.0712884	0.86409	-0.79306	0.00366595
269	89.007	S-Methyl thioacetate	HMDB31189	73750		0.29675	0.340111	0.366338	-0.54906	0.382783	0.263788	0.0458216	0.907052	0.887049	-0.161484	0.767588	0.78367	0.118009	0.796474	0.93961	0.2062	0.609239	0.630805	-0.0660046	0.915457	0.618572	-0.0825064	0.828719	0.514319	0.390338	0.284868	0.331693	0.409804	0.130364	0.788364	-0.414868	0.263361	0.90892	0.924697	0.0725846	0.0874613	-0.146782	0.748392	0.889514	-0.381689	0.0712884	0.86409	-0.79306	0.00366595
270	89.007	(E)-1-Propene-1-sulfenic acid	HMDB31636	20371837		0.29675	0.340111	0.366338	-0.54906	0.382783	0.263788	0.0458216	0.907052	0.887049	-0.161484	0.767588	0.78367	0.118009	0.796474	0.93961	0.2062	0.609239	0.630805	-0.0660046	0.915457	0.618572	-0.0825064	0.828719	0.514319	0.390338	0.284868	0.331693	0.409804	0.130364	0.788364	-0.414868	0.263361	0.90892	0.924697	0.0725846	0.0874613	-0.146782	0.748392	0.889514	-0.381689	0.0712884	0.86409	-0.79306	0.00366595
271	89.007	(Methylthio)acetaldehyde	HMDB31718	10887828		0.29675	0.340111	0.366338	-0.54906	0.382783	0.263788	0.0458216	0.907052	0.887049	-0.161484	0.767588	0.78367	0.118009	0.796474	0.93961	0.2062	0.609239	0.630805	-0.0660046	0.915457	0.618572	-0.0825064	0.828719	0.514319	0.390338	0.284868	0.331693	0.409804	0.130364	0.788364	-0.414868	0.263361	0.90892	0.924697	0.0725846	0.0874613	-0.146782	0.748392	0.889514	-0.381689	0.0712884	0.86409	-0.79306	0.00366595
272	89.007	Thial-1-Propene-1-thiol S-oxide	HMDB40346	441491	C08389	0.29675	0.340111	0.366338	-0.54906	0.382783	0.263788	0.0458216	0.907052	0.887049	-0.161484	0.767588	0.78367	0.118009	0.796474	0.93961	0.2062	0.609239	0.630805	-0.0660046	0.915457	0.618572	-0.0825064	0.828719	0.514319	0.390338	0.284868	0.331693	0.409804	0.130364	0.788364	-0.414868	0.263361	0.90892	0.924697	0.0725846	0.0874613	-0.146782	0.748392	0.889514	-0.381689	0.0712884	0.86409	-0.79306	0.00366595
273	89.017	Isoxanthopterin	HMDB00704	10729	C03975	-0.110739	0.810642	0.566425	0.114778	0.71174	0.387909	-0.13104	0.65833	0.820539	-0.681904	0.20916	0.71959	-0.16548	0.645138	0.93526	-0.119087	0.693201	0.652652	0.243502	0.532366	0.49127	-0.0241633	0.946243	0.546084	0.537765	0.0397681	0.274	-0.471445	0.483167	0.788364	0.0960354	0.783798	0.94788	0.750836	0.0368609	0.0531948	0.513191	0.106102	0.889514	-0.217345	0.403435	0.939113	-0.127132	0.525343
274	89.017	2-Amino-3,4-dihydroxypentanedioic acid	HMDB30408	22326306		-0.110739	0.810642	0.566425	0.114778	0.71174	0.387909	-0.13104	0.65833	0.820539	-0.681904	0.20916	0.71959	-0.16548	0.645138	0.93526	-0.119087	0.693201	0.652652	0.243502	0.532366	0.49127	-0.0241633	0.946243	0.546084	0.537765	0.0397681	0.274	-0.471445	0.483167	0.788364	0.0960354	0.783798	0.94788	0.750836	0.0368609	0.0531948	0.513191	0.106102	0.889514	-0.217345	0.403435	0.939113	-0.127132	0.525343
275	89.017	Cysteinylglycine	HMDB00078	439498	C01419	-0.110739	0.810642	0.566425	0.114778	0.71174	0.387909	-0.13104	0.65833	0.820539	-0.681904	0.20916	0.71959	-0.16548	0.645138	0.93526	-0.119087	0.693201	0.652652	0.243502	0.532366	0.49127	-0.0241633	0.946243	0.546084	0.537765	0.0397681	0.274	-0.471445	0.483167	0.788364	0.0960354	0.783798	0.94788	0.750836	0.0368609	0.0531948	0.513191	0.106102	0.889514	-0.217345	0.403435	0.939113	-0.127132	0.525343
276	89.017	Cysteinyl-Glycine	HMDB28775			-0.110739	0.810642	0.566425	0.114778	0.71174	0.387909	-0.13104	0.65833	0.820539	-0.681904	0.20916	0.71959	-0.16548	0.645138	0.93526	-0.119087	0.693201	0.652652	0.243502	0.532366	0.49127	-0.0241633	0.946243	0.546084	0.537765	0.0397681	0.274	-0.471445	0.483167	0.788364	0.0960354	0.783798	0.94788	0.750836	0.0368609	0.0531948	0.513191	0.106102	0.889514	-0.217345	0.403435	0.939113	-0.127132	0.525343
277	89.017	Glycyl-Cysteine	HMDB28838			-0.110739	0.810642	0.566425	0.114778	0.71174	0.387909	-0.13104	0.65833	0.820539	-0.681904	0.20916	0.71959	-0.16548	0.645138	0.93526	-0.119087	0.693201	0.652652	0.243502	0.532366	0.49127	-0.0241633	0.946243	0.546084	0.537765	0.0397681	0.274	-0.471445	0.483167	0.788364	0.0960354	0.783798	0.94788	0.750836	0.0368609	0.0531948	0.513191	0.106102	0.889514	-0.217345	0.403435	0.939113	-0.127132	0.525343
278	89.023	Hippuric acid	HMDB00714	464	C01586	0.639227	0.255182	0.31354	-0.0746151	0.832399	0.427382	-0.283695	0.341159	0.722974	0.321453	0.461467	0.731698	-0.0416472	0.872865	0.94008	0.426384	0.0573125	0.412395	0.995829	0.0178881	0.0537775	-0.594003	0.0063324	0.309749	0.00515222	0.990564	0.546423	0.320861	0.19448	0.788364	0.281634	0.264986	0.90892	0.434215	0.120323	0.126728	-0.0724831	0.89728	0.890127	0.199193	0.712642	0.939113	-0.0670899	0.905431
279	89.023	3-Succinoylpyridine	HMDB00992	437	C19569	0.639227	0.255182	0.31354	-0.0746151	0.832399	0.427382	-0.283695	0.341159	0.722974	0.321453	0.461467	0.731698	-0.0416472	0.872865	0.94008	0.426384	0.0573125	0.412395	0.995829	0.0178881	0.0537775	-0.594003	0.0063324	0.309749	0.00515222	0.990564	0.546423	0.320861	0.19448	0.788364	0.281634	0.264986	0.90892	0.434215	0.120323	0.126728	-0.0724831	0.89728	0.890127	0.199193	0.712642	0.939113	-0.0670899	0.905431
280	89.023	Adrenochrome	HMDB12884	5898		0.639227	0.255182	0.31354	-0.0746151	0.832399	0.427382	-0.283695	0.341159	0.722974	0.321453	0.461467	0.731698	-0.0416472	0.872865	0.94008	0.426384	0.0573125	0.412395	0.995829	0.0178881	0.0537775	-0.594003	0.0063324	0.309749	0.00515222	0.990564	0.546423	0.320861	0.19448	0.788364	0.281634	0.264986	0.90892	0.434215	0.120323	0.126728	-0.0724831	0.89728	0.890127	0.199193	0.712642	0.939113	-0.0670899	0.905431
281	89.023	Methyl n-formylanthranilate	HMDB32398	162458		0.639227	0.255182	0.31354	-0.0746151	0.832399	0.427382	-0.283695	0.341159	0.722974	0.321453	0.461467	0.731698	-0.0416472	0.872865	0.94008	0.426384	0.0573125	0.412395	0.995829	0.0178881	0.0537775	-0.594003	0.0063324	0.309749	0.00515222	0.990564	0.546423	0.320861	0.19448	0.788364	0.281634	0.264986	0.90892	0.434215	0.120323	0.126728	-0.0724831	0.89728	0.890127	0.199193	0.712642	0.939113	-0.0670899	0.905431
282	89.023	1-(4-Methoxyphenyl)-2-nitroethylene	HMDB32595	697963		0.639227	0.255182	0.31354	-0.0746151	0.832399	0.427382	-0.283695	0.341159	0.722974	0.321453	0.461467	0.731698	-0.0416472	0.872865	0.94008	0.426384	0.0573125	0.412395	0.995829	0.0178881	0.0537775	-0.594003	0.0063324	0.309749	0.00515222	0.990564	0.546423	0.320861	0.19448	0.788364	0.281634	0.264986	0.90892	0.434215	0.120323	0.126728	-0.0724831	0.89728	0.890127	0.199193	0.712642	0.939113	-0.0670899	0.905431
283	89.025	L-Lactic acid	HMDB00190	107689	C00186	0.318911	0.000403774	0.0038916	0.381502	1.90986e-06	2.17707e-05	-0.0915106	0.102819	0.640522	-0.105762	0.492586	0.733152	-0.0445158	0.674408	0.93526	0.140524	0.0279653	0.394326	0.297657	0.0194155	0.0573977	-0.147928	0.242272	0.321143	0.170758	0.0558441	0.274	0.00960783	0.940375	0.848013	0.0162885	0.859087	0.957321	0.455403	3.67932e-07	2.93509e-06	0.00736256	0.87475	0.890127	-0.134851	0.011582	0.488113	-0.176711	0.0310706
284	89.025	Hydroxypropionic acid	HMDB00700	68152	C01013	0.318911	0.000403774	0.0038916	0.381502	1.90986e-06	2.17707e-05	-0.0915106	0.102819	0.640522	-0.105762	0.492586	0.733152	-0.0445158	0.674408	0.93526	0.140524	0.0279653	0.394326	0.297657	0.0194155	0.0573977	-0.147928	0.242272	0.321143	0.170758	0.0558441	0.274	0.00960783	0.940375	0.848013	0.0162885	0.859087	0.957321	0.455403	3.67932e-07	2.93509e-06	0.00736256	0.87475	0.890127	-0.134851	0.011582	0.488113	-0.176711	0.0310706
285	89.025	Glyceraldehyde	HMDB01051	751	C02154	0.318911	0.000403774	0.0038916	0.381502	1.90986e-06	2.17707e-05	-0.0915106	0.102819	0.640522	-0.105762	0.492586	0.733152	-0.0445158	0.674408	0.93526	0.140524	0.0279653	0.394326	0.297657	0.0194155	0.0573977	-0.147928	0.242272	0.321143	0.170758	0.0558441	0.274	0.00960783	0.940375	0.848013	0.0162885	0.859087	0.957321	0.455403	3.67932e-07	2.93509e-06	0.00736256	0.87475	0.890127	-0.134851	0.011582	0.488113	-0.176711	0.0310706
286	89.025	D-Lactic acid	HMDB01311	61503	C00256	0.318911	0.000403774	0.0038916	0.381502	1.90986e-06	2.17707e-05	-0.0915106	0.102819	0.640522	-0.105762	0.492586	0.733152	-0.0445158	0.674408	0.93526	0.140524	0.0279653	0.394326	0.297657	0.0194155	0.0573977	-0.147928	0.242272	0.321143	0.170758	0.0558441	0.274	0.00960783	0.940375	0.848013	0.0162885	0.859087	0.957321	0.455403	3.67932e-07	2.93509e-06	0.00736256	0.87475	0.890127	-0.134851	0.011582	0.488113	-0.176711	0.0310706
287	89.025	Dihydroxyacetone	HMDB01882	670	C00184	0.318911	0.000403774	0.0038916	0.381502	1.90986e-06	2.17707e-05	-0.0915106	0.102819	0.640522	-0.105762	0.492586	0.733152	-0.0445158	0.674408	0.93526	0.140524	0.0279653	0.394326	0.297657	0.0194155	0.0573977	-0.147928	0.242272	0.321143	0.170758	0.0558441	0.274	0.00960783	0.940375	0.848013	0.0162885	0.859087	0.957321	0.455403	3.67932e-07	2.93509e-06	0.00736256	0.87475	0.890127	-0.134851	0.011582	0.488113	-0.176711	0.0310706
288	89.025	Dimethyl carbonate	HMDB29580	12021		0.318911	0.000403774	0.0038916	0.381502	1.90986e-06	2.17707e-05	-0.0915106	0.102819	0.640522	-0.105762	0.492586	0.733152	-0.0445158	0.674408	0.93526	0.140524	0.0279653	0.394326	0.297657	0.0194155	0.0573977	-0.147928	0.242272	0.321143	0.170758	0.0558441	0.274	0.00960783	0.940375	0.848013	0.0162885	0.859087	0.957321	0.455403	3.67932e-07	2.93509e-06	0.00736256	0.87475	0.890127	-0.134851	0.011582	0.488113	-0.176711	0.0310706
289	89.025	Monoethyl carbonate	HMDB31232	105349		0.318911	0.000403774	0.0038916	0.381502	1.90986e-06	2.17707e-05	-0.0915106	0.102819	0.640522	-0.105762	0.492586	0.733152	-0.0445158	0.674408	0.93526	0.140524	0.0279653	0.394326	0.297657	0.0194155	0.0573977	-0.147928	0.242272	0.321143	0.170758	0.0558441	0.274	0.00960783	0.940375	0.848013	0.0162885	0.859087	0.957321	0.455403	3.67932e-07	2.93509e-06	0.00736256	0.87475	0.890127	-0.134851	0.011582	0.488113	-0.176711	0.0310706
290	89.025	Methoxyacetic acid	HMDB41929	12251		0.318911	0.000403774	0.0038916	0.381502	1.90986e-06	2.17707e-05	-0.0915106	0.102819	0.640522	-0.105762	0.492586	0.733152	-0.0445158	0.674408	0.93526	0.140524	0.0279653	0.394326	0.297657	0.0194155	0.0573977	-0.147928	0.242272	0.321143	0.170758	0.0558441	0.274	0.00960783	0.940375	0.848013	0.0162885	0.859087	0.957321	0.455403	3.67932e-07	2.93509e-06	0.00736256	0.87475	0.890127	-0.134851	0.011582	0.488113	-0.176711	0.0310706
291	89.031	3-Methoxybenzenepropanoic acid	HMDB11751	66336		0.464332	0.340956	0.366893	0.747546	0.113779	0.113278	-0.039856	0.923542	0.88734	-0.175513	0.637346	0.764633	-0.043995	0.925252	0.944094	-0.426817	0.273725	0.511376	-0.0429453	0.907397	0.617273	-0.253967	0.58543	0.445257	-0.02473	0.954913	0.538606	0.140611	0.768067	0.827425	-0.0393056	0.931937	0.96485	0.562544	0.0828312	0.0974901	0.0642204	0.835774	0.889514	-0.44304	0.195839	0.939113	-0.263532	0.435744
292	89.031	Coniferyl alcohol	HMDB12915	1549095	C00590	0.464332	0.340956	0.366893	0.747546	0.113779	0.113278	-0.039856	0.923542	0.88734	-0.175513	0.637346	0.764633	-0.043995	0.925252	0.944094	-0.426817	0.273725	0.511376	-0.0429453	0.907397	0.617273	-0.253967	0.58543	0.445257	-0.02473	0.954913	0.538606	0.140611	0.768067	0.827425	-0.0393056	0.931937	0.96485	0.562544	0.0828312	0.0974901	0.0642204	0.835774	0.889514	-0.44304	0.195839	0.939113	-0.263532	0.435744
293	89.031	4-Ethoxy-3-methoxybenzaldehyde	HMDB29685	67116		0.464332	0.340956	0.366893	0.747546	0.113779	0.113278	-0.039856	0.923542	0.88734	-0.175513	0.637346	0.764633	-0.043995	0.925252	0.944094	-0.426817	0.273725	0.511376	-0.0429453	0.907397	0.617273	-0.253967	0.58543	0.445257	-0.02473	0.954913	0.538606	0.140611	0.768067	0.827425	-0.0393056	0.931937	0.96485	0.562544	0.0828312	0.0974901	0.0642204	0.835774	0.889514	-0.44304	0.195839	0.939113	-0.263532	0.435744
294	89.031	2-Phenyl-1,3-dioxolane-4-methanol	HMDB31240	15572		0.464332	0.340956	0.366893	0.747546	0.113779	0.113278	-0.039856	0.923542	0.88734	-0.175513	0.637346	0.764633	-0.043995	0.925252	0.944094	-0.426817	0.273725	0.511376	-0.0429453	0.907397	0.617273	-0.253967	0.58543	0.445257	-0.02473	0.954913	0.538606	0.140611	0.768067	0.827425	-0.0393056	0.931937	0.96485	0.562544	0.0828312	0.0974901	0.0642204	0.835774	0.889514	-0.44304	0.195839	0.939113	-0.263532	0.435744
295	89.031	Benzaldehyde glyceryl acetal	HMDB32174	74362		0.464332	0.340956	0.366893	0.747546	0.113779	0.113278	-0.039856	0.923542	0.88734	-0.175513	0.637346	0.764633	-0.043995	0.925252	0.944094	-0.426817	0.273725	0.511376	-0.0429453	0.907397	0.617273	-0.253967	0.58543	0.445257	-0.02473	0.954913	0.538606	0.140611	0.768067	0.827425	-0.0393056	0.931937	0.96485	0.562544	0.0828312	0.0974901	0.0642204	0.835774	0.889514	-0.44304	0.195839	0.939113	-0.263532	0.435744
296	89.031	4-Methoxybenzyl acetate	HMDB33761	7695		0.464332	0.340956	0.366893	0.747546	0.113779	0.113278	-0.039856	0.923542	0.88734	-0.175513	0.637346	0.764633	-0.043995	0.925252	0.944094	-0.426817	0.273725	0.511376	-0.0429453	0.907397	0.617273	-0.253967	0.58543	0.445257	-0.02473	0.954913	0.538606	0.140611	0.768067	0.827425	-0.0393056	0.931937	0.96485	0.562544	0.0828312	0.0974901	0.0642204	0.835774	0.889514	-0.44304	0.195839	0.939113	-0.263532	0.435744
297	89.036					-0.23785	0.591474	0.490676	1.13126	0.0466667	0.0585874	-0.923352	0.113558	0.64366	0.91581	0.05363	0.71959	1.01378	0.0637627	0.93526	0.147346	0.755195	0.664958	0.768007	0.224518	0.307462	-1.32167	0.0976237	0.309749	0.90739	0.127337	0.275054	0.557103	0.347421	0.788364	1.00984	0.0811327	0.90892	-0.442348	0.212054	0.185194	0.278309	0.500683	0.889514	-0.090997	0.852249	0.939825	0.764637	0.0965734
298	89.043	2-Methyl-1-propanethiol	HMDB31245	10558		0.743954	0.0231282	0.0704411	0.310972	0.329601	0.238257	0.132945	0.774822	0.857085	-0.930644	0.167172	0.71959	-0.219238	0.700692	0.93526	0.351873	0.447726	0.574427	0.853589	0.0560169	0.124841	-0.738532	0.0759732	0.309749	0.482163	0.12633	0.275054	0.0800163	0.821087	0.835451	0.062094	0.877399	0.961703	1.09034	0.000221994	0.0007471	-0.284967	0.212036	0.889514	0.00572479	0.983695	0.949343	-0.228567	0.367236
299	89.043	Diethyl sulfide	HMDB31666	9609	C02272	0.743954	0.0231282	0.0704411	0.310972	0.329601	0.238257	0.132945	0.774822	0.857085	-0.930644	0.167172	0.71959	-0.219238	0.700692	0.93526	0.351873	0.447726	0.574427	0.853589	0.0560169	0.124841	-0.738532	0.0759732	0.309749	0.482163	0.12633	0.275054	0.0800163	0.821087	0.835451	0.062094	0.877399	0.961703	1.09034	0.000221994	0.0007471	-0.284967	0.212036	0.889514	0.00572479	0.983695	0.949343	-0.228567	0.367236
300	89.043	2-(Methylthio)propane	HMDB40576	15246		0.743954	0.0231282	0.0704411	0.310972	0.329601	0.238257	0.132945	0.774822	0.857085	-0.930644	0.167172	0.71959	-0.219238	0.700692	0.93526	0.351873	0.447726	0.574427	0.853589	0.0560169	0.124841	-0.738532	0.0759732	0.309749	0.482163	0.12633	0.275054	0.0800163	0.821087	0.835451	0.062094	0.877399	0.961703	1.09034	0.000221994	0.0007471	-0.284967	0.212036	0.889514	0.00572479	0.983695	0.949343	-0.228567	0.367236
301	89.043	Beta-Alanine	HMDB00056	239	C00099	0.743954	0.0231282	0.0704411	0.310972	0.329601	0.238257	0.132945	0.774822	0.857085	-0.930644	0.167172	0.71959	-0.219238	0.700692	0.93526	0.351873	0.447726	0.574427	0.853589	0.0560169	0.124841	-0.738532	0.0759732	0.309749	0.482163	0.12633	0.275054	0.0800163	0.821087	0.835451	0.062094	0.877399	0.961703	1.09034	0.000221994	0.0007471	-0.284967	0.212036	0.889514	0.00572479	0.983695	0.949343	-0.228567	0.367236
302	89.043	L-Alanine	HMDB00161	5950	C00041	0.743954	0.0231282	0.0704411	0.310972	0.329601	0.238257	0.132945	0.774822	0.857085	-0.930644	0.167172	0.71959	-0.219238	0.700692	0.93526	0.351873	0.447726	0.574427	0.853589	0.0560169	0.124841	-0.738532	0.0759732	0.309749	0.482163	0.12633	0.275054	0.0800163	0.821087	0.835451	0.062094	0.877399	0.961703	1.09034	0.000221994	0.0007471	-0.284967	0.212036	0.889514	0.00572479	0.983695	0.949343	-0.228567	0.367236
303	89.043	Sarcosine	HMDB00271	1088	C00213	0.743954	0.0231282	0.0704411	0.310972	0.329601	0.238257	0.132945	0.774822	0.857085	-0.930644	0.167172	0.71959	-0.219238	0.700692	0.93526	0.351873	0.447726	0.574427	0.853589	0.0560169	0.124841	-0.738532	0.0759732	0.309749	0.482163	0.12633	0.275054	0.0800163	0.821087	0.835451	0.062094	0.877399	0.961703	1.09034	0.000221994	0.0007471	-0.284967	0.212036	0.889514	0.00572479	0.983695	0.949343	-0.228567	0.367236
304	89.043	D-Alanine	HMDB01310	71080	C00133	0.743954	0.0231282	0.0704411	0.310972	0.329601	0.238257	0.132945	0.774822	0.857085	-0.930644	0.167172	0.71959	-0.219238	0.700692	0.93526	0.351873	0.447726	0.574427	0.853589	0.0560169	0.124841	-0.738532	0.0759732	0.309749	0.482163	0.12633	0.275054	0.0800163	0.821087	0.835451	0.062094	0.877399	0.961703	1.09034	0.000221994	0.0007471	-0.284967	0.212036	0.889514	0.00572479	0.983695	0.949343	-0.228567	0.367236
305	89.043	Ethyl carbamate	HMDB31219	5641	C01537	0.743954	0.0231282	0.0704411	0.310972	0.329601	0.238257	0.132945	0.774822	0.857085	-0.930644	0.167172	0.71959	-0.219238	0.700692	0.93526	0.351873	0.447726	0.574427	0.853589	0.0560169	0.124841	-0.738532	0.0759732	0.309749	0.482163	0.12633	0.275054	0.0800163	0.821087	0.835451	0.062094	0.877399	0.961703	1.09034	0.000221994	0.0007471	-0.284967	0.212036	0.889514	0.00572479	0.983695	0.949343	-0.228567	0.367236
306	89.046					-0.273289	0.244966	0.306399	0.207305	0.526763	0.322602	-0.0427103	0.897939	0.886131	0.1519	0.601966	0.753855	-0.0895295	0.718609	0.93526	-0.239185	0.430626	0.568015	-0.184719	0.559573	0.505467	0.641328	0.0429846	0.309749	-0.436804	0.257094	0.32213	-0.0382044	0.866953	0.840068	-0.286328	0.328071	0.90892	-0.882271	0.10279	0.114121	0.381347	0.201431	0.889514	-0.247716	0.319256	0.939113	0.0377002	0.868037
307	89.052	Pseudooxynicotine	HMDB01240	434		0.565652	0.00572111	0.0275702	0.286117	0.0950684	0.0992266	-0.212707	0.176956	0.659326	0.0362688	0.848195	0.795943	0.0824013	0.657753	0.93526	0.268555	0.145223	0.462297	0.350889	0.156638	0.245857	-0.0396494	0.858753	0.521419	0.16751	0.245827	0.316594	-0.201458	0.396768	0.788364	0.0402627	0.787388	0.94788	0.676798	0.000389645	0.0012185	-0.2024	0.153745	0.889514	-0.200367	0.208152	0.939113	-0.109355	0.537215
308	89.052	Isobutyric acid	HMDB01873	6590	C02632	0.565652	0.00572111	0.0275702	0.286117	0.0950684	0.0992266	-0.212707	0.176956	0.659326	0.0362688	0.848195	0.795943	0.0824013	0.657753	0.93526	0.268555	0.145223	0.462297	0.350889	0.156638	0.245857	-0.0396494	0.858753	0.521419	0.16751	0.245827	0.316594	-0.201458	0.396768	0.788364	0.0402627	0.787388	0.94788	0.676798	0.000389645	0.0012185	-0.2024	0.153745	0.889514	-0.200367	0.208152	0.939113	-0.109355	0.537215
309	89.052	Methyl propionate	HMDB30062	11124		0.565652	0.00572111	0.0275702	0.286117	0.0950684	0.0992266	-0.212707	0.176956	0.659326	0.0362688	0.848195	0.795943	0.0824013	0.657753	0.93526	0.268555	0.145223	0.462297	0.350889	0.156638	0.245857	-0.0396494	0.858753	0.521419	0.16751	0.245827	0.316594	-0.201458	0.396768	0.788364	0.0402627	0.787388	0.94788	0.676798	0.000389645	0.0012185	-0.2024	0.153745	0.889514	-0.200367	0.208152	0.939113	-0.109355	0.537215
310	89.052	Ethyl acetate	HMDB31217	8857	C00849	0.565652	0.00572111	0.0275702	0.286117	0.0950684	0.0992266	-0.212707	0.176956	0.659326	0.0362688	0.848195	0.795943	0.0824013	0.657753	0.93526	0.268555	0.145223	0.462297	0.350889	0.156638	0.245857	-0.0396494	0.858753	0.521419	0.16751	0.245827	0.316594	-0.201458	0.396768	0.788364	0.0402627	0.787388	0.94788	0.676798	0.000389645	0.0012185	-0.2024	0.153745	0.889514	-0.200367	0.208152	0.939113	-0.109355	0.537215
311	89.052	1-Hydroxy-2-butanone	HMDB31507	521300		0.565652	0.00572111	0.0275702	0.286117	0.0950684	0.0992266	-0.212707	0.176956	0.659326	0.0362688	0.848195	0.795943	0.0824013	0.657753	0.93526	0.268555	0.145223	0.462297	0.350889	0.156638	0.245857	-0.0396494	0.858753	0.521419	0.16751	0.245827	0.316594	-0.201458	0.396768	0.788364	0.0402627	0.787388	0.94788	0.676798	0.000389645	0.0012185	-0.2024	0.153745	0.889514	-0.200367	0.208152	0.939113	-0.109355	0.537215
312	89.052	Propyl formate	HMDB40253	8073		0.565652	0.00572111	0.0275702	0.286117	0.0950684	0.0992266	-0.212707	0.176956	0.659326	0.0362688	0.848195	0.795943	0.0824013	0.657753	0.93526	0.268555	0.145223	0.462297	0.350889	0.156638	0.245857	-0.0396494	0.858753	0.521419	0.16751	0.245827	0.316594	-0.201458	0.396768	0.788364	0.0402627	0.787388	0.94788	0.676798	0.000389645	0.0012185	-0.2024	0.153745	0.889514	-0.200367	0.208152	0.939113	-0.109355	0.537215
313	89.052	Isopropyl formate	HMDB40579	12257		0.565652	0.00572111	0.0275702	0.286117	0.0950684	0.0992266	-0.212707	0.176956	0.659326	0.0362688	0.848195	0.795943	0.0824013	0.657753	0.93526	0.268555	0.145223	0.462297	0.350889	0.156638	0.245857	-0.0396494	0.858753	0.521419	0.16751	0.245827	0.316594	-0.201458	0.396768	0.788364	0.0402627	0.787388	0.94788	0.676798	0.000389645	0.0012185	-0.2024	0.153745	0.889514	-0.200367	0.208152	0.939113	-0.109355	0.537215
314	89.065					0	1	0.615375	0	1	0.472631	0	1	0.892624	0	1	0.816612	0	1	0.949974	0	1	0.720656	0	1	0.640645	0	1	0.558792	0	1	0.549368	0	1	0.856745	0	1	0.966084	0	1	0.469359	0	1	0.902067	0	1	0.949796	0	1
315	89.065					0	1	0.615375	0	1	0.472631	0	1	0.892624	0	1	0.816612	0	1	0.949974	0	1	0.720656	0	1	0.640645	0	1	0.558792	0	1	0.549368	0	1	0.856745	0	1	0.966084	0	1	0.469359	0	1	0.902067	0	1	0.949796	0	1
316	89.08	Dimethylethanolamine	HMDB32231	7902	C04308	0.484389	0.305182	0.346309	0.159357	0.730923	0.393308	-0.315967	0.476492	0.757942	0.40851	0.368418	0.71959	0.420524	0.297459	0.93526	1.20194	0.144753	0.462297	0.414882	0.626568	0.53225	-0.247159	0.817691	0.512246	0	1	0.549368	0.862389	0.435318	0.788364	0.67218	0.534907	0.924863	1.14026	0.118334	0.125015	0.34687	0.486475	0.889514	-1.27046	0.000985199	0.251187	-1.0321	0.185722
317	89.496					0.541551	0.0421704	0.106208	0.541692	0.00221605	0.00547847	-0.147504	0.24313	0.690131	0.173366	0.317335	0.71959	-0.37237	0.0770041	0.93526	-0.240953	0.444076	0.573236	0.318568	0.368704	0.405181	-0.236615	0.500043	0.415652	0.483371	0.0710191	0.274089	-0.0932306	0.801933	0.831019	0.101757	0.689316	0.945315	0.771246	0.000360676	0.00114452	0.0755038	0.70397	0.889514	-0.324643	0.235019	0.939113	-0.158227	0.500876
318	90.028	L-Lactic acid	HMDB00190	107689	C00186	0.339438	0.000337702	0.00348081	0.40572	2.12973e-06	2.37451e-05	-0.095779	0.105142	0.64366	-0.114402	0.480971	0.73237	-0.0501015	0.659871	0.93526	0.144756	0.0316852	0.397357	0.314246	0.0198662	0.0584512	-0.16043	0.23228	0.319511	0.184548	0.0526715	0.274	0.0162004	0.905342	0.843316	0.016064	0.873966	0.961703	0.485943	4.32573e-07	3.38801e-06	0.00485483	0.922766	0.890384	-0.143652	0.0112219	0.488113	-0.18808	0.0300348
319	90.028	Hydroxypropionic acid	HMDB00700	68152	C01013	0.339438	0.000337702	0.00348081	0.40572	2.12973e-06	2.37451e-05	-0.095779	0.105142	0.64366	-0.114402	0.480971	0.73237	-0.0501015	0.659871	0.93526	0.144756	0.0316852	0.397357	0.314246	0.0198662	0.0584512	-0.16043	0.23228	0.319511	0.184548	0.0526715	0.274	0.0162004	0.905342	0.843316	0.016064	0.873966	0.961703	0.485943	4.32573e-07	3.38801e-06	0.00485483	0.922766	0.890384	-0.143652	0.0112219	0.488113	-0.18808	0.0300348
320	90.028	Glyceraldehyde	HMDB01051	751	C02154	0.339438	0.000337702	0.00348081	0.40572	2.12973e-06	2.37451e-05	-0.095779	0.105142	0.64366	-0.114402	0.480971	0.73237	-0.0501015	0.659871	0.93526	0.144756	0.0316852	0.397357	0.314246	0.0198662	0.0584512	-0.16043	0.23228	0.319511	0.184548	0.0526715	0.274	0.0162004	0.905342	0.843316	0.016064	0.873966	0.961703	0.485943	4.32573e-07	3.38801e-06	0.00485483	0.922766	0.890384	-0.143652	0.0112219	0.488113	-0.18808	0.0300348
321	90.028	D-Lactic acid	HMDB01311	61503	C00256	0.339438	0.000337702	0.00348081	0.40572	2.12973e-06	2.37451e-05	-0.095779	0.105142	0.64366	-0.114402	0.480971	0.73237	-0.0501015	0.659871	0.93526	0.144756	0.0316852	0.397357	0.314246	0.0198662	0.0584512	-0.16043	0.23228	0.319511	0.184548	0.0526715	0.274	0.0162004	0.905342	0.843316	0.016064	0.873966	0.961703	0.485943	4.32573e-07	3.38801e-06	0.00485483	0.922766	0.890384	-0.143652	0.0112219	0.488113	-0.18808	0.0300348
322	90.028	Dihydroxyacetone	HMDB01882	670	C00184	0.339438	0.000337702	0.00348081	0.40572	2.12973e-06	2.37451e-05	-0.095779	0.105142	0.64366	-0.114402	0.480971	0.73237	-0.0501015	0.659871	0.93526	0.144756	0.0316852	0.397357	0.314246	0.0198662	0.0584512	-0.16043	0.23228	0.319511	0.184548	0.0526715	0.274	0.0162004	0.905342	0.843316	0.016064	0.873966	0.961703	0.485943	4.32573e-07	3.38801e-06	0.00485483	0.922766	0.890384	-0.143652	0.0112219	0.488113	-0.18808	0.0300348
323	90.028	Dimethyl carbonate	HMDB29580	12021		0.339438	0.000337702	0.00348081	0.40572	2.12973e-06	2.37451e-05	-0.095779	0.105142	0.64366	-0.114402	0.480971	0.73237	-0.0501015	0.659871	0.93526	0.144756	0.0316852	0.397357	0.314246	0.0198662	0.0584512	-0.16043	0.23228	0.319511	0.184548	0.0526715	0.274	0.0162004	0.905342	0.843316	0.016064	0.873966	0.961703	0.485943	4.32573e-07	3.38801e-06	0.00485483	0.922766	0.890384	-0.143652	0.0112219	0.488113	-0.18808	0.0300348
324	90.028	Monoethyl carbonate	HMDB31232	105349		0.339438	0.000337702	0.00348081	0.40572	2.12973e-06	2.37451e-05	-0.095779	0.105142	0.64366	-0.114402	0.480971	0.73237	-0.0501015	0.659871	0.93526	0.144756	0.0316852	0.397357	0.314246	0.0198662	0.0584512	-0.16043	0.23228	0.319511	0.184548	0.0526715	0.274	0.0162004	0.905342	0.843316	0.016064	0.873966	0.961703	0.485943	4.32573e-07	3.38801e-06	0.00485483	0.922766	0.890384	-0.143652	0.0112219	0.488113	-0.18808	0.0300348
325	90.028	Methoxyacetic acid	HMDB41929	12251		0.339438	0.000337702	0.00348081	0.40572	2.12973e-06	2.37451e-05	-0.095779	0.105142	0.64366	-0.114402	0.480971	0.73237	-0.0501015	0.659871	0.93526	0.144756	0.0316852	0.397357	0.314246	0.0198662	0.0584512	-0.16043	0.23228	0.319511	0.184548	0.0526715	0.274	0.0162004	0.905342	0.843316	0.016064	0.873966	0.961703	0.485943	4.32573e-07	3.38801e-06	0.00485483	0.922766	0.890384	-0.143652	0.0112219	0.488113	-0.18808	0.0300348
326	90.045					0.523344	0.301721	0.343923	0.547997	0.112495	0.11228	0.0690434	0.81433	0.868142	-0.246153	0.523321	0.739482	-0.281437	0.477886	0.93526	-0.418784	0.401672	0.561704	1.75059	0.0293905	0.077599	-1.13782	0.145069	0.309749	0.772669	0.237841	0.312933	0.581571	0.411111	0.788364	1.34389	0.0696712	0.90892	1.09096	0.0542684	0.070573	-0.234993	0.555525	0.889514	0.354863	0.176083	0.939113	-0.422252	0.501202
327	90.986					0	1	0.615375	0	1	0.472631	0	1	0.892624	0	1	0.816612	0	1	0.949974	0	1	0.720656	0	1	0.640645	0	1	0.558792	0	1	0.549368	0	1	0.856745	0	1	0.966084	0	1	0.469359	0	1	0.902067	0	1	0.949796	0	1
328	91.029	Vanylglycol	HMDB01490	10805	C05594	0.363321	0.000282013	0.00297569	0.403044	2.53626e-06	2.77267e-05	-0.0779903	0.180664	0.659326	-0.122232	0.477682	0.73237	-0.0596133	0.604565	0.93526	0.142294	0.040641	0.397357	0.322334	0.0220011	0.0629459	-0.166413	0.240391	0.321143	0.196008	0.0503216	0.274	0.0146034	0.91878	0.844579	0.0100896	0.925496	0.96485	0.502921	2.71687e-07	2.26155e-06	0.00761738	0.87682	0.890127	-0.162356	0.00476821	0.397118	-0.191224	0.0338571
329	91.029	Phosphorylcholine	HMDB01565	1014	C00588	0.363321	0.000282013	0.00297569	0.403044	2.53626e-06	2.77267e-05	-0.0779903	0.180664	0.659326	-0.122232	0.477682	0.73237	-0.0596133	0.604565	0.93526	0.142294	0.040641	0.397357	0.322334	0.0220011	0.0629459	-0.166413	0.240391	0.321143	0.196008	0.0503216	0.274	0.0146034	0.91878	0.844579	0.0100896	0.925496	0.96485	0.502921	2.71687e-07	2.26155e-06	0.00761738	0.87682	0.890127	-0.162356	0.00476821	0.397118	-0.191224	0.0338571
330	91.029	1-(3-Hydroxy-4-methoxyphenyl)-1,2-ethanediol	HMDB35056	170451		0.363321	0.000282013	0.00297569	0.403044	2.53626e-06	2.77267e-05	-0.0779903	0.180664	0.659326	-0.122232	0.477682	0.73237	-0.0596133	0.604565	0.93526	0.142294	0.040641	0.397357	0.322334	0.0220011	0.0629459	-0.166413	0.240391	0.321143	0.196008	0.0503216	0.274	0.0146034	0.91878	0.844579	0.0100896	0.925496	0.96485	0.502921	2.71687e-07	2.26155e-06	0.00761738	0.87682	0.890127	-0.162356	0.00476821	0.397118	-0.191224	0.0338571
331	91.029	(Â±)-threo-1-(4-Hydroxyphenyl)-1,2,3-propanetriol	HMDB40603	11095273		0.363321	0.000282013	0.00297569	0.403044	2.53626e-06	2.77267e-05	-0.0779903	0.180664	0.659326	-0.122232	0.477682	0.73237	-0.0596133	0.604565	0.93526	0.142294	0.040641	0.397357	0.322334	0.0220011	0.0629459	-0.166413	0.240391	0.321143	0.196008	0.0503216	0.274	0.0146034	0.91878	0.844579	0.0100896	0.925496	0.96485	0.502921	2.71687e-07	2.26155e-06	0.00761738	0.87682	0.890127	-0.162356	0.00476821	0.397118	-0.191224	0.0338571
332	91.04	Glycerol	HMDB00131	753	C00116	-0.0860841	0.169798	0.253206	0.0840111	0.125217	0.122067	-0.0304077	0.591295	0.798978	-0.174723	0.236988	0.71959	-0.0773118	0.427836	0.93526	0.106945	0.060178	0.412395	-0.0370906	0.711531	0.565376	-0.0284333	0.808698	0.50949	0.122072	0.158888	0.282489	0.0196566	0.888444	0.841436	0.0546464	0.488461	0.922677	-0.057257	0.301707	0.234289	0.100412	0.0507031	0.889514	-0.0654488	0.14271	0.920472	-0.110424	0.12044
333	92.928					-1.69902	0.37377	0.387715	0.350678	0.84207	0.430298	1.5954	0.457058	0.756428	2.21605	0.311107	0.71959	2.21777	0.362341	0.93526	4.93479	0.0197495	0.356456	2.09991	0.391081	0.418421	-0.632293	0.745629	0.490996	-4.28252	0.046935	0.274	-2.27093	0.254194	0.788364	-2.63118	0.213342	0.90892	-1.34465	0.576541	0.351127	2.51266	0.316434	0.889514	-1.43489	0.502613	0.939113	-0.557283	0.786876
334	93.035	1-Methoxy-1H-indole-3-acetonitrile	HMDB40973	11954881		-0.129692	0.688591	0.525745	1.17834	0.0752769	0.0839288	0.372762	0.576221	0.795837	-0.0933178	0.852783	0.796258	-0.401457	0.465732	0.93526	0.0876708	0.878693	0.694969	0.27646	0.331848	0.385414	-0.538461	0.0454809	0.309749	0.0745202	0.824759	0.505465	0.468799	0.0769014	0.788364	0.280345	0.462138	0.913814	-0.0749259	0.711055	0.394466	0.0420154	0.849162	0.889514	-0.141722	0.572041	0.939113	-0.18176	0.500001
335	94.03	6-Hydroxy-1H-indole-3-acetamide	HMDB31173	286538		-0.248963	0.546991	0.469769	-0.592737	0.174276	0.154341	0.676338	0.0731312	0.613683	-0.274588	0.530397	0.739818	-0.405048	0.152474	0.93526	-0.0821091	0.763672	0.668397	-0.356167	0.366311	0.403838	0.138311	0.772563	0.497778	0.0201135	0.959467	0.539685	0.429101	0.364619	0.788364	0.492776	0.233499	0.90892	-0.265525	0.378143	0.272283	0.0460383	0.86667	0.889514	-0.00586385	0.984932	0.949343	-0.128446	0.676525
336	94.03	2-Hydroxypyridine	HMDB13751	8871	C02502	-0.248963	0.546991	0.469769	-0.592737	0.174276	0.154341	0.676338	0.0731312	0.613683	-0.274588	0.530397	0.739818	-0.405048	0.152474	0.93526	-0.0821091	0.763672	0.668397	-0.356167	0.366311	0.403838	0.138311	0.772563	0.497778	0.0201135	0.959467	0.539685	0.429101	0.364619	0.788364	0.492776	0.233499	0.90892	-0.265525	0.378143	0.272283	0.0460383	0.86667	0.889514	-0.00586385	0.984932	0.949343	-0.128446	0.676525
337	94.03	1H-Pyrrole-2-carboxaldehyde	HMDB36057	13854		-0.248963	0.546991	0.469769	-0.592737	0.174276	0.154341	0.676338	0.0731312	0.613683	-0.274588	0.530397	0.739818	-0.405048	0.152474	0.93526	-0.0821091	0.763672	0.668397	-0.356167	0.366311	0.403838	0.138311	0.772563	0.497778	0.0201135	0.959467	0.539685	0.429101	0.364619	0.788364	0.492776	0.233499	0.90892	-0.265525	0.378143	0.272283	0.0460383	0.86667	0.889514	-0.00586385	0.984932	0.949343	-0.128446	0.676525
338	95.014	8-Hydroxy-7-methoxy-2H-1-benzopyran-2-one	HMDB30692	146487		-0.656798	0.222356	0.293103	-0.122771	0.649152	0.368107	0.232563	0.538603	0.779623	-0.313965	0.443712	0.726646	-0.0654896	0.867176	0.94008	-0.493271	0.304993	0.527068	0.0921294	0.881067	0.61238	-0.518267	0.363299	0.365531	0.505536	0.0986377	0.274089	0.489383	0.0621434	0.788364	0.520271	0.0878197	0.90892	0.25583	0.396542	0.280722	-0.788784	0.286283	0.889514	0.608376	0.398784	0.939113	0.476432	0.509479
339	95.014	Scopoletin	HMDB34344	5280460	C01752	-0.656798	0.222356	0.293103	-0.122771	0.649152	0.368107	0.232563	0.538603	0.779623	-0.313965	0.443712	0.726646	-0.0654896	0.867176	0.94008	-0.493271	0.304993	0.527068	0.0921294	0.881067	0.61238	-0.518267	0.363299	0.365531	0.505536	0.0986377	0.274089	0.489383	0.0621434	0.788364	0.520271	0.0878197	0.90892	0.25583	0.396542	0.280722	-0.788784	0.286283	0.889514	0.608376	0.398784	0.939113	0.476432	0.509479
340	95.014	2-Furancarboxaldehyde	HMDB32914	7362	C14279	-0.656798	0.222356	0.293103	-0.122771	0.649152	0.368107	0.232563	0.538603	0.779623	-0.313965	0.443712	0.726646	-0.0654896	0.867176	0.94008	-0.493271	0.304993	0.527068	0.0921294	0.881067	0.61238	-0.518267	0.363299	0.365531	0.505536	0.0986377	0.274089	0.489383	0.0621434	0.788364	0.520271	0.0878197	0.90892	0.25583	0.396542	0.280722	-0.788784	0.286283	0.889514	0.608376	0.398784	0.939113	0.476432	0.509479
341	95.025	N-Acetyl-L-methionine	HMDB11745	6180	C02712	-0.22122	0.282336	0.332412	-0.411371	0.0204904	0.0309894	0.438291	0.0258708	0.547724	-0.192151	0.273087	0.71959	-0.204907	0.318914	0.93526	-0.262562	0.13911	0.461647	0.087741	0.745064	0.575264	-0.232655	0.446203	0.39823	0.125049	0.558514	0.429552	0.297884	0.172893	0.788364	0.149174	0.566721	0.930024	-0.288597	0.262115	0.212497	0.158774	0.535791	0.889514	0.159829	0.426801	0.939113	-0.107457	0.631067
342	95.025	L-beta-aspartyl-L-glycine	HMDB11165	302430		-0.22122	0.282336	0.332412	-0.411371	0.0204904	0.0309894	0.438291	0.0258708	0.547724	-0.192151	0.273087	0.71959	-0.204907	0.318914	0.93526	-0.262562	0.13911	0.461647	0.087741	0.745064	0.575264	-0.232655	0.446203	0.39823	0.125049	0.558514	0.429552	0.297884	0.172893	0.788364	0.149174	0.566721	0.930024	-0.288597	0.262115	0.212497	0.158774	0.535791	0.889514	0.159829	0.426801	0.939113	-0.107457	0.631067
343	95.025	Aspartyl-Glycine	HMDB28753			-0.22122	0.282336	0.332412	-0.411371	0.0204904	0.0309894	0.438291	0.0258708	0.547724	-0.192151	0.273087	0.71959	-0.204907	0.318914	0.93526	-0.262562	0.13911	0.461647	0.087741	0.745064	0.575264	-0.232655	0.446203	0.39823	0.125049	0.558514	0.429552	0.297884	0.172893	0.788364	0.149174	0.566721	0.930024	-0.288597	0.262115	0.212497	0.158774	0.535791	0.889514	0.159829	0.426801	0.939113	-0.107457	0.631067
344	95.025	Glycyl-Aspartate	HMDB28837			-0.22122	0.282336	0.332412	-0.411371	0.0204904	0.0309894	0.438291	0.0258708	0.547724	-0.192151	0.273087	0.71959	-0.204907	0.318914	0.93526	-0.262562	0.13911	0.461647	0.087741	0.745064	0.575264	-0.232655	0.446203	0.39823	0.125049	0.558514	0.429552	0.297884	0.172893	0.788364	0.149174	0.566721	0.930024	-0.288597	0.262115	0.212497	0.158774	0.535791	0.889514	0.159829	0.426801	0.939113	-0.107457	0.631067
345	96.009	Citric acid	HMDB00094	311	C00158	-0.134191	0.570561	0.481188	-0.487326	0.00935414	0.0167178	0.296505	0.112125	0.64366	-0.236035	0.394667	0.71959	-0.113503	0.600423	0.93526	-0.15186	0.372694	0.549184	-0.0506311	0.837322	0.601041	-0.235952	0.377048	0.37	0.168333	0.351093	0.362601	-0.0472062	0.858497	0.840068	0.12366	0.514039	0.924863	-0.1103	0.42924	0.294968	0.0411865	0.800472	0.889514	0.0839529	0.60064	0.939113	-0.186268	0.379711
346	96.009	Isocitric acid	HMDB00193	1198	C00311	-0.134191	0.570561	0.481188	-0.487326	0.00935414	0.0167178	0.296505	0.112125	0.64366	-0.236035	0.394667	0.71959	-0.113503	0.600423	0.93526	-0.15186	0.372694	0.549184	-0.0506311	0.837322	0.601041	-0.235952	0.377048	0.37	0.168333	0.351093	0.362601	-0.0472062	0.858497	0.840068	0.12366	0.514039	0.924863	-0.1103	0.42924	0.294968	0.0411865	0.800472	0.889514	0.0839529	0.60064	0.939113	-0.186268	0.379711
347	96.009	D-threo-Isocitric acid	HMDB01874	5318532	C00451	-0.134191	0.570561	0.481188	-0.487326	0.00935414	0.0167178	0.296505	0.112125	0.64366	-0.236035	0.394667	0.71959	-0.113503	0.600423	0.93526	-0.15186	0.372694	0.549184	-0.0506311	0.837322	0.601041	-0.235952	0.377048	0.37	0.168333	0.351093	0.362601	-0.0472062	0.858497	0.840068	0.12366	0.514039	0.924863	-0.1103	0.42924	0.294968	0.0411865	0.800472	0.889514	0.0839529	0.60064	0.939113	-0.186268	0.379711
348	96.009	Diketogulonic acid	HMDB05971	440390	C04575	-0.134191	0.570561	0.481188	-0.487326	0.00935414	0.0167178	0.296505	0.112125	0.64366	-0.236035	0.394667	0.71959	-0.113503	0.600423	0.93526	-0.15186	0.372694	0.549184	-0.0506311	0.837322	0.601041	-0.235952	0.377048	0.37	0.168333	0.351093	0.362601	-0.0472062	0.858497	0.840068	0.12366	0.514039	0.924863	-0.1103	0.42924	0.294968	0.0411865	0.800472	0.889514	0.0839529	0.60064	0.939113	-0.186268	0.379711
349	96.009	2,3-Diketo-L-gulonate	HMDB06511	53477844	C04575	-0.134191	0.570561	0.481188	-0.487326	0.00935414	0.0167178	0.296505	0.112125	0.64366	-0.236035	0.394667	0.71959	-0.113503	0.600423	0.93526	-0.15186	0.372694	0.549184	-0.0506311	0.837322	0.601041	-0.235952	0.377048	0.37	0.168333	0.351093	0.362601	-0.0472062	0.858497	0.840068	0.12366	0.514039	0.924863	-0.1103	0.42924	0.294968	0.0411865	0.800472	0.889514	0.0839529	0.60064	0.939113	-0.186268	0.379711
350	96.009	(1R,2R)-Isocitric acid	HMDB33717	439238	C04617	-0.134191	0.570561	0.481188	-0.487326	0.00935414	0.0167178	0.296505	0.112125	0.64366	-0.236035	0.394667	0.71959	-0.113503	0.600423	0.93526	-0.15186	0.372694	0.549184	-0.0506311	0.837322	0.601041	-0.235952	0.377048	0.37	0.168333	0.351093	0.362601	-0.0472062	0.858497	0.840068	0.12366	0.514039	0.924863	-0.1103	0.42924	0.294968	0.0411865	0.800472	0.889514	0.0839529	0.60064	0.939113	-0.186268	0.379711
351	96.009	D-Glucaro-1,4-lactone	HMDB41862	122306		-0.134191	0.570561	0.481188	-0.487326	0.00935414	0.0167178	0.296505	0.112125	0.64366	-0.236035	0.394667	0.71959	-0.113503	0.600423	0.93526	-0.15186	0.372694	0.549184	-0.0506311	0.837322	0.601041	-0.235952	0.377048	0.37	0.168333	0.351093	0.362601	-0.0472062	0.858497	0.840068	0.12366	0.514039	0.924863	-0.1103	0.42924	0.294968	0.0411865	0.800472	0.889514	0.0839529	0.60064	0.939113	-0.186268	0.379711
352	96.927					-0.195881	0.281287	0.331527	0	1	0.472631	-0.0258549	0.739995	0.84808	0.0124457	0.950451	0.807881	-0.0756106	0.496894	0.93526	0	1	0.720656	0.545982	0.17084	0.260876	-0.305657	0.510862	0.419077	-0.153405	0.648762	0.453232	-0.0665288	0.852386	0.839139	-0.178562	0.61938	0.933594	0.141039	0.230148	0.194395	0.241339	0.498283	0.889514	-0.51568	0.171333	0.939113	-0.374962	0.301158
353	96.959					-0.0352676	0.529191	0.462578	0.0287337	0.515245	0.318093	0.00762056	0.87164	0.877908	-0.129983	0.215258	0.71959	-0.0820069	0.251658	0.93526	0.0595398	0.101545	0.442342	0.00480798	0.945203	0.627536	-0.132864	0.133167	0.309749	0.150233	0.0415792	0.274	0.0856163	0.444852	0.788364	0.115984	0.202836	0.90892	0.030133	0.463564	0.308879	0.0292251	0.469575	0.889514	-0.0555624	0.214298	0.939113	-0.0842715	0.0876033
354	96.964					1.0716	0.0881113	0.169258	0.469977	0.625372	0.358111	0.0131615	0.987319	0.889185	-0.173992	0.814767	0.791911	0.0236529	0.981614	0.944269	-0.15945	0.815294	0.682299	1.1721	0.243677	0.323901	0.259082	0.774258	0.497976	-0.731229	0.363084	0.36723	-1.00756	0.17474	0.788364	-0.231313	0.804565	0.94788	-0.620929	0.346697	0.257384	0.197355	0.732876	0.889514	-0.59666	0.262327	0.939113	-0.3907	0.538534
355	96.968					-0.0847169	0.432886	0.416497	0.361273	0.00822352	0.0151308	-0.140583	0.223634	0.681504	-0.0210058	0.799883	0.791682	0.104486	0.31903	0.93526	0.1396	0.121479	0.452183	0.0585619	0.529939	0.490941	0.127556	0.156402	0.31236	-0.0292998	0.685554	0.462957	-0.0465599	0.591327	0.798394	0.0210616	0.785274	0.94788	-0.0671694	0.523213	0.331819	0.0265535	0.791197	0.889514	0.0917962	0.375631	0.939113	0.00424555	0.967635
356	96.97	Phosphoric acid	HMDB02142	1004	C00009	-0.1637	0.0174403	0.058921	-0.233966	9.78163e-05	0.00045366	0.0154406	0.747475	0.84808	-0.12075	0.229161	0.71959	-0.0676571	0.350088	0.93526	0.0583536	0.176358	0.477519	-0.169911	0.0142289	0.044942	-0.0767719	0.265547	0.329436	0.103608	0.0463049	0.274	0.0388413	0.645203	0.803962	0.000123044	0.998477	0.965532	-0.120386	0.011887	0.0219063	0.0445813	0.309083	0.889514	-0.0445023	0.248815	0.939113	-0.0706489	0.186784
357	96.977					-0.982861	0.0612773	0.133752	0.109001	0.79627	0.414906	0.244809	0.397567	0.744769	0.181989	0.657289	0.769688	-0.0562061	0.920707	0.943767	-0.609696	0.0591875	0.412395	0.483827	0.263061	0.338405	0.105706	0.811658	0.510245	-1.02323	0.00829324	0.274	-0.730181	0.103502	0.788364	-0.431078	0.386058	0.90892	0.0392687	0.921136	0.450335	-0.139622	0.704579	0.889514	0.428904	0.310702	0.939113	0.376228	0.405302
358	96.993					-1.52921	0.0281516	0.0802515	-0.311124	0.768645	0.407457	-0.217912	0.751292	0.848453	0.645006	0.263707	0.71959	0.709845	0.130708	0.93526	0.569232	0.0971769	0.442342	0.18712	0.846534	0.602588	-1.19469	0.123408	0.309749	1.19487	0.0582037	0.274	1.03005	0.272185	0.788364	0.550307	0.542439	0.927022	-0.55876	0.315804	0.241741	-0.0149389	0.978087	0.898703	0.0438472	0.940803	0.945112	0.38786	0.476136
359	97.03	Homoveratric acid	HMDB00434	7139		-0.377104	0.401444	0.400435	-0.978337	0.0236984	0.0344962	0.585255	0.156876	0.658378	-0.773366	0.0544626	0.71959	-0.249392	0.370374	0.93526	-0.406699	0.239568	0.50369	-0.214294	0.669799	0.549174	-0.571279	0.366201	0.366434	0.773554	0.162448	0.282489	0.68326	0.269135	0.788364	0.554556	0.439572	0.913814	-0.383447	0.22025	0.189565	0.267212	0.439937	0.889514	-0.0358393	0.922248	0.944699	-0.302305	0.397006
360	97.03	Xanthoxylin	HMDB29645	66654	C10726	-0.377104	0.401444	0.400435	-0.978337	0.0236984	0.0344962	0.585255	0.156876	0.658378	-0.773366	0.0544626	0.71959	-0.249392	0.370374	0.93526	-0.406699	0.239568	0.50369	-0.214294	0.669799	0.549174	-0.571279	0.366201	0.366434	0.773554	0.162448	0.282489	0.68326	0.269135	0.788364	0.554556	0.439572	0.913814	-0.383447	0.22025	0.189565	0.267212	0.439937	0.889514	-0.0358393	0.922248	0.944699	-0.302305	0.397006
361	97.03	2,4,5-Trimethoxybenzaldehyde	HMDB29648	20525		-0.377104	0.401444	0.400435	-0.978337	0.0236984	0.0344962	0.585255	0.156876	0.658378	-0.773366	0.0544626	0.71959	-0.249392	0.370374	0.93526	-0.406699	0.239568	0.50369	-0.214294	0.669799	0.549174	-0.571279	0.366201	0.366434	0.773554	0.162448	0.282489	0.68326	0.269135	0.788364	0.554556	0.439572	0.913814	-0.383447	0.22025	0.189565	0.267212	0.439937	0.889514	-0.0358393	0.922248	0.944699	-0.302305	0.397006
362	97.03	(+)-3-(3,4-Methylenedioxyphenyl)-1,2-propanediol	HMDB30571	97807		-0.377104	0.401444	0.400435	-0.978337	0.0236984	0.0344962	0.585255	0.156876	0.658378	-0.773366	0.0544626	0.71959	-0.249392	0.370374	0.93526	-0.406699	0.239568	0.50369	-0.214294	0.669799	0.549174	-0.571279	0.366201	0.366434	0.773554	0.162448	0.282489	0.68326	0.269135	0.788364	0.554556	0.439572	0.913814	-0.383447	0.22025	0.189565	0.267212	0.439937	0.889514	-0.0358393	0.922248	0.944699	-0.302305	0.397006
363	97.03	Maltyl isobutyrate	HMDB32365	3354132		-0.377104	0.401444	0.400435	-0.978337	0.0236984	0.0344962	0.585255	0.156876	0.658378	-0.773366	0.0544626	0.71959	-0.249392	0.370374	0.93526	-0.406699	0.239568	0.50369	-0.214294	0.669799	0.549174	-0.571279	0.366201	0.366434	0.773554	0.162448	0.282489	0.68326	0.269135	0.788364	0.554556	0.439572	0.913814	-0.383447	0.22025	0.189565	0.267212	0.439937	0.889514	-0.0358393	0.922248	0.944699	-0.302305	0.397006
364	97.03	(S)-Batatic acid	HMDB35721			-0.377104	0.401444	0.400435	-0.978337	0.0236984	0.0344962	0.585255	0.156876	0.658378	-0.773366	0.0544626	0.71959	-0.249392	0.370374	0.93526	-0.406699	0.239568	0.50369	-0.214294	0.669799	0.549174	-0.571279	0.366201	0.366434	0.773554	0.162448	0.282489	0.68326	0.269135	0.788364	0.554556	0.439572	0.913814	-0.383447	0.22025	0.189565	0.267212	0.439937	0.889514	-0.0358393	0.922248	0.944699	-0.302305	0.397006
365	97.03	2-Hydroxy-3-(4-methoxyphenyl)propanoic acid	HMDB39427	14868260		-0.377104	0.401444	0.400435	-0.978337	0.0236984	0.0344962	0.585255	0.156876	0.658378	-0.773366	0.0544626	0.71959	-0.249392	0.370374	0.93526	-0.406699	0.239568	0.50369	-0.214294	0.669799	0.549174	-0.571279	0.366201	0.366434	0.773554	0.162448	0.282489	0.68326	0.269135	0.788364	0.554556	0.439572	0.913814	-0.383447	0.22025	0.189565	0.267212	0.439937	0.889514	-0.0358393	0.922248	0.944699	-0.302305	0.397006
366	97.03	(S)-2-(4-Methoxyphenoxy)propanoic acid	HMDB40256	151199		-0.377104	0.401444	0.400435	-0.978337	0.0236984	0.0344962	0.585255	0.156876	0.658378	-0.773366	0.0544626	0.71959	-0.249392	0.370374	0.93526	-0.406699	0.239568	0.50369	-0.214294	0.669799	0.549174	-0.571279	0.366201	0.366434	0.773554	0.162448	0.282489	0.68326	0.269135	0.788364	0.554556	0.439572	0.913814	-0.383447	0.22025	0.189565	0.267212	0.439937	0.889514	-0.0358393	0.922248	0.944699	-0.302305	0.397006
367	97.03	4-Hydroxy-6-methyl-3-(1-oxobutyl)-2H-pyran-2-one	HMDB40637	54684273		-0.377104	0.401444	0.400435	-0.978337	0.0236984	0.0344962	0.585255	0.156876	0.658378	-0.773366	0.0544626	0.71959	-0.249392	0.370374	0.93526	-0.406699	0.239568	0.50369	-0.214294	0.669799	0.549174	-0.571279	0.366201	0.366434	0.773554	0.162448	0.282489	0.68326	0.269135	0.788364	0.554556	0.439572	0.913814	-0.383447	0.22025	0.189565	0.267212	0.439937	0.889514	-0.0358393	0.922248	0.944699	-0.302305	0.397006
368	97.03	4-Aminohippuric acid	HMDB01867	2148	D06890	-0.377104	0.401444	0.400435	-0.978337	0.0236984	0.0344962	0.585255	0.156876	0.658378	-0.773366	0.0544626	0.71959	-0.249392	0.370374	0.93526	-0.406699	0.239568	0.50369	-0.214294	0.669799	0.549174	-0.571279	0.366201	0.366434	0.773554	0.162448	0.282489	0.68326	0.269135	0.788364	0.554556	0.439572	0.913814	-0.383447	0.22025	0.189565	0.267212	0.439937	0.889514	-0.0358393	0.922248	0.944699	-0.302305	0.397006
369	97.03	2-Furanmethanol	HMDB13742	7361		-0.377104	0.401444	0.400435	-0.978337	0.0236984	0.0344962	0.585255	0.156876	0.658378	-0.773366	0.0544626	0.71959	-0.249392	0.370374	0.93526	-0.406699	0.239568	0.50369	-0.214294	0.669799	0.549174	-0.571279	0.366201	0.366434	0.773554	0.162448	0.282489	0.68326	0.269135	0.788364	0.554556	0.439572	0.913814	-0.383447	0.22025	0.189565	0.267212	0.439937	0.889514	-0.0358393	0.922248	0.944699	-0.302305	0.397006
370	97.03	5-Methyl-2(3H)-furanone	HMDB29609	11558		-0.377104	0.401444	0.400435	-0.978337	0.0236984	0.0344962	0.585255	0.156876	0.658378	-0.773366	0.0544626	0.71959	-0.249392	0.370374	0.93526	-0.406699	0.239568	0.50369	-0.214294	0.669799	0.549174	-0.571279	0.366201	0.366434	0.773554	0.162448	0.282489	0.68326	0.269135	0.788364	0.554556	0.439572	0.913814	-0.383447	0.22025	0.189565	0.267212	0.439937	0.889514	-0.0358393	0.922248	0.944699	-0.302305	0.397006
371	97.03	5-Hydroxy-4-pentenoic acid d-lactone	HMDB40145			-0.377104	0.401444	0.400435	-0.978337	0.0236984	0.0344962	0.585255	0.156876	0.658378	-0.773366	0.0544626	0.71959	-0.249392	0.370374	0.93526	-0.406699	0.239568	0.50369	-0.214294	0.669799	0.549174	-0.571279	0.366201	0.366434	0.773554	0.162448	0.282489	0.68326	0.269135	0.788364	0.554556	0.439572	0.913814	-0.383447	0.22025	0.189565	0.267212	0.439937	0.889514	-0.0358393	0.922248	0.944699	-0.302305	0.397006
372	97.041					0.345334	0.571014	0.481259	-0.47884	0.494794	0.310131	-0.0141363	0.97753	0.887878	0.73744	0.238145	0.71959	0.16117	0.776932	0.9385	0.199634	0.743505	0.662203	0.929928	0.115504	0.202338	-0.960299	0.100589	0.309749	0.5137	0.330456	0.352979	0.274769	0.487005	0.788364	0.565212	0.298559	0.90892	-0.406792	0.39965	0.282111	-0.268856	0.623581	0.889514	-0.0247951	0.960022	0.947289	-0.616264	0.177901
373	98.025	Galactonic acid	HMDB00565	128869	C00880	-0.0949983	0.561187	0.476515	-0.314167	0.0169257	0.0265319	0.180918	0.156246	0.658378	-0.207054	0.273408	0.71959	-0.121007	0.328708	0.93526	-0.032541	0.74716	0.663498	-0.0951125	0.579823	0.513513	-0.254161	0.168684	0.31375	0.181141	0.144704	0.2803	0.145515	0.332645	0.788364	0.045216	0.733228	0.947629	-0.131377	0.217476	0.188317	0.0886878	0.44724	0.889514	0.0582022	0.556674	0.939113	-0.0985235	0.479418
374	98.025	Gluconic acid	HMDB00625	10690	C00257	-0.0949983	0.561187	0.476515	-0.314167	0.0169257	0.0265319	0.180918	0.156246	0.658378	-0.207054	0.273408	0.71959	-0.121007	0.328708	0.93526	-0.032541	0.74716	0.663498	-0.0951125	0.579823	0.513513	-0.254161	0.168684	0.31375	0.181141	0.144704	0.2803	0.145515	0.332645	0.788364	0.045216	0.733228	0.947629	-0.131377	0.217476	0.188317	0.0886878	0.44724	0.889514	0.0582022	0.556674	0.939113	-0.0985235	0.479418
375	98.025	1,3-Dimethyluric acid	HMDB01857	70346		-0.0949983	0.561187	0.476515	-0.314167	0.0169257	0.0265319	0.180918	0.156246	0.658378	-0.207054	0.273408	0.71959	-0.121007	0.328708	0.93526	-0.032541	0.74716	0.663498	-0.0951125	0.579823	0.513513	-0.254161	0.168684	0.31375	0.181141	0.144704	0.2803	0.145515	0.332645	0.788364	0.045216	0.733228	0.947629	-0.131377	0.217476	0.188317	0.0886878	0.44724	0.889514	0.0582022	0.556674	0.939113	-0.0985235	0.479418
376	98.025	3,7-Dimethyluric acid	HMDB01982	83126		-0.0949983	0.561187	0.476515	-0.314167	0.0169257	0.0265319	0.180918	0.156246	0.658378	-0.207054	0.273408	0.71959	-0.121007	0.328708	0.93526	-0.032541	0.74716	0.663498	-0.0951125	0.579823	0.513513	-0.254161	0.168684	0.31375	0.181141	0.144704	0.2803	0.145515	0.332645	0.788364	0.045216	0.733228	0.947629	-0.131377	0.217476	0.188317	0.0886878	0.44724	0.889514	0.0582022	0.556674	0.939113	-0.0985235	0.479418
377	98.025	1,9-Dimethyluric acid	HMDB02026	108712		-0.0949983	0.561187	0.476515	-0.314167	0.0169257	0.0265319	0.180918	0.156246	0.658378	-0.207054	0.273408	0.71959	-0.121007	0.328708	0.93526	-0.032541	0.74716	0.663498	-0.0951125	0.579823	0.513513	-0.254161	0.168684	0.31375	0.181141	0.144704	0.2803	0.145515	0.332645	0.788364	0.045216	0.733228	0.947629	-0.131377	0.217476	0.188317	0.0886878	0.44724	0.889514	0.0582022	0.556674	0.939113	-0.0985235	0.479418
378	98.025	Gulonic acid	HMDB03290	152304	C00800	-0.0949983	0.561187	0.476515	-0.314167	0.0169257	0.0265319	0.180918	0.156246	0.658378	-0.207054	0.273408	0.71959	-0.121007	0.328708	0.93526	-0.032541	0.74716	0.663498	-0.0951125	0.579823	0.513513	-0.254161	0.168684	0.31375	0.181141	0.144704	0.2803	0.145515	0.332645	0.788364	0.045216	0.733228	0.947629	-0.131377	0.217476	0.188317	0.0886878	0.44724	0.889514	0.0582022	0.556674	0.939113	-0.0985235	0.479418
379	98.025	7,9-Dimethyluric acid	HMDB04308	87909		-0.0949983	0.561187	0.476515	-0.314167	0.0169257	0.0265319	0.180918	0.156246	0.658378	-0.207054	0.273408	0.71959	-0.121007	0.328708	0.93526	-0.032541	0.74716	0.663498	-0.0951125	0.579823	0.513513	-0.254161	0.168684	0.31375	0.181141	0.144704	0.2803	0.145515	0.332645	0.788364	0.045216	0.733228	0.947629	-0.131377	0.217476	0.188317	0.0886878	0.44724	0.889514	0.0582022	0.556674	0.939113	-0.0985235	0.479418
380	98.025	1,7-Dimethyluric acid	HMDB11103	91611		-0.0949983	0.561187	0.476515	-0.314167	0.0169257	0.0265319	0.180918	0.156246	0.658378	-0.207054	0.273408	0.71959	-0.121007	0.328708	0.93526	-0.032541	0.74716	0.663498	-0.0951125	0.579823	0.513513	-0.254161	0.168684	0.31375	0.181141	0.144704	0.2803	0.145515	0.332645	0.788364	0.045216	0.733228	0.947629	-0.131377	0.217476	0.188317	0.0886878	0.44724	0.889514	0.0582022	0.556674	0.939113	-0.0985235	0.479418
381	98.025	(R)-Dihydromaleimide	HMDB30276	353549		-0.0949983	0.561187	0.476515	-0.314167	0.0169257	0.0265319	0.180918	0.156246	0.658378	-0.207054	0.273408	0.71959	-0.121007	0.328708	0.93526	-0.032541	0.74716	0.663498	-0.0951125	0.579823	0.513513	-0.254161	0.168684	0.31375	0.181141	0.144704	0.2803	0.145515	0.332645	0.788364	0.045216	0.733228	0.947629	-0.131377	0.217476	0.188317	0.0886878	0.44724	0.889514	0.0582022	0.556674	0.939113	-0.0985235	0.479418
382	98.954					0	1	0.615375	0	1	0.472631	0	1	0.892624	0	1	0.816612	0	1	0.949974	0	1	0.720656	0	1	0.640645	0	1	0.558792	0	1	0.549368	0	1	0.856745	0	1	0.966084	0	1	0.469359	0	1	0.902067	0	1	0.949796	0	1
383	98.967					-0.0714896	0.892705	0.588501	0.237385	0.371619	0.257844	-0.233106	0.5162	0.77191	-0.0841757	0.853479	0.796597	0.153214	0.687341	0.93526	0.285484	0.380043	0.549184	-0.246959	0.506143	0.480207	0.475031	0.0769427	0.309749	-0.572969	0.0639126	0.274089	-0.369126	0.132005	0.788364	0.147348	0.514586	0.924863	-0.252144	0.371531	0.268532	0.0317682	0.902748	0.890127	0.0395869	0.877369	0.944592	-0.348274	0.140044
384	98.972					-0.0557124	0.549946	0.470921	-0.0132222	0.860994	0.436473	0.139444	0.0623547	0.593889	-0.158045	0.0699674	0.71959	-0.0866826	0.249435	0.93526	-0.108323	0.0317972	0.397357	0.0117746	0.870424	0.610052	0.0558262	0.546539	0.432829	0.0776709	0.333689	0.355316	-0.0157144	0.859056	0.840068	-0.00406897	0.962046	0.965532	-0.110747	0.071132	0.0859515	0.0318841	0.61157	0.889514	0.0644218	0.288168	0.939113	0.0517162	0.398236
385	99.008	4-Fumarylacetoacetic acid	HMDB01268	5280398	C01061	-0.539185	0.35783	0.378646	-1.13793	0.0552586	0.0667365	-0.258625	0.623108	0.811605	0.154751	0.748515	0.780985	-0.166296	0.686542	0.93526	0.184478	0.748146	0.663498	-1.26685	0.0355673	0.0889705	0.206122	0.707041	0.479733	-0.303165	0.510026	0.417755	0.292415	0.5875	0.797457	-0.717585	0.107587	0.90892	-0.0960947	0.840927	0.430479	-0.445929	0.434793	0.889514	0.410057	0.489054	0.939113	-0.124695	0.823184
386	99.008	Maleylacetoacetic acid	HMDB02052	5280393	C01036	-0.539185	0.35783	0.378646	-1.13793	0.0552586	0.0667365	-0.258625	0.623108	0.811605	0.154751	0.748515	0.780985	-0.166296	0.686542	0.93526	0.184478	0.748146	0.663498	-1.26685	0.0355673	0.0889705	0.206122	0.707041	0.479733	-0.303165	0.510026	0.417755	0.292415	0.5875	0.797457	-0.717585	0.107587	0.90892	-0.0960947	0.840927	0.430479	-0.445929	0.434793	0.889514	0.410057	0.489054	0.939113	-0.124695	0.823184
387	99.008	Succinic anhydride	HMDB32523	7922	C19524	-0.539185	0.35783	0.378646	-1.13793	0.0552586	0.0667365	-0.258625	0.623108	0.811605	0.154751	0.748515	0.780985	-0.166296	0.686542	0.93526	0.184478	0.748146	0.663498	-1.26685	0.0355673	0.0889705	0.206122	0.707041	0.479733	-0.303165	0.510026	0.417755	0.292415	0.5875	0.797457	-0.717585	0.107587	0.90892	-0.0960947	0.840927	0.430479	-0.445929	0.434793	0.889514	0.410057	0.489054	0.939113	-0.124695	0.823184
388	99.02					0	1	0.615375	0	1	0.472631	0	1	0.892624	0	1	0.816612	0	1	0.949974	0	1	0.720656	0	1	0.640645	0	1	0.558792	0	1	0.549368	0	1	0.856745	0	1	0.966084	0	1	0.469359	0	1	0.902067	0	1	0.949796	0	1
389	99.045	Matsutakic acid A	HMDB36715	10584182		0	1	0.615375	-1.46	0.0937312	0.0983798	-0.0351734	0.956671	0.887514	-0.740941	0.419515	0.722014	0.452265	0.481451	0.93526	-1.36467	0.0226776	0.371117	-0.65139	0.525292	0.489042	-1.26491	0.1829	0.31375	1.4962	0.0915369	0.274089	1.37594	0.104372	0.788364	0	1	0.966084	0.155009	0.812932	0.422861	-0.830972	0.247929	0.889514	0.312645	0.622404	0.939113	-0.526222	0.362966
390	99.045	3-Methylbutyrolactone	HMDB02167	98451		0	1	0.615375	-1.46	0.0937312	0.0983798	-0.0351734	0.956671	0.887514	-0.740941	0.419515	0.722014	0.452265	0.481451	0.93526	-1.36467	0.0226776	0.371117	-0.65139	0.525292	0.489042	-1.26491	0.1829	0.31375	1.4962	0.0915369	0.274089	1.37594	0.104372	0.788364	0	1	0.966084	0.155009	0.812932	0.422861	-0.830972	0.247929	0.889514	0.312645	0.622404	0.939113	-0.526222	0.362966
391	99.045	Glutaral	HMDB29599	3485	C12518	0	1	0.615375	-1.46	0.0937312	0.0983798	-0.0351734	0.956671	0.887514	-0.740941	0.419515	0.722014	0.452265	0.481451	0.93526	-1.36467	0.0226776	0.371117	-0.65139	0.525292	0.489042	-1.26491	0.1829	0.31375	1.4962	0.0915369	0.274089	1.37594	0.104372	0.788364	0	1	0.966084	0.155009	0.812932	0.422861	-0.830972	0.247929	0.889514	0.312645	0.622404	0.939113	-0.526222	0.362966
392	99.045	Dihydro-2-methyl-3(2H)-furanone	HMDB31178	18522		0	1	0.615375	-1.46	0.0937312	0.0983798	-0.0351734	0.956671	0.887514	-0.740941	0.419515	0.722014	0.452265	0.481451	0.93526	-1.36467	0.0226776	0.371117	-0.65139	0.525292	0.489042	-1.26491	0.1829	0.31375	1.4962	0.0915369	0.274089	1.37594	0.104372	0.788364	0	1	0.966084	0.155009	0.812932	0.422861	-0.830972	0.247929	0.889514	0.312645	0.622404	0.939113	-0.526222	0.362966
393	99.045	2,3-Pentanedione	HMDB31598	11747		0	1	0.615375	-1.46	0.0937312	0.0983798	-0.0351734	0.956671	0.887514	-0.740941	0.419515	0.722014	0.452265	0.481451	0.93526	-1.36467	0.0226776	0.371117	-0.65139	0.525292	0.489042	-1.26491	0.1829	0.31375	1.4962	0.0915369	0.274089	1.37594	0.104372	0.788364	0	1	0.966084	0.155009	0.812932	0.422861	-0.830972	0.247929	0.889514	0.312645	0.622404	0.939113	-0.526222	0.362966
394	99.045	2,4-Pentanedione	HMDB31648		C15499	0	1	0.615375	-1.46	0.0937312	0.0983798	-0.0351734	0.956671	0.887514	-0.740941	0.419515	0.722014	0.452265	0.481451	0.93526	-1.36467	0.0226776	0.371117	-0.65139	0.525292	0.489042	-1.26491	0.1829	0.31375	1.4962	0.0915369	0.274089	1.37594	0.104372	0.788364	0	1	0.966084	0.155009	0.812932	0.422861	-0.830972	0.247929	0.889514	0.312645	0.622404	0.939113	-0.526222	0.362966
395	99.045	Isopropenyl acetate	HMDB32351	7916		0	1	0.615375	-1.46	0.0937312	0.0983798	-0.0351734	0.956671	0.887514	-0.740941	0.419515	0.722014	0.452265	0.481451	0.93526	-1.36467	0.0226776	0.371117	-0.65139	0.525292	0.489042	-1.26491	0.1829	0.31375	1.4962	0.0915369	0.274089	1.37594	0.104372	0.788364	0	1	0.966084	0.155009	0.812932	0.422861	-0.830972	0.247929	0.889514	0.312645	0.622404	0.939113	-0.526222	0.362966
396	99.045	Methyl methacrylate	HMDB32385	6658	C14527	0	1	0.615375	-1.46	0.0937312	0.0983798	-0.0351734	0.956671	0.887514	-0.740941	0.419515	0.722014	0.452265	0.481451	0.93526	-1.36467	0.0226776	0.371117	-0.65139	0.525292	0.489042	-1.26491	0.1829	0.31375	1.4962	0.0915369	0.274089	1.37594	0.104372	0.788364	0	1	0.966084	0.155009	0.812932	0.422861	-0.830972	0.247929	0.889514	0.312645	0.622404	0.939113	-0.526222	0.362966
397	99.045	Dihydro-5-methyl-2(3H)-furanone	HMDB33840	7921		0	1	0.615375	-1.46	0.0937312	0.0983798	-0.0351734	0.956671	0.887514	-0.740941	0.419515	0.722014	0.452265	0.481451	0.93526	-1.36467	0.0226776	0.371117	-0.65139	0.525292	0.489042	-1.26491	0.1829	0.31375	1.4962	0.0915369	0.274089	1.37594	0.104372	0.788364	0	1	0.966084	0.155009	0.812932	0.422861	-0.830972	0.247929	0.889514	0.312645	0.622404	0.939113	-0.526222	0.362966
398	99.045	Ethyl acrylate	HMDB33978	8821	C19238	0	1	0.615375	-1.46	0.0937312	0.0983798	-0.0351734	0.956671	0.887514	-0.740941	0.419515	0.722014	0.452265	0.481451	0.93526	-1.36467	0.0226776	0.371117	-0.65139	0.525292	0.489042	-1.26491	0.1829	0.31375	1.4962	0.0915369	0.274089	1.37594	0.104372	0.788364	0	1	0.966084	0.155009	0.812932	0.422861	-0.830972	0.247929	0.889514	0.312645	0.622404	0.939113	-0.526222	0.362966
399	99.045	Dihydro-3-methyl-2(3H)-furanone	HMDB35143	98323		0	1	0.615375	-1.46	0.0937312	0.0983798	-0.0351734	0.956671	0.887514	-0.740941	0.419515	0.722014	0.452265	0.481451	0.93526	-1.36467	0.0226776	0.371117	-0.65139	0.525292	0.489042	-1.26491	0.1829	0.31375	1.4962	0.0915369	0.274089	1.37594	0.104372	0.788364	0	1	0.966084	0.155009	0.812932	0.422861	-0.830972	0.247929	0.889514	0.312645	0.622404	0.939113	-0.526222	0.362966
400	100.041	L-3-Aminodihydro-2(3H)-furanone	HMDB29387	73509	C02926	0.149947	0.459742	0.430938	0.126777	0.48073	0.304719	-0.0357277	0.828566	0.872473	0.147605	0.292805	0.71959	-0.013739	0.938894	0.944269	0.00707125	0.959867	0.711412	-0.222267	0.304227	0.366473	0.0465811	0.823397	0.512953	-0.00346262	0.984474	0.545624	0.0257631	0.899059	0.842838	0.195865	0.362481	0.90892	0.0735976	0.600679	0.360259	0.0628903	0.713774	0.889514	0.011572	0.94646	0.945813	-0.101438	0.555034
401	100.041	(S)-2-Azetidinecarboxylic acid	HMDB29615	17288		0.149947	0.459742	0.430938	0.126777	0.48073	0.304719	-0.0357277	0.828566	0.872473	0.147605	0.292805	0.71959	-0.013739	0.938894	0.944269	0.00707125	0.959867	0.711412	-0.222267	0.304227	0.366473	0.0465811	0.823397	0.512953	-0.00346262	0.984474	0.545624	0.0257631	0.899059	0.842838	0.195865	0.362481	0.90892	0.0735976	0.600679	0.360259	0.0628903	0.713774	0.889514	0.011572	0.94646	0.945813	-0.101438	0.555034
402	100.041	1-Aminocyclopropanecarboxylic acid	HMDB36458	535	C01234	0.149947	0.459742	0.430938	0.126777	0.48073	0.304719	-0.0357277	0.828566	0.872473	0.147605	0.292805	0.71959	-0.013739	0.938894	0.944269	0.00707125	0.959867	0.711412	-0.222267	0.304227	0.366473	0.0465811	0.823397	0.512953	-0.00346262	0.984474	0.545624	0.0257631	0.899059	0.842838	0.195865	0.362481	0.90892	0.0735976	0.600679	0.360259	0.0628903	0.713774	0.889514	0.011572	0.94646	0.945813	-0.101438	0.555034
403	100.934					-0.112074	0.510189	0.452558	-0.0116767	0.918599	0.451711	-0.00185211	0.988877	0.889185	-0.14448	0.394435	0.71959	-0.0622063	0.556114	0.93526	0.0404005	0.742642	0.6621	-0.0767726	0.583141	0.514479	0.0356062	0.824383	0.512995	0.165535	0.288581	0.331957	0.261965	0.139055	0.788364	-0.168187	0.367094	0.90892	-0.127045	0.398701	0.281672	-0.170945	0.246162	0.889514	0.0858954	0.463337	0.939113	0.088594	0.52386
404	100.952					-0.0683653	0.324898	0.358271	0.00688033	0.94167	0.459255	-0.11072	0.124676	0.643918	0.0607286	0.49579	0.733567	0.0713913	0.281562	0.93526	0.074454	0.378596	0.549184	-0.0989781	0.242476	0.322822	-0.0136589	0.847484	0.519309	-0.0763291	0.214745	0.302771	0.0235991	0.756825	0.827425	0.0787514	0.345765	0.90892	-0.0913992	0.23843	0.199229	0.0902409	0.324923	0.889514	0.0270368	0.742986	0.939113	0.00573766	0.943566
405	100.968					0.0187073	0.775368	0.555411	0.0809339	0.262985	0.205643	-0.00400951	0.923077	0.88734	0.0130432	0.849425	0.795943	0.0378497	0.497637	0.93526	0.0209742	0.699887	0.653429	-0.0677842	0.290298	0.35709	0.123613	0.0904071	0.309749	-0.137414	0.0625032	0.274089	-0.0775862	0.287586	0.788364	-0.0147721	0.884769	0.962075	0.0105199	0.825966	0.426495	0.0126923	0.86162	0.889514	0.0381978	0.605392	0.939113	-0.00390158	0.96161
406	100.991					-0.108307	0.426867	0.414648	-0.161765	0.32049	0.233645	0.121387	0.514603	0.771694	-0.186921	0.32478	0.71959	-0.244601	0.304843	0.93526	-0.146995	0.47429	0.584939	-0.0929368	0.522881	0.488154	-0.215359	0.237146	0.320096	0.245919	0.123689	0.275054	-0.034294	0.831696	0.83658	0.121492	0.478338	0.920017	-0.0288359	0.816595	0.42404	-0.0253413	0.812841	0.889514	-0.0550174	0.668318	0.939113	-0.173124	0.397912
407	101					-0.243794	0.248919	0.309444	0	1	0.472631	-0.238416	0.630722	0.811605	0.732434	0.19505	0.71959	0.692234	0.159683	0.93526	0.517687	0.26046	0.508005	0.0227659	0.922538	0.618829	-0.0598095	0.804994	0.509043	0.150103	0.475068	0.407623	-0.154456	0.61216	0.79957	0.135855	0.618939	0.933594	0.533472	0.228162	0.193697	-0.366852	0.22369	0.889514	0.15891	0.372682	0.939113	0.386276	0.199237
408	101.002					-0.301265	0.0169685	0.0577315	-0.653828	0.00250589	0.00600112	0.274985	0.0625495	0.593889	0.0316616	0.870317	0.797706	0.0243961	0.859689	0.94008	-0.268701	0.0371149	0.397357	-0.446325	0.000446453	0.00271978	0.0753957	0.523641	0.423862	-0.336147	0.0051173	0.274	-0.0550737	0.639977	0.803962	-0.18551	0.228664	0.90892	-0.446955	3.04477e-06	1.87372e-05	0.0177502	0.813036	0.889514	0.015213	0.872395	0.944592	0.0355928	0.706901
409	101.025	2-Ketobutyric acid	HMDB00005	58	C00109	-0.208419	0.0575242	0.128457	-0.266118	0.00349936	0.00772931	0.0814823	0.437106	0.750832	-0.119031	0.317477	0.71959	-0.0381789	0.823627	0.94008	-0.0731481	0.542022	0.607442	-0.229074	0.0334646	0.0855459	-0.102518	0.386326	0.373857	-0.00693076	0.946149	0.535995	0.0937852	0.359765	0.788364	0.00610968	0.957114	0.965061	-0.217623	0.0343421	0.050214	0.0548693	0.616093	0.889514	0.0465673	0.624094	0.939113	-0.00315075	0.979167
410	101.025	Acetoacetic acid	HMDB00060	96	C00164	-0.208419	0.0575242	0.128457	-0.266118	0.00349936	0.00772931	0.0814823	0.437106	0.750832	-0.119031	0.317477	0.71959	-0.0381789	0.823627	0.94008	-0.0731481	0.542022	0.607442	-0.229074	0.0334646	0.0855459	-0.102518	0.386326	0.373857	-0.00693076	0.946149	0.535995	0.0937852	0.359765	0.788364	0.00610968	0.957114	0.965061	-0.217623	0.0343421	0.050214	0.0548693	0.616093	0.889514	0.0465673	0.624094	0.939113	-0.00315075	0.979167
411	101.025	2-Methyl-3-oxopropanoic acid	HMDB01172	296	C00349	-0.208419	0.0575242	0.128457	-0.266118	0.00349936	0.00772931	0.0814823	0.437106	0.750832	-0.119031	0.317477	0.71959	-0.0381789	0.823627	0.94008	-0.0731481	0.542022	0.607442	-0.229074	0.0334646	0.0855459	-0.102518	0.386326	0.373857	-0.00693076	0.946149	0.535995	0.0937852	0.359765	0.788364	0.00610968	0.957114	0.965061	-0.217623	0.0343421	0.050214	0.0548693	0.616093	0.889514	0.0465673	0.624094	0.939113	-0.00315075	0.979167
412	101.025	(S)-Methylmalonic acid semialdehyde	HMDB02217	5462303	C06002	-0.208419	0.0575242	0.128457	-0.266118	0.00349936	0.00772931	0.0814823	0.437106	0.750832	-0.119031	0.317477	0.71959	-0.0381789	0.823627	0.94008	-0.0731481	0.542022	0.607442	-0.229074	0.0334646	0.0855459	-0.102518	0.386326	0.373857	-0.00693076	0.946149	0.535995	0.0937852	0.359765	0.788364	0.00610968	0.957114	0.965061	-0.217623	0.0343421	0.050214	0.0548693	0.616093	0.889514	0.0465673	0.624094	0.939113	-0.00315075	0.979167
413	101.025	4-Hydroxycrotonic acid	HMDB03381	6155526		-0.208419	0.0575242	0.128457	-0.266118	0.00349936	0.00772931	0.0814823	0.437106	0.750832	-0.119031	0.317477	0.71959	-0.0381789	0.823627	0.94008	-0.0731481	0.542022	0.607442	-0.229074	0.0334646	0.0855459	-0.102518	0.386326	0.373857	-0.00693076	0.946149	0.535995	0.0937852	0.359765	0.788364	0.00610968	0.957114	0.965061	-0.217623	0.0343421	0.050214	0.0548693	0.616093	0.889514	0.0465673	0.624094	0.939113	-0.00315075	0.979167
414	101.025	Acetic anhydride	HMDB31646	7918		-0.208419	0.0575242	0.128457	-0.266118	0.00349936	0.00772931	0.0814823	0.437106	0.750832	-0.119031	0.317477	0.71959	-0.0381789	0.823627	0.94008	-0.0731481	0.542022	0.607442	-0.229074	0.0334646	0.0855459	-0.102518	0.386326	0.373857	-0.00693076	0.946149	0.535995	0.0937852	0.359765	0.788364	0.00610968	0.957114	0.965061	-0.217623	0.0343421	0.050214	0.0548693	0.616093	0.889514	0.0465673	0.624094	0.939113	-0.00315075	0.979167
415	101.039	L-Tryptophan	HMDB00929	6305	C00078	0.0714197	0.629135	0.505851	0.540267	0.0618867	0.0728597	-0.615344	0.0335727	0.556979	0.492305	0.0975521	0.71959	0.644918	0.0395988	0.93526	0.441228	0.107957	0.44911	-0.102022	0.566303	0.508167	0.310912	0.0671224	0.309749	-0.444926	0.0297165	0.274	-0.181005	0.243109	0.788364	-0.3701	0.103757	0.90892	-0.286817	0.11669	0.123963	-0.0178703	0.914328	0.890127	0.404258	0.0104685	0.488113	0.262029	0.159797
416	101.039	D-Tryptophan	HMDB13609	9060	C00525	0.0714197	0.629135	0.505851	0.540267	0.0618867	0.0728597	-0.615344	0.0335727	0.556979	0.492305	0.0975521	0.71959	0.644918	0.0395988	0.93526	0.441228	0.107957	0.44911	-0.102022	0.566303	0.508167	0.310912	0.0671224	0.309749	-0.444926	0.0297165	0.274	-0.181005	0.243109	0.788364	-0.3701	0.103757	0.90892	-0.286817	0.11669	0.123963	-0.0178703	0.914328	0.890127	0.404258	0.0104685	0.488113	0.262029	0.159797
417	101.039	3-Hydroxymethylantipyrine	HMDB13840			0.0714197	0.629135	0.505851	0.540267	0.0618867	0.0728597	-0.615344	0.0335727	0.556979	0.492305	0.0975521	0.71959	0.644918	0.0395988	0.93526	0.441228	0.107957	0.44911	-0.102022	0.566303	0.508167	0.310912	0.0671224	0.309749	-0.444926	0.0297165	0.274	-0.181005	0.243109	0.788364	-0.3701	0.103757	0.90892	-0.286817	0.11669	0.123963	-0.0178703	0.914328	0.890127	0.404258	0.0104685	0.488113	0.262029	0.159797
418	101.039	(Â±)-Tryptophan	HMDB30396	1148	C00806	0.0714197	0.629135	0.505851	0.540267	0.0618867	0.0728597	-0.615344	0.0335727	0.556979	0.492305	0.0975521	0.71959	0.644918	0.0395988	0.93526	0.441228	0.107957	0.44911	-0.102022	0.566303	0.508167	0.310912	0.0671224	0.309749	-0.444926	0.0297165	0.274	-0.181005	0.243109	0.788364	-0.3701	0.103757	0.90892	-0.286817	0.11669	0.123963	-0.0178703	0.914328	0.890127	0.404258	0.0104685	0.488113	0.262029	0.159797
419	101.039	4-Heptenal diethyl acetal	HMDB32306	97750	C04067	0.0714197	0.629135	0.505851	0.540267	0.0618867	0.0728597	-0.615344	0.0335727	0.556979	0.492305	0.0975521	0.71959	0.644918	0.0395988	0.93526	0.441228	0.107957	0.44911	-0.102022	0.566303	0.508167	0.310912	0.0671224	0.309749	-0.444926	0.0297165	0.274	-0.181005	0.243109	0.788364	-0.3701	0.103757	0.90892	-0.286817	0.11669	0.123963	-0.0178703	0.914328	0.890127	0.404258	0.0104685	0.488113	0.262029	0.159797
420	101.039	3-(1-Hydroxymethyl-1-propenyl)pentanedioic acid	HMDB33092			0.0714197	0.629135	0.505851	0.540267	0.0618867	0.0728597	-0.615344	0.0335727	0.556979	0.492305	0.0975521	0.71959	0.644918	0.0395988	0.93526	0.441228	0.107957	0.44911	-0.102022	0.566303	0.508167	0.310912	0.0671224	0.309749	-0.444926	0.0297165	0.274	-0.181005	0.243109	0.788364	-0.3701	0.103757	0.90892	-0.286817	0.11669	0.123963	-0.0178703	0.914328	0.890127	0.404258	0.0104685	0.488113	0.262029	0.159797
421	101.039	2-Amino-1,6-dimethylfuro[3,2-e]imidazo[4,5-b]pyridine	HMDB35175			0.0714197	0.629135	0.505851	0.540267	0.0618867	0.0728597	-0.615344	0.0335727	0.556979	0.492305	0.0975521	0.71959	0.644918	0.0395988	0.93526	0.441228	0.107957	0.44911	-0.102022	0.566303	0.508167	0.310912	0.0671224	0.309749	-0.444926	0.0297165	0.274	-0.181005	0.243109	0.788364	-0.3701	0.103757	0.90892	-0.286817	0.11669	0.123963	-0.0178703	0.914328	0.890127	0.404258	0.0104685	0.488113	0.262029	0.159797
422	101.044	Cyclopentanethiol	HMDB39771	15510		0.174538	0.450412	0.426753	-0.108723	0.797813	0.415324	0.0381587	0.79442	0.865275	-0.00381629	0.98462	0.812977	0.0925282	0.606375	0.93526	-0.0257455	0.896831	0.700225	-0.317023	0.133407	0.221459	0.0797858	0.688104	0.475492	-0.0469114	0.752887	0.485632	0.202548	0.247115	0.788364	-0.115701	0.492314	0.92387	-0.106508	0.576115	0.351127	0	1	0.902067	0	1	0.949796	0	1
423	101.044	L-3-Aminodihydro-2(3H)-furanone	HMDB29387	73509	C02926	0.174538	0.450412	0.426753	-0.108723	0.797813	0.415324	0.0381587	0.79442	0.865275	-0.00381629	0.98462	0.812977	0.0925282	0.606375	0.93526	-0.0257455	0.896831	0.700225	-0.317023	0.133407	0.221459	0.0797858	0.688104	0.475492	-0.0469114	0.752887	0.485632	0.202548	0.247115	0.788364	-0.115701	0.492314	0.92387	-0.106508	0.576115	0.351127	0	1	0.902067	0	1	0.949796	0	1
424	101.044	(S)-2-Azetidinecarboxylic acid	HMDB29615	17288		0.174538	0.450412	0.426753	-0.108723	0.797813	0.415324	0.0381587	0.79442	0.865275	-0.00381629	0.98462	0.812977	0.0925282	0.606375	0.93526	-0.0257455	0.896831	0.700225	-0.317023	0.133407	0.221459	0.0797858	0.688104	0.475492	-0.0469114	0.752887	0.485632	0.202548	0.247115	0.788364	-0.115701	0.492314	0.92387	-0.106508	0.576115	0.351127	0	1	0.902067	0	1	0.949796	0	1
425	101.044	1-Aminocyclopropanecarboxylic acid	HMDB36458	535	C01234	0.174538	0.450412	0.426753	-0.108723	0.797813	0.415324	0.0381587	0.79442	0.865275	-0.00381629	0.98462	0.812977	0.0925282	0.606375	0.93526	-0.0257455	0.896831	0.700225	-0.317023	0.133407	0.221459	0.0797858	0.688104	0.475492	-0.0469114	0.752887	0.485632	0.202548	0.247115	0.788364	-0.115701	0.492314	0.92387	-0.106508	0.576115	0.351127	0	1	0.902067	0	1	0.949796	0	1
426	101.061	Ethyl propionate	HMDB30058	7749		-0.106598	0.43477	0.417768	-0.292172	0.0109295	0.0187759	0.127659	0.276578	0.700802	0.0346313	0.875083	0.797706	0.243809	0.403864	0.93526	-0.230087	0.0525702	0.412395	-0.214319	0.165202	0.254483	0.427664	0.0591833	0.309749	-0.43255	0.039728	0.274	-0.191937	0.357875	0.788364	-0.342339	0.14201	0.90892	-0.278591	0.0990388	0.111174	0.103302	0.523754	0.889514	0.153044	0.274889	0.939113	0.150658	0.382917
427	101.061	Tetrahydro-2-furanmethanol	HMDB31175	7360		-0.106598	0.43477	0.417768	-0.292172	0.0109295	0.0187759	0.127659	0.276578	0.700802	0.0346313	0.875083	0.797706	0.243809	0.403864	0.93526	-0.230087	0.0525702	0.412395	-0.214319	0.165202	0.254483	0.427664	0.0591833	0.309749	-0.43255	0.039728	0.274	-0.191937	0.357875	0.788364	-0.342339	0.14201	0.90892	-0.278591	0.0990388	0.111174	0.103302	0.523754	0.889514	0.153044	0.274889	0.939113	0.150658	0.382917
428	101.061	Isopropyl acetate	HMDB31241	7915		-0.106598	0.43477	0.417768	-0.292172	0.0109295	0.0187759	0.127659	0.276578	0.700802	0.0346313	0.875083	0.797706	0.243809	0.403864	0.93526	-0.230087	0.0525702	0.412395	-0.214319	0.165202	0.254483	0.427664	0.0591833	0.309749	-0.43255	0.039728	0.274	-0.191937	0.357875	0.788364	-0.342339	0.14201	0.90892	-0.278591	0.0990388	0.111174	0.103302	0.523754	0.889514	0.153044	0.274889	0.939113	0.150658	0.382917
429	101.061	2-Methylpropyl formate	HMDB31247	10957		-0.106598	0.43477	0.417768	-0.292172	0.0109295	0.0187759	0.127659	0.276578	0.700802	0.0346313	0.875083	0.797706	0.243809	0.403864	0.93526	-0.230087	0.0525702	0.412395	-0.214319	0.165202	0.254483	0.427664	0.0591833	0.309749	-0.43255	0.039728	0.274	-0.191937	0.357875	0.788364	-0.342339	0.14201	0.90892	-0.278591	0.0990388	0.111174	0.103302	0.523754	0.889514	0.153044	0.274889	0.939113	0.150658	0.382917
430	101.061	Methyl isobutyrate	HMDB31249	11039		-0.106598	0.43477	0.417768	-0.292172	0.0109295	0.0187759	0.127659	0.276578	0.700802	0.0346313	0.875083	0.797706	0.243809	0.403864	0.93526	-0.230087	0.0525702	0.412395	-0.214319	0.165202	0.254483	0.427664	0.0591833	0.309749	-0.43255	0.039728	0.274	-0.191937	0.357875	0.788364	-0.342339	0.14201	0.90892	-0.278591	0.0990388	0.111174	0.103302	0.523754	0.889514	0.153044	0.274889	0.939113	0.150658	0.382917
431	101.061	3-Hydroxy-2-pentanone	HMDB31516	62484		-0.106598	0.43477	0.417768	-0.292172	0.0109295	0.0187759	0.127659	0.276578	0.700802	0.0346313	0.875083	0.797706	0.243809	0.403864	0.93526	-0.230087	0.0525702	0.412395	-0.214319	0.165202	0.254483	0.427664	0.0591833	0.309749	-0.43255	0.039728	0.274	-0.191937	0.357875	0.788364	-0.342339	0.14201	0.90892	-0.278591	0.0990388	0.111174	0.103302	0.523754	0.889514	0.153044	0.274889	0.939113	0.150658	0.382917
432	101.061	2,4-Dimethyl-1,3-dioxolane	HMDB32230	102993		-0.106598	0.43477	0.417768	-0.292172	0.0109295	0.0187759	0.127659	0.276578	0.700802	0.0346313	0.875083	0.797706	0.243809	0.403864	0.93526	-0.230087	0.0525702	0.412395	-0.214319	0.165202	0.254483	0.427664	0.0591833	0.309749	-0.43255	0.039728	0.274	-0.191937	0.357875	0.788364	-0.342339	0.14201	0.90892	-0.278591	0.0990388	0.111174	0.103302	0.523754	0.889514	0.153044	0.274889	0.939113	0.150658	0.382917
433	101.061	Ethylene oxide/propylene oxide copolymer	HMDB32263	24751		-0.106598	0.43477	0.417768	-0.292172	0.0109295	0.0187759	0.127659	0.276578	0.700802	0.0346313	0.875083	0.797706	0.243809	0.403864	0.93526	-0.230087	0.0525702	0.412395	-0.214319	0.165202	0.254483	0.427664	0.0591833	0.309749	-0.43255	0.039728	0.274	-0.191937	0.357875	0.788364	-0.342339	0.14201	0.90892	-0.278591	0.0990388	0.111174	0.103302	0.523754	0.889514	0.153044	0.274889	0.939113	0.150658	0.382917
434	101.061	Propyl acetate	HMDB34237	7997		-0.106598	0.43477	0.417768	-0.292172	0.0109295	0.0187759	0.127659	0.276578	0.700802	0.0346313	0.875083	0.797706	0.243809	0.403864	0.93526	-0.230087	0.0525702	0.412395	-0.214319	0.165202	0.254483	0.427664	0.0591833	0.309749	-0.43255	0.039728	0.274	-0.191937	0.357875	0.788364	-0.342339	0.14201	0.90892	-0.278591	0.0990388	0.111174	0.103302	0.523754	0.889514	0.153044	0.274889	0.939113	0.150658	0.382917
435	101.061	Tetrahydro-2-methyl-3-furanol	HMDB39799	34742		-0.106598	0.43477	0.417768	-0.292172	0.0109295	0.0187759	0.127659	0.276578	0.700802	0.0346313	0.875083	0.797706	0.243809	0.403864	0.93526	-0.230087	0.0525702	0.412395	-0.214319	0.165202	0.254483	0.427664	0.0591833	0.309749	-0.43255	0.039728	0.274	-0.191937	0.357875	0.788364	-0.342339	0.14201	0.90892	-0.278591	0.0990388	0.111174	0.103302	0.523754	0.889514	0.153044	0.274889	0.939113	0.150658	0.382917
436	101.061	Butyl formate	HMDB40575	11614		-0.106598	0.43477	0.417768	-0.292172	0.0109295	0.0187759	0.127659	0.276578	0.700802	0.0346313	0.875083	0.797706	0.243809	0.403864	0.93526	-0.230087	0.0525702	0.412395	-0.214319	0.165202	0.254483	0.427664	0.0591833	0.309749	-0.43255	0.039728	0.274	-0.191937	0.357875	0.788364	-0.342339	0.14201	0.90892	-0.278591	0.0990388	0.111174	0.103302	0.523754	0.889514	0.153044	0.274889	0.939113	0.150658	0.382917
437	101.061	Pivalic acid	HMDB41992	6417		-0.106598	0.43477	0.417768	-0.292172	0.0109295	0.0187759	0.127659	0.276578	0.700802	0.0346313	0.875083	0.797706	0.243809	0.403864	0.93526	-0.230087	0.0525702	0.412395	-0.214319	0.165202	0.254483	0.427664	0.0591833	0.309749	-0.43255	0.039728	0.274	-0.191937	0.357875	0.788364	-0.342339	0.14201	0.90892	-0.278591	0.0990388	0.111174	0.103302	0.523754	0.889514	0.153044	0.274889	0.939113	0.150658	0.382917
438	101.967					0.0362746	0.568171	0.48043	0.14344	0.0540234	0.0656213	-0.0645157	0.267063	0.699782	0.011332	0.870996	0.797706	0.0774635	0.300922	0.93526	0.0241131	0.773449	0.671408	-0.13821	0.121942	0.210739	0.17199	0.0727086	0.309749	-0.127489	0.164324	0.282489	-0.0232407	0.776459	0.827425	-0.0215803	0.850117	0.956229	0.0426427	0.307068	0.23716	-0.017033	0.8229	0.889514	0.00882719	0.910012	0.944699	-0.000676499	0.993803
439	102.02	Pyruvatoxime	HMDB02455	6419427		-0.040544	0.722282	0.537742	-0.0497916	0.570349	0.338579	0.0131342	0.902237	0.886131	0.0151591	0.894404	0.798504	0.034665	0.814849	0.94008	0.107539	0.354309	0.547187	-0.173495	0.0482012	0.112187	-0.0787871	0.575856	0.441523	0.080623	0.546728	0.426152	0.0484029	0.760656	0.827425	0.00812222	0.956421	0.965061	-0.0463776	0.647722	0.375406	-0.0214375	0.846407	0.889514	0.109635	0.30421	0.939113	-0.00979025	0.94097
440	102.02	3-Oxoalanine	HMDB11602	29		-0.040544	0.722282	0.537742	-0.0497916	0.570349	0.338579	0.0131342	0.902237	0.886131	0.0151591	0.894404	0.798504	0.034665	0.814849	0.94008	0.107539	0.354309	0.547187	-0.173495	0.0482012	0.112187	-0.0787871	0.575856	0.441523	0.080623	0.546728	0.426152	0.0484029	0.760656	0.827425	0.00812222	0.956421	0.965061	-0.0463776	0.647722	0.375406	-0.0214375	0.846407	0.889514	0.109635	0.30421	0.939113	-0.00979025	0.94097
441	102.028	2-Ketobutyric acid	HMDB00005	58	C00109	-0.20025	0.0786212	0.156954	-0.255477	0.0056977	0.0113251	0.0921049	0.387294	0.742364	-0.179656	0.115448	0.71959	-0.0921221	0.578718	0.93526	-0.115479	0.315892	0.530026	-0.222357	0.0429472	0.102806	-0.0641088	0.606171	0.450661	-0.00282155	0.97955	0.54449	0.0681481	0.529499	0.788885	-0.0627048	0.614546	0.933594	-0.19876	0.0457605	0.0623514	0.0155994	0.880819	0.890127	0.0411048	0.662852	0.939113	0.00276176	0.98169
442	102.028	Acetoacetic acid	HMDB00060	96	C00164	-0.20025	0.0786212	0.156954	-0.255477	0.0056977	0.0113251	0.0921049	0.387294	0.742364	-0.179656	0.115448	0.71959	-0.0921221	0.578718	0.93526	-0.115479	0.315892	0.530026	-0.222357	0.0429472	0.102806	-0.0641088	0.606171	0.450661	-0.00282155	0.97955	0.54449	0.0681481	0.529499	0.788885	-0.0627048	0.614546	0.933594	-0.19876	0.0457605	0.0623514	0.0155994	0.880819	0.890127	0.0411048	0.662852	0.939113	0.00276176	0.98169
443	102.028	2-Methyl-3-oxopropanoic acid	HMDB01172	296	C00349	-0.20025	0.0786212	0.156954	-0.255477	0.0056977	0.0113251	0.0921049	0.387294	0.742364	-0.179656	0.115448	0.71959	-0.0921221	0.578718	0.93526	-0.115479	0.315892	0.530026	-0.222357	0.0429472	0.102806	-0.0641088	0.606171	0.450661	-0.00282155	0.97955	0.54449	0.0681481	0.529499	0.788885	-0.0627048	0.614546	0.933594	-0.19876	0.0457605	0.0623514	0.0155994	0.880819	0.890127	0.0411048	0.662852	0.939113	0.00276176	0.98169
444	102.028	(S)-Methylmalonic acid semialdehyde	HMDB02217	5462303	C06002	-0.20025	0.0786212	0.156954	-0.255477	0.0056977	0.0113251	0.0921049	0.387294	0.742364	-0.179656	0.115448	0.71959	-0.0921221	0.578718	0.93526	-0.115479	0.315892	0.530026	-0.222357	0.0429472	0.102806	-0.0641088	0.606171	0.450661	-0.00282155	0.97955	0.54449	0.0681481	0.529499	0.788885	-0.0627048	0.614546	0.933594	-0.19876	0.0457605	0.0623514	0.0155994	0.880819	0.890127	0.0411048	0.662852	0.939113	0.00276176	0.98169
445	102.028	4-Hydroxycrotonic acid	HMDB03381	6155526		-0.20025	0.0786212	0.156954	-0.255477	0.0056977	0.0113251	0.0921049	0.387294	0.742364	-0.179656	0.115448	0.71959	-0.0921221	0.578718	0.93526	-0.115479	0.315892	0.530026	-0.222357	0.0429472	0.102806	-0.0641088	0.606171	0.450661	-0.00282155	0.97955	0.54449	0.0681481	0.529499	0.788885	-0.0627048	0.614546	0.933594	-0.19876	0.0457605	0.0623514	0.0155994	0.880819	0.890127	0.0411048	0.662852	0.939113	0.00276176	0.98169
446	102.028	Acetic anhydride	HMDB31646	7918		-0.20025	0.0786212	0.156954	-0.255477	0.0056977	0.0113251	0.0921049	0.387294	0.742364	-0.179656	0.115448	0.71959	-0.0921221	0.578718	0.93526	-0.115479	0.315892	0.530026	-0.222357	0.0429472	0.102806	-0.0641088	0.606171	0.450661	-0.00282155	0.97955	0.54449	0.0681481	0.529499	0.788885	-0.0627048	0.614546	0.933594	-0.19876	0.0457605	0.0623514	0.0155994	0.880819	0.890127	0.0411048	0.662852	0.939113	0.00276176	0.98169
447	102.036					0.14121	0.10804	0.192585	-0.246386	0.255602	0.201838	0.180742	0.236382	0.689652	-0.00254197	0.981925	0.812977	-0.251139	0.348357	0.93526	-0.233796	0.0599965	0.412395	-0.173494	0.127327	0.216158	0.0358303	0.817007	0.512019	0.0314868	0.842882	0.510135	-0.0445725	0.76479	0.827425	0.0118806	0.94285	0.96485	0.109143	0.427308	0.294516	-0.179954	0.234015	0.889514	0.113697	0.405982	0.939113	-0.0247969	0.868183
448	102.056	Dimethylglycine	HMDB00092	673	C01026	0.0707587	0.439767	0.421422	-0.161575	0.0699881	0.0797215	0.0727276	0.389934	0.743379	-0.107147	0.221456	0.71959	-0.102453	0.338404	0.93526	-0.00968009	0.91544	0.702624	0.100068	0.178944	0.268633	-0.0927432	0.217348	0.31623	-0.0736234	0.288217	0.331957	-0.0991953	0.155983	0.788364	-0.069798	0.530698	0.924863	0.130254	0.119122	0.125694	0.0215964	0.831577	0.889514	0.0255827	0.756064	0.939113	-0.130387	0.189287
449	102.056	Gamma-Aminobutyric acid	HMDB00112	119	C00334	0.0707587	0.439767	0.421422	-0.161575	0.0699881	0.0797215	0.0727276	0.389934	0.743379	-0.107147	0.221456	0.71959	-0.102453	0.338404	0.93526	-0.00968009	0.91544	0.702624	0.100068	0.178944	0.268633	-0.0927432	0.217348	0.31623	-0.0736234	0.288217	0.331957	-0.0991953	0.155983	0.788364	-0.069798	0.530698	0.924863	0.130254	0.119122	0.125694	0.0215964	0.831577	0.889514	0.0255827	0.756064	0.939113	-0.130387	0.189287
450	102.056	L-Alpha-aminobutyric acid	HMDB00452	80283	C02356	0.0707587	0.439767	0.421422	-0.161575	0.0699881	0.0797215	0.0727276	0.389934	0.743379	-0.107147	0.221456	0.71959	-0.102453	0.338404	0.93526	-0.00968009	0.91544	0.702624	0.100068	0.178944	0.268633	-0.0927432	0.217348	0.31623	-0.0736234	0.288217	0.331957	-0.0991953	0.155983	0.788364	-0.069798	0.530698	0.924863	0.130254	0.119122	0.125694	0.0215964	0.831577	0.889514	0.0255827	0.756064	0.939113	-0.130387	0.189287
451	102.056	D-Alpha-aminobutyric acid	HMDB00650	439691	C02261	0.0707587	0.439767	0.421422	-0.161575	0.0699881	0.0797215	0.0727276	0.389934	0.743379	-0.107147	0.221456	0.71959	-0.102453	0.338404	0.93526	-0.00968009	0.91544	0.702624	0.100068	0.178944	0.268633	-0.0927432	0.217348	0.31623	-0.0736234	0.288217	0.331957	-0.0991953	0.155983	0.788364	-0.069798	0.530698	0.924863	0.130254	0.119122	0.125694	0.0215964	0.831577	0.889514	0.0255827	0.756064	0.939113	-0.130387	0.189287
452	102.056	2-Aminoisobutyric acid	HMDB01906	6119	C03665	0.0707587	0.439767	0.421422	-0.161575	0.0699881	0.0797215	0.0727276	0.389934	0.743379	-0.107147	0.221456	0.71959	-0.102453	0.338404	0.93526	-0.00968009	0.91544	0.702624	0.100068	0.178944	0.268633	-0.0927432	0.217348	0.31623	-0.0736234	0.288217	0.331957	-0.0991953	0.155983	0.788364	-0.069798	0.530698	0.924863	0.130254	0.119122	0.125694	0.0215964	0.831577	0.889514	0.0255827	0.756064	0.939113	-0.130387	0.189287
453	102.056	(S)-b-aminoisobutyric acid	HMDB02166	439434	C03284	0.0707587	0.439767	0.421422	-0.161575	0.0699881	0.0797215	0.0727276	0.389934	0.743379	-0.107147	0.221456	0.71959	-0.102453	0.338404	0.93526	-0.00968009	0.91544	0.702624	0.100068	0.178944	0.268633	-0.0927432	0.217348	0.31623	-0.0736234	0.288217	0.331957	-0.0991953	0.155983	0.788364	-0.069798	0.530698	0.924863	0.130254	0.119122	0.125694	0.0215964	0.831577	0.889514	0.0255827	0.756064	0.939113	-0.130387	0.189287
454	102.056	(R)-b-aminoisobutyric acid	HMDB02299	5459822	C01205	0.0707587	0.439767	0.421422	-0.161575	0.0699881	0.0797215	0.0727276	0.389934	0.743379	-0.107147	0.221456	0.71959	-0.102453	0.338404	0.93526	-0.00968009	0.91544	0.702624	0.100068	0.178944	0.268633	-0.0927432	0.217348	0.31623	-0.0736234	0.288217	0.331957	-0.0991953	0.155983	0.788364	-0.069798	0.530698	0.924863	0.130254	0.119122	0.125694	0.0215964	0.831577	0.889514	0.0255827	0.756064	0.939113	-0.130387	0.189287
455	102.056	3-Aminoisobutanoic acid	HMDB03911	64956	C05145	0.0707587	0.439767	0.421422	-0.161575	0.0699881	0.0797215	0.0727276	0.389934	0.743379	-0.107147	0.221456	0.71959	-0.102453	0.338404	0.93526	-0.00968009	0.91544	0.702624	0.100068	0.178944	0.268633	-0.0927432	0.217348	0.31623	-0.0736234	0.288217	0.331957	-0.0991953	0.155983	0.788364	-0.069798	0.530698	0.924863	0.130254	0.119122	0.125694	0.0215964	0.831577	0.889514	0.0255827	0.756064	0.939113	-0.130387	0.189287
456	102.056	Butyl nitrite	HMDB31329	10996		0.0707587	0.439767	0.421422	-0.161575	0.0699881	0.0797215	0.0727276	0.389934	0.743379	-0.107147	0.221456	0.71959	-0.102453	0.338404	0.93526	-0.00968009	0.91544	0.702624	0.100068	0.178944	0.268633	-0.0927432	0.217348	0.31623	-0.0736234	0.288217	0.331957	-0.0991953	0.155983	0.788364	-0.069798	0.530698	0.924863	0.130254	0.119122	0.125694	0.0215964	0.831577	0.889514	0.0255827	0.756064	0.939113	-0.130387	0.189287
457	102.056	3-Aminobutanoic acid	HMDB31654	10932		0.0707587	0.439767	0.421422	-0.161575	0.0699881	0.0797215	0.0727276	0.389934	0.743379	-0.107147	0.221456	0.71959	-0.102453	0.338404	0.93526	-0.00968009	0.91544	0.702624	0.100068	0.178944	0.268633	-0.0927432	0.217348	0.31623	-0.0736234	0.288217	0.331957	-0.0991953	0.155983	0.788364	-0.069798	0.530698	0.924863	0.130254	0.119122	0.125694	0.0215964	0.831577	0.889514	0.0255827	0.756064	0.939113	-0.130387	0.189287
458	102.056	O-Acetylethanolamine	HMDB38394	112720		0.0707587	0.439767	0.421422	-0.161575	0.0699881	0.0797215	0.0727276	0.389934	0.743379	-0.107147	0.221456	0.71959	-0.102453	0.338404	0.93526	-0.00968009	0.91544	0.702624	0.100068	0.178944	0.268633	-0.0927432	0.217348	0.31623	-0.0736234	0.288217	0.331957	-0.0991953	0.155983	0.788364	-0.069798	0.530698	0.924863	0.130254	0.119122	0.125694	0.0215964	0.831577	0.889514	0.0255827	0.756064	0.939113	-0.130387	0.189287
459	102.056	N-Ethylglycine	HMDB41945	6992079	C11735	0.0707587	0.439767	0.421422	-0.161575	0.0699881	0.0797215	0.0727276	0.389934	0.743379	-0.107147	0.221456	0.71959	-0.102453	0.338404	0.93526	-0.00968009	0.91544	0.702624	0.100068	0.178944	0.268633	-0.0927432	0.217348	0.31623	-0.0736234	0.288217	0.331957	-0.0991953	0.155983	0.788364	-0.069798	0.530698	0.924863	0.130254	0.119122	0.125694	0.0215964	0.831577	0.889514	0.0255827	0.756064	0.939113	-0.130387	0.189287
460	102.064	Ethyl propionate	HMDB30058	7749		0	1	0.615375	0	1	0.472631	0	1	0.892624	0	1	0.816612	0	1	0.949974	0	1	0.720656	0	1	0.640645	0	1	0.558792	0	1	0.549368	0	1	0.856745	0	1	0.966084	0	1	0.469359	0	1	0.902067	0	1	0.949796	0	1
461	102.064	Tetrahydro-2-furanmethanol	HMDB31175	7360		0	1	0.615375	0	1	0.472631	0	1	0.892624	0	1	0.816612	0	1	0.949974	0	1	0.720656	0	1	0.640645	0	1	0.558792	0	1	0.549368	0	1	0.856745	0	1	0.966084	0	1	0.469359	0	1	0.902067	0	1	0.949796	0	1
462	102.064	Isopropyl acetate	HMDB31241	7915		0	1	0.615375	0	1	0.472631	0	1	0.892624	0	1	0.816612	0	1	0.949974	0	1	0.720656	0	1	0.640645	0	1	0.558792	0	1	0.549368	0	1	0.856745	0	1	0.966084	0	1	0.469359	0	1	0.902067	0	1	0.949796	0	1
463	102.064	2-Methylpropyl formate	HMDB31247	10957		0	1	0.615375	0	1	0.472631	0	1	0.892624	0	1	0.816612	0	1	0.949974	0	1	0.720656	0	1	0.640645	0	1	0.558792	0	1	0.549368	0	1	0.856745	0	1	0.966084	0	1	0.469359	0	1	0.902067	0	1	0.949796	0	1
464	102.064	Methyl isobutyrate	HMDB31249	11039		0	1	0.615375	0	1	0.472631	0	1	0.892624	0	1	0.816612	0	1	0.949974	0	1	0.720656	0	1	0.640645	0	1	0.558792	0	1	0.549368	0	1	0.856745	0	1	0.966084	0	1	0.469359	0	1	0.902067	0	1	0.949796	0	1
465	102.064	3-Hydroxy-2-pentanone	HMDB31516	62484		0	1	0.615375	0	1	0.472631	0	1	0.892624	0	1	0.816612	0	1	0.949974	0	1	0.720656	0	1	0.640645	0	1	0.558792	0	1	0.549368	0	1	0.856745	0	1	0.966084	0	1	0.469359	0	1	0.902067	0	1	0.949796	0	1
466	102.064	2,4-Dimethyl-1,3-dioxolane	HMDB32230	102993		0	1	0.615375	0	1	0.472631	0	1	0.892624	0	1	0.816612	0	1	0.949974	0	1	0.720656	0	1	0.640645	0	1	0.558792	0	1	0.549368	0	1	0.856745	0	1	0.966084	0	1	0.469359	0	1	0.902067	0	1	0.949796	0	1
467	102.064	Ethylene oxide/propylene oxide copolymer	HMDB32263	24751		0	1	0.615375	0	1	0.472631	0	1	0.892624	0	1	0.816612	0	1	0.949974	0	1	0.720656	0	1	0.640645	0	1	0.558792	0	1	0.549368	0	1	0.856745	0	1	0.966084	0	1	0.469359	0	1	0.902067	0	1	0.949796	0	1
468	102.064	Propyl acetate	HMDB34237	7997		0	1	0.615375	0	1	0.472631	0	1	0.892624	0	1	0.816612	0	1	0.949974	0	1	0.720656	0	1	0.640645	0	1	0.558792	0	1	0.549368	0	1	0.856745	0	1	0.966084	0	1	0.469359	0	1	0.902067	0	1	0.949796	0	1
469	102.064	Tetrahydro-2-methyl-3-furanol	HMDB39799	34742		0	1	0.615375	0	1	0.472631	0	1	0.892624	0	1	0.816612	0	1	0.949974	0	1	0.720656	0	1	0.640645	0	1	0.558792	0	1	0.549368	0	1	0.856745	0	1	0.966084	0	1	0.469359	0	1	0.902067	0	1	0.949796	0	1
470	102.064	Butyl formate	HMDB40575	11614		0	1	0.615375	0	1	0.472631	0	1	0.892624	0	1	0.816612	0	1	0.949974	0	1	0.720656	0	1	0.640645	0	1	0.558792	0	1	0.549368	0	1	0.856745	0	1	0.966084	0	1	0.469359	0	1	0.902067	0	1	0.949796	0	1
471	102.064	Pivalic acid	HMDB41992	6417		0	1	0.615375	0	1	0.472631	0	1	0.892624	0	1	0.816612	0	1	0.949974	0	1	0.720656	0	1	0.640645	0	1	0.558792	0	1	0.549368	0	1	0.856745	0	1	0.966084	0	1	0.469359	0	1	0.902067	0	1	0.949796	0	1
472	102.965					0.00221585	0.98072	0.611754	0.0332892	0.711317	0.387804	0.05227	0.456516	0.756428	-0.0551583	0.405338	0.719619	0.0193526	0.776656	0.9385	0.0414527	0.487492	0.588937	0.00122125	0.989484	0.637585	0.103535	0.269138	0.330073	-0.151732	0.125693	0.275054	-0.0626425	0.428596	0.788364	-0.039631	0.702135	0.945315	0.0480347	0.443697	0.301114	-0.10095	0.221176	0.889514	0.0789359	0.319876	0.939113	0.0554773	0.497913
473	102.976					-0.0556037	0.797977	0.562597	0.234034	0.0965791	0.100384	-0.0714898	0.520708	0.771913	0.186204	0.374745	0.71959	0.191781	0.193588	0.93526	-0.0178051	0.885828	0.697592	-0.0876796	0.627676	0.532674	0.391117	0.0648492	0.309749	-0.400434	0.0113806	0.274	-0.200316	0.344831	0.788364	-0.2524	0.194233	0.90892	-0.160961	0.148655	0.145172	0.0879547	0.423079	0.889514	0.0489323	0.682271	0.939113	0.10063	0.458683
474	102.985					-0.0548422	0.850241	0.576463	-0.121457	0.529782	0.323744	-0.0254252	0.887678	0.882887	-0.0310269	0.863168	0.796797	0.256736	0.207536	0.93526	-0.0345191	0.879349	0.695198	-0.17994	0.376735	0.410489	-0.0369861	0.843445	0.518509	-0.146724	0.425367	0.38885	-0.0481025	0.812602	0.834804	0.191677	0.416592	0.912393	-0.00700066	0.981042	0.465561	-0.0364032	0.896013	0.890127	0.00441428	0.983481	0.949343	0.161445	0.412787
475	103.004	Garcinia acid	HMDB31159	123908		0.29767	0.0381357	0.0992473	-0.179845	0.508147	0.315214	-0.0757192	0.597276	0.800715	0.0561611	0.776901	0.785932	0.271788	0.125734	0.93526	0.0739503	0.6176	0.632915	-0.274494	0.0753842	0.15362	0.124381	0.448701	0.399161	-0.268204	0.117744	0.274661	-0.226739	0.300078	0.788364	0.0497984	0.783081	0.94788	-0.275447	0.0138849	0.0246903	0.256301	0.0510244	0.889514	-0.207947	0.280936	0.939113	-0.201669	0.153292
476	103.004	Malonic acid	HMDB00691	867	C00383	0.29767	0.0381357	0.0992473	-0.179845	0.508147	0.315214	-0.0757192	0.597276	0.800715	0.0561611	0.776901	0.785932	0.271788	0.125734	0.93526	0.0739503	0.6176	0.632915	-0.274494	0.0753842	0.15362	0.124381	0.448701	0.399161	-0.268204	0.117744	0.274661	-0.226739	0.300078	0.788364	0.0497984	0.783081	0.94788	-0.275447	0.0138849	0.0246903	0.256301	0.0510244	0.889514	-0.207947	0.280936	0.939113	-0.201669	0.153292
477	103.004	Hydroxypyruvic acid	HMDB01352	964	C00168	0.29767	0.0381357	0.0992473	-0.179845	0.508147	0.315214	-0.0757192	0.597276	0.800715	0.0561611	0.776901	0.785932	0.271788	0.125734	0.93526	0.0739503	0.6176	0.632915	-0.274494	0.0753842	0.15362	0.124381	0.448701	0.399161	-0.268204	0.117744	0.274661	-0.226739	0.300078	0.788364	0.0497984	0.783081	0.94788	-0.275447	0.0138849	0.0246903	0.256301	0.0510244	0.889514	-0.207947	0.280936	0.939113	-0.201669	0.153292
478	103.004	Tartronate semialdehyde	HMDB06938	1122	C01146	0.29767	0.0381357	0.0992473	-0.179845	0.508147	0.315214	-0.0757192	0.597276	0.800715	0.0561611	0.776901	0.785932	0.271788	0.125734	0.93526	0.0739503	0.6176	0.632915	-0.274494	0.0753842	0.15362	0.124381	0.448701	0.399161	-0.268204	0.117744	0.274661	-0.226739	0.300078	0.788364	0.0497984	0.783081	0.94788	-0.275447	0.0138849	0.0246903	0.256301	0.0510244	0.889514	-0.207947	0.280936	0.939113	-0.201669	0.153292
479	103.02	4-(2-Aminophenyl)-2,4-dioxobutanoic acid	HMDB00978	472	C01252	-0.16383	0.194853	0.271817	0	1	0.472631	0	1	0.892624	0	1	0.816612	0	1	0.949974	0	1	0.720656	0	1	0.640645	0	1	0.558792	0	1	0.549368	0	1	0.856745	0	1	0.966084	0	1	0.469359	0	1	0.902067	0	1	0.949796	0	1
480	103.029	(R)-2-Benzylsuccinate	HMDB12127	446168	C09816	-0.183637	0.218711	0.290535	-0.355935	0.0143376	0.0230324	0.12008	0.413167	0.750832	-0.27814	0.0570049	0.71959	-0.0936996	0.680784	0.93526	-0.121003	0.321071	0.531557	-0.283012	0.109659	0.195521	-0.0196873	0.907194	0.535692	-0.0448952	0.770218	0.489897	0.0894918	0.551372	0.789711	0.000830991	0.996381	0.965532	-0.269187	0.0984996	0.110786	0.0750371	0.576115	0.889514	0.0206595	0.832739	0.939113	0.0222114	0.860748
481	103.029	5-(3',4'-Dihydroxyphenyl)-gamma-valerolactone	HMDB29185	152432		-0.183637	0.218711	0.290535	-0.355935	0.0143376	0.0230324	0.12008	0.413167	0.750832	-0.27814	0.0570049	0.71959	-0.0936996	0.680784	0.93526	-0.121003	0.321071	0.531557	-0.283012	0.109659	0.195521	-0.0196873	0.907194	0.535692	-0.0448952	0.770218	0.489897	0.0894918	0.551372	0.789711	0.000830991	0.996381	0.965532	-0.269187	0.0984996	0.110786	0.0750371	0.576115	0.889514	0.0206595	0.832739	0.939113	0.0222114	0.860748
482	103.029	3-(3,4-Dimethoxyphenyl)-2-propenoic acid	HMDB34315	717531		-0.183637	0.218711	0.290535	-0.355935	0.0143376	0.0230324	0.12008	0.413167	0.750832	-0.27814	0.0570049	0.71959	-0.0936996	0.680784	0.93526	-0.121003	0.321071	0.531557	-0.283012	0.109659	0.195521	-0.0196873	0.907194	0.535692	-0.0448952	0.770218	0.489897	0.0894918	0.551372	0.789711	0.000830991	0.996381	0.965532	-0.269187	0.0984996	0.110786	0.0750371	0.576115	0.889514	0.0206595	0.832739	0.939113	0.0222114	0.860748
483	103.029	Furapiole	HMDB36055	156052		-0.183637	0.218711	0.290535	-0.355935	0.0143376	0.0230324	0.12008	0.413167	0.750832	-0.27814	0.0570049	0.71959	-0.0936996	0.680784	0.93526	-0.121003	0.321071	0.531557	-0.283012	0.109659	0.195521	-0.0196873	0.907194	0.535692	-0.0448952	0.770218	0.489897	0.0894918	0.551372	0.789711	0.000830991	0.996381	0.965532	-0.269187	0.0984996	0.110786	0.0750371	0.576115	0.889514	0.0206595	0.832739	0.939113	0.0222114	0.860748
484	103.029	1-(2-Methoxy-3,4-methylenedioxyphenyl)-1-propanone	HMDB37308			-0.183637	0.218711	0.290535	-0.355935	0.0143376	0.0230324	0.12008	0.413167	0.750832	-0.27814	0.0570049	0.71959	-0.0936996	0.680784	0.93526	-0.121003	0.321071	0.531557	-0.283012	0.109659	0.195521	-0.0196873	0.907194	0.535692	-0.0448952	0.770218	0.489897	0.0894918	0.551372	0.789711	0.000830991	0.996381	0.965532	-0.269187	0.0984996	0.110786	0.0750371	0.576115	0.889514	0.0206595	0.832739	0.939113	0.0222114	0.860748
485	103.029	3-(3-Methoxy-4,5-methylenedioxyphenyl)-2-propen-1-ol	HMDB40892			-0.183637	0.218711	0.290535	-0.355935	0.0143376	0.0230324	0.12008	0.413167	0.750832	-0.27814	0.0570049	0.71959	-0.0936996	0.680784	0.93526	-0.121003	0.321071	0.531557	-0.283012	0.109659	0.195521	-0.0196873	0.907194	0.535692	-0.0448952	0.770218	0.489897	0.0894918	0.551372	0.789711	0.000830991	0.996381	0.965532	-0.269187	0.0984996	0.110786	0.0750371	0.576115	0.889514	0.0206595	0.832739	0.939113	0.0222114	0.860748
486	103.029	Anthriscinol	HMDB41461	13250360		-0.183637	0.218711	0.290535	-0.355935	0.0143376	0.0230324	0.12008	0.413167	0.750832	-0.27814	0.0570049	0.71959	-0.0936996	0.680784	0.93526	-0.121003	0.321071	0.531557	-0.283012	0.109659	0.195521	-0.0196873	0.907194	0.535692	-0.0448952	0.770218	0.489897	0.0894918	0.551372	0.789711	0.000830991	0.996381	0.965532	-0.269187	0.0984996	0.110786	0.0750371	0.576115	0.889514	0.0206595	0.832739	0.939113	0.0222114	0.860748
487	103.029	5-(3',5'-Dihydroxyphenyl)-gamma-valerolactone	HMDB41692	52920453		-0.183637	0.218711	0.290535	-0.355935	0.0143376	0.0230324	0.12008	0.413167	0.750832	-0.27814	0.0570049	0.71959	-0.0936996	0.680784	0.93526	-0.121003	0.321071	0.531557	-0.283012	0.109659	0.195521	-0.0196873	0.907194	0.535692	-0.0448952	0.770218	0.489897	0.0894918	0.551372	0.789711	0.000830991	0.996381	0.965532	-0.269187	0.0984996	0.110786	0.0750371	0.576115	0.889514	0.0206595	0.832739	0.939113	0.0222114	0.860748
488	103.04	2-Hydroxybutyric acid	HMDB00008	11266	C05984	-0.0161026	0.903859	0.592563	-0.128842	0.257802	0.202625	-0.0306297	0.736374	0.847584	0.168623	0.360009	0.71959	0.151164	0.209893	0.93526	-0.109973	0.172895	0.477519	-0.281499	0.0719486	0.149119	0.227044	0.152494	0.310016	-0.270278	0.0363624	0.274	-0.175585	0.324035	0.788364	-0.268367	0.110858	0.90892	-0.293712	0.000342848	0.00109806	0.100852	0.232649	0.889514	0.0402482	0.689346	0.939113	0.0878557	0.379776
489	103.04	(R)-3-Hydroxybutyric acid	HMDB00011	92135	C01089	-0.0161026	0.903859	0.592563	-0.128842	0.257802	0.202625	-0.0306297	0.736374	0.847584	0.168623	0.360009	0.71959	0.151164	0.209893	0.93526	-0.109973	0.172895	0.477519	-0.281499	0.0719486	0.149119	0.227044	0.152494	0.310016	-0.270278	0.0363624	0.274	-0.175585	0.324035	0.788364	-0.268367	0.110858	0.90892	-0.293712	0.000342848	0.00109806	0.100852	0.232649	0.889514	0.0402482	0.689346	0.939113	0.0878557	0.379776
490	103.04	(S)-3-Hydroxyisobutyric acid	HMDB00023	440873	C06001	-0.0161026	0.903859	0.592563	-0.128842	0.257802	0.202625	-0.0306297	0.736374	0.847584	0.168623	0.360009	0.71959	0.151164	0.209893	0.93526	-0.109973	0.172895	0.477519	-0.281499	0.0719486	0.149119	0.227044	0.152494	0.310016	-0.270278	0.0363624	0.274	-0.175585	0.324035	0.788364	-0.268367	0.110858	0.90892	-0.293712	0.000342848	0.00109806	0.100852	0.232649	0.889514	0.0402482	0.689346	0.939113	0.0878557	0.379776
491	103.04	(R)-3-Hydroxyisobutyric acid	HMDB00336	11217234		-0.0161026	0.903859	0.592563	-0.128842	0.257802	0.202625	-0.0306297	0.736374	0.847584	0.168623	0.360009	0.71959	0.151164	0.209893	0.93526	-0.109973	0.172895	0.477519	-0.281499	0.0719486	0.149119	0.227044	0.152494	0.310016	-0.270278	0.0363624	0.274	-0.175585	0.324035	0.788364	-0.268367	0.110858	0.90892	-0.293712	0.000342848	0.00109806	0.100852	0.232649	0.889514	0.0402482	0.689346	0.939113	0.0878557	0.379776
492	103.04	3-Hydroxybutyric acid	HMDB00357	441	C01089	-0.0161026	0.903859	0.592563	-0.128842	0.257802	0.202625	-0.0306297	0.736374	0.847584	0.168623	0.360009	0.71959	0.151164	0.209893	0.93526	-0.109973	0.172895	0.477519	-0.281499	0.0719486	0.149119	0.227044	0.152494	0.310016	-0.270278	0.0363624	0.274	-0.175585	0.324035	0.788364	-0.268367	0.110858	0.90892	-0.293712	0.000342848	0.00109806	0.100852	0.232649	0.889514	0.0402482	0.689346	0.939113	0.0878557	0.379776
493	103.04	(S)-3-Hydroxybutyric acid	HMDB00442	94318	C03197	-0.0161026	0.903859	0.592563	-0.128842	0.257802	0.202625	-0.0306297	0.736374	0.847584	0.168623	0.360009	0.71959	0.151164	0.209893	0.93526	-0.109973	0.172895	0.477519	-0.281499	0.0719486	0.149119	0.227044	0.152494	0.310016	-0.270278	0.0363624	0.274	-0.175585	0.324035	0.788364	-0.268367	0.110858	0.90892	-0.293712	0.000342848	0.00109806	0.100852	0.232649	0.889514	0.0402482	0.689346	0.939113	0.0878557	0.379776
494	103.04	4-Hydroxybutyric acid	HMDB00710	10413	C00989	-0.0161026	0.903859	0.592563	-0.128842	0.257802	0.202625	-0.0306297	0.736374	0.847584	0.168623	0.360009	0.71959	0.151164	0.209893	0.93526	-0.109973	0.172895	0.477519	-0.281499	0.0719486	0.149119	0.227044	0.152494	0.310016	-0.270278	0.0363624	0.274	-0.175585	0.324035	0.788364	-0.268367	0.110858	0.90892	-0.293712	0.000342848	0.00109806	0.100852	0.232649	0.889514	0.0402482	0.689346	0.939113	0.0878557	0.379776
495	103.04	Ethoxyacetic acid	HMDB31212	12301		-0.0161026	0.903859	0.592563	-0.128842	0.257802	0.202625	-0.0306297	0.736374	0.847584	0.168623	0.360009	0.71959	0.151164	0.209893	0.93526	-0.109973	0.172895	0.477519	-0.281499	0.0719486	0.149119	0.227044	0.152494	0.310016	-0.270278	0.0363624	0.274	-0.175585	0.324035	0.788364	-0.268367	0.110858	0.90892	-0.293712	0.000342848	0.00109806	0.100852	0.232649	0.889514	0.0402482	0.689346	0.939113	0.0878557	0.379776
496	103.06	Dimethylglycine	HMDB00092	673	C01026	0	1	0.615375	-0.296867	0.0642334	0.0746937	-0.0673214	0.805954	0.866002	0.00735269	0.982628	0.812977	-0.049078	0.878992	0.94008	0.0335783	0.906509	0.701704	-0.215227	0.522904	0.488154	-0.254259	0.45047	0.399523	0.125961	0.608738	0.443464	0	1	0.856745	0.344536	0.177627	0.90892	-0.0537106	0.714778	0.396021	0.162005	0.46801	0.889514	0.090156	0.717978	0.939113	-0.0498597	0.826606
497	103.06	Gamma-Aminobutyric acid	HMDB00112	119	C00334	0	1	0.615375	-0.296867	0.0642334	0.0746937	-0.0673214	0.805954	0.866002	0.00735269	0.982628	0.812977	-0.049078	0.878992	0.94008	0.0335783	0.906509	0.701704	-0.215227	0.522904	0.488154	-0.254259	0.45047	0.399523	0.125961	0.608738	0.443464	0	1	0.856745	0.344536	0.177627	0.90892	-0.0537106	0.714778	0.396021	0.162005	0.46801	0.889514	0.090156	0.717978	0.939113	-0.0498597	0.826606
498	103.06	L-Alpha-aminobutyric acid	HMDB00452	80283	C02356	0	1	0.615375	-0.296867	0.0642334	0.0746937	-0.0673214	0.805954	0.866002	0.00735269	0.982628	0.812977	-0.049078	0.878992	0.94008	0.0335783	0.906509	0.701704	-0.215227	0.522904	0.488154	-0.254259	0.45047	0.399523	0.125961	0.608738	0.443464	0	1	0.856745	0.344536	0.177627	0.90892	-0.0537106	0.714778	0.396021	0.162005	0.46801	0.889514	0.090156	0.717978	0.939113	-0.0498597	0.826606
499	103.06	D-Alpha-aminobutyric acid	HMDB00650	439691	C02261	0	1	0.615375	-0.296867	0.0642334	0.0746937	-0.0673214	0.805954	0.866002	0.00735269	0.982628	0.812977	-0.049078	0.878992	0.94008	0.0335783	0.906509	0.701704	-0.215227	0.522904	0.488154	-0.254259	0.45047	0.399523	0.125961	0.608738	0.443464	0	1	0.856745	0.344536	0.177627	0.90892	-0.0537106	0.714778	0.396021	0.162005	0.46801	0.889514	0.090156	0.717978	0.939113	-0.0498597	0.826606
500	103.06	2-Aminoisobutyric acid	HMDB01906	6119	C03665	0	1	0.615375	-0.296867	0.0642334	0.0746937	-0.0673214	0.805954	0.866002	0.00735269	0.982628	0.812977	-0.049078	0.878992	0.94008	0.0335783	0.906509	0.701704	-0.215227	0.522904	0.488154	-0.254259	0.45047	0.399523	0.125961	0.608738	0.443464	0	1	0.856745	0.344536	0.177627	0.90892	-0.0537106	0.714778	0.396021	0.162005	0.46801	0.889514	0.090156	0.717978	0.939113	-0.0498597	0.826606
501	103.06	(S)-b-aminoisobutyric acid	HMDB02166	439434	C03284	0	1	0.615375	-0.296867	0.0642334	0.0746937	-0.0673214	0.805954	0.866002	0.00735269	0.982628	0.812977	-0.049078	0.878992	0.94008	0.0335783	0.906509	0.701704	-0.215227	0.522904	0.488154	-0.254259	0.45047	0.399523	0.125961	0.608738	0.443464	0	1	0.856745	0.344536	0.177627	0.90892	-0.0537106	0.714778	0.396021	0.162005	0.46801	0.889514	0.090156	0.717978	0.939113	-0.0498597	0.826606
502	103.06	(R)-b-aminoisobutyric acid	HMDB02299	5459822	C01205	0	1	0.615375	-0.296867	0.0642334	0.0746937	-0.0673214	0.805954	0.866002	0.00735269	0.982628	0.812977	-0.049078	0.878992	0.94008	0.0335783	0.906509	0.701704	-0.215227	0.522904	0.488154	-0.254259	0.45047	0.399523	0.125961	0.608738	0.443464	0	1	0.856745	0.344536	0.177627	0.90892	-0.0537106	0.714778	0.396021	0.162005	0.46801	0.889514	0.090156	0.717978	0.939113	-0.0498597	0.826606
503	103.06	3-Aminoisobutanoic acid	HMDB03911	64956	C05145	0	1	0.615375	-0.296867	0.0642334	0.0746937	-0.0673214	0.805954	0.866002	0.00735269	0.982628	0.812977	-0.049078	0.878992	0.94008	0.0335783	0.906509	0.701704	-0.215227	0.522904	0.488154	-0.254259	0.45047	0.399523	0.125961	0.608738	0.443464	0	1	0.856745	0.344536	0.177627	0.90892	-0.0537106	0.714778	0.396021	0.162005	0.46801	0.889514	0.090156	0.717978	0.939113	-0.0498597	0.826606
504	103.06	Butyl nitrite	HMDB31329	10996		0	1	0.615375	-0.296867	0.0642334	0.0746937	-0.0673214	0.805954	0.866002	0.00735269	0.982628	0.812977	-0.049078	0.878992	0.94008	0.0335783	0.906509	0.701704	-0.215227	0.522904	0.488154	-0.254259	0.45047	0.399523	0.125961	0.608738	0.443464	0	1	0.856745	0.344536	0.177627	0.90892	-0.0537106	0.714778	0.396021	0.162005	0.46801	0.889514	0.090156	0.717978	0.939113	-0.0498597	0.826606
505	103.06	3-Aminobutanoic acid	HMDB31654	10932		0	1	0.615375	-0.296867	0.0642334	0.0746937	-0.0673214	0.805954	0.866002	0.00735269	0.982628	0.812977	-0.049078	0.878992	0.94008	0.0335783	0.906509	0.701704	-0.215227	0.522904	0.488154	-0.254259	0.45047	0.399523	0.125961	0.608738	0.443464	0	1	0.856745	0.344536	0.177627	0.90892	-0.0537106	0.714778	0.396021	0.162005	0.46801	0.889514	0.090156	0.717978	0.939113	-0.0498597	0.826606
506	103.06	O-Acetylethanolamine	HMDB38394	112720		0	1	0.615375	-0.296867	0.0642334	0.0746937	-0.0673214	0.805954	0.866002	0.00735269	0.982628	0.812977	-0.049078	0.878992	0.94008	0.0335783	0.906509	0.701704	-0.215227	0.522904	0.488154	-0.254259	0.45047	0.399523	0.125961	0.608738	0.443464	0	1	0.856745	0.344536	0.177627	0.90892	-0.0537106	0.714778	0.396021	0.162005	0.46801	0.889514	0.090156	0.717978	0.939113	-0.0498597	0.826606
507	103.06	N-Ethylglycine	HMDB41945	6992079	C11735	0	1	0.615375	-0.296867	0.0642334	0.0746937	-0.0673214	0.805954	0.866002	0.00735269	0.982628	0.812977	-0.049078	0.878992	0.94008	0.0335783	0.906509	0.701704	-0.215227	0.522904	0.488154	-0.254259	0.45047	0.399523	0.125961	0.608738	0.443464	0	1	0.856745	0.344536	0.177627	0.90892	-0.0537106	0.714778	0.396021	0.162005	0.46801	0.889514	0.090156	0.717978	0.939113	-0.0498597	0.826606
508	104.036	L-Serine	HMDB00187	5951	C00065	-0.169024	0.165493	0.249713	-0.635615	1.23998e-05	9.2505e-05	0.305968	0.0128722	0.532934	-0.221278	0.0675824	0.71959	-0.150703	0.162107	0.93526	-0.315389	0.00370903	0.219336	-0.270993	0.0239031	0.0666532	-0.0708694	0.477472	0.407733	-0.0929942	0.230514	0.310741	0.0561575	0.472104	0.788364	-0.0494714	0.709552	0.945315	-0.303192	0.0129894	0.0234858	-0.0282045	0.827052	0.889514	0.134698	0.15658	0.939113	-0.0263185	0.857119
509	104.036	D-Serine	HMDB03406	71077	C00740	-0.169024	0.165493	0.249713	-0.635615	1.23998e-05	9.2505e-05	0.305968	0.0128722	0.532934	-0.221278	0.0675824	0.71959	-0.150703	0.162107	0.93526	-0.315389	0.00370903	0.219336	-0.270993	0.0239031	0.0666532	-0.0708694	0.477472	0.407733	-0.0929942	0.230514	0.310741	0.0561575	0.472104	0.788364	-0.0494714	0.709552	0.945315	-0.303192	0.0129894	0.0234858	-0.0282045	0.827052	0.889514	0.134698	0.15658	0.939113	-0.0263185	0.857119
510	104.044	2-Hydroxybutyric acid	HMDB00008	11266	C05984	0.0270801	0.862555	0.58123	-0.325508	0.141653	0.132932	0.107252	0.631705	0.812482	0.0529465	0.813073	0.791911	0.0668942	0.803793	0.94008	-0.395453	0.139087	0.461647	0.105064	0.452656	0.456372	-0.0186115	0.914896	0.537635	-0.282776	0.138065	0.277615	-0.156524	0.4613	0.788364	-0.312631	0.25052	0.90892	-0.076697	0.505033	0.32549	-0.116327	0.427185	0.889514	0.171404	0.25542	0.939113	0.111292	0.376095
511	104.044	(R)-3-Hydroxybutyric acid	HMDB00011	92135	C01089	0.0270801	0.862555	0.58123	-0.325508	0.141653	0.132932	0.107252	0.631705	0.812482	0.0529465	0.813073	0.791911	0.0668942	0.803793	0.94008	-0.395453	0.139087	0.461647	0.105064	0.452656	0.456372	-0.0186115	0.914896	0.537635	-0.282776	0.138065	0.277615	-0.156524	0.4613	0.788364	-0.312631	0.25052	0.90892	-0.076697	0.505033	0.32549	-0.116327	0.427185	0.889514	0.171404	0.25542	0.939113	0.111292	0.376095
512	104.044	(S)-3-Hydroxyisobutyric acid	HMDB00023	440873	C06001	0.0270801	0.862555	0.58123	-0.325508	0.141653	0.132932	0.107252	0.631705	0.812482	0.0529465	0.813073	0.791911	0.0668942	0.803793	0.94008	-0.395453	0.139087	0.461647	0.105064	0.452656	0.456372	-0.0186115	0.914896	0.537635	-0.282776	0.138065	0.277615	-0.156524	0.4613	0.788364	-0.312631	0.25052	0.90892	-0.076697	0.505033	0.32549	-0.116327	0.427185	0.889514	0.171404	0.25542	0.939113	0.111292	0.376095
513	104.044	(R)-3-Hydroxyisobutyric acid	HMDB00336	11217234		0.0270801	0.862555	0.58123	-0.325508	0.141653	0.132932	0.107252	0.631705	0.812482	0.0529465	0.813073	0.791911	0.0668942	0.803793	0.94008	-0.395453	0.139087	0.461647	0.105064	0.452656	0.456372	-0.0186115	0.914896	0.537635	-0.282776	0.138065	0.277615	-0.156524	0.4613	0.788364	-0.312631	0.25052	0.90892	-0.076697	0.505033	0.32549	-0.116327	0.427185	0.889514	0.171404	0.25542	0.939113	0.111292	0.376095
514	104.044	3-Hydroxybutyric acid	HMDB00357	441	C01089	0.0270801	0.862555	0.58123	-0.325508	0.141653	0.132932	0.107252	0.631705	0.812482	0.0529465	0.813073	0.791911	0.0668942	0.803793	0.94008	-0.395453	0.139087	0.461647	0.105064	0.452656	0.456372	-0.0186115	0.914896	0.537635	-0.282776	0.138065	0.277615	-0.156524	0.4613	0.788364	-0.312631	0.25052	0.90892	-0.076697	0.505033	0.32549	-0.116327	0.427185	0.889514	0.171404	0.25542	0.939113	0.111292	0.376095
515	104.044	(S)-3-Hydroxybutyric acid	HMDB00442	94318	C03197	0.0270801	0.862555	0.58123	-0.325508	0.141653	0.132932	0.107252	0.631705	0.812482	0.0529465	0.813073	0.791911	0.0668942	0.803793	0.94008	-0.395453	0.139087	0.461647	0.105064	0.452656	0.456372	-0.0186115	0.914896	0.537635	-0.282776	0.138065	0.277615	-0.156524	0.4613	0.788364	-0.312631	0.25052	0.90892	-0.076697	0.505033	0.32549	-0.116327	0.427185	0.889514	0.171404	0.25542	0.939113	0.111292	0.376095
516	104.044	4-Hydroxybutyric acid	HMDB00710	10413	C00989	0.0270801	0.862555	0.58123	-0.325508	0.141653	0.132932	0.107252	0.631705	0.812482	0.0529465	0.813073	0.791911	0.0668942	0.803793	0.94008	-0.395453	0.139087	0.461647	0.105064	0.452656	0.456372	-0.0186115	0.914896	0.537635	-0.282776	0.138065	0.277615	-0.156524	0.4613	0.788364	-0.312631	0.25052	0.90892	-0.076697	0.505033	0.32549	-0.116327	0.427185	0.889514	0.171404	0.25542	0.939113	0.111292	0.376095
517	104.044	Ethoxyacetic acid	HMDB31212	12301		0.0270801	0.862555	0.58123	-0.325508	0.141653	0.132932	0.107252	0.631705	0.812482	0.0529465	0.813073	0.791911	0.0668942	0.803793	0.94008	-0.395453	0.139087	0.461647	0.105064	0.452656	0.456372	-0.0186115	0.914896	0.537635	-0.282776	0.138065	0.277615	-0.156524	0.4613	0.788364	-0.312631	0.25052	0.90892	-0.076697	0.505033	0.32549	-0.116327	0.427185	0.889514	0.171404	0.25542	0.939113	0.111292	0.376095
518	104.949					-0.242285	0.167093	0.250853	0.32185	0.0886929	0.0948659	-0.154509	0.224297	0.681504	0.104708	0.403458	0.71959	-0.0918201	0.417262	0.93526	0.0757682	0.590682	0.625839	-0.108872	0.634544	0.533934	-0.0767901	0.534844	0.426774	-0.0284133	0.842282	0.509993	-0.116599	0.501839	0.788364	0.15206	0.340647	0.90892	0.075204	0.657946	0.37877	-0.115304	0.448553	0.889514	-0.125923	0.362116	0.939113	-0.039873	0.707563
519	105.02	Glyceric acid	HMDB00139	439194	C00258	-0.0561558	0.582164	0.485258	-0.167944	0.0448266	0.0567001	0.0782691	0.381693	0.738623	-0.187533	0.178356	0.71959	-0.194234	0.300497	0.93526	-0.0336881	0.686767	0.652335	-0.0780357	0.471555	0.465677	-0.232428	0.0994455	0.309749	0.150124	0.212777	0.301982	0.158779	0.234237	0.788364	0.100676	0.506772	0.924863	0.0844211	0.418888	0.290159	-0.110021	0.164188	0.889514	0.0676093	0.335334	0.939113	-0.0990397	0.359088
520	105.02	L-Glyceric acid	HMDB06372	6326776		-0.0561558	0.582164	0.485258	-0.167944	0.0448266	0.0567001	0.0782691	0.381693	0.738623	-0.187533	0.178356	0.71959	-0.194234	0.300497	0.93526	-0.0336881	0.686767	0.652335	-0.0780357	0.471555	0.465677	-0.232428	0.0994455	0.309749	0.150124	0.212777	0.301982	0.158779	0.234237	0.788364	0.100676	0.506772	0.924863	0.0844211	0.418888	0.290159	-0.110021	0.164188	0.889514	0.0676093	0.335334	0.939113	-0.0990397	0.359088
521	105.02	D-2,3-Dihydroxypropanoic acid	HMDB31818	752		-0.0561558	0.582164	0.485258	-0.167944	0.0448266	0.0567001	0.0782691	0.381693	0.738623	-0.187533	0.178356	0.71959	-0.194234	0.300497	0.93526	-0.0336881	0.686767	0.652335	-0.0780357	0.471555	0.465677	-0.232428	0.0994455	0.309749	0.150124	0.212777	0.301982	0.158779	0.234237	0.788364	0.100676	0.506772	0.924863	0.0844211	0.418888	0.290159	-0.110021	0.164188	0.889514	0.0676093	0.335334	0.939113	-0.0990397	0.359088
522	105.039	3-(Methylthio)-1-propanol	HMDB31716	10448		0	1	0.615375	0	1	0.472631	0	1	0.892624	0	1	0.816612	0	1	0.949974	0	1	0.720656	0	1	0.640645	0	1	0.558792	0	1	0.549368	0	1	0.856745	0	1	0.966084	0	1	0.469359	0	1	0.902067	0	1	0.949796	0	1
523	105.039	3-Mercapto-2-butanol	HMDB40185	62087		0	1	0.615375	0	1	0.472631	0	1	0.892624	0	1	0.816612	0	1	0.949974	0	1	0.720656	0	1	0.640645	0	1	0.558792	0	1	0.549368	0	1	0.856745	0	1	0.966084	0	1	0.469359	0	1	0.902067	0	1	0.949796	0	1
524	105.039	4-Mercapto-2-butanol	HMDB41475	3703445		0	1	0.615375	0	1	0.472631	0	1	0.892624	0	1	0.816612	0	1	0.949974	0	1	0.720656	0	1	0.640645	0	1	0.558792	0	1	0.549368	0	1	0.856745	0	1	0.966084	0	1	0.469359	0	1	0.902067	0	1	0.949796	0	1
525	105.039	L-Serine	HMDB00187	5951	C00065	0	1	0.615375	0	1	0.472631	0	1	0.892624	0	1	0.816612	0	1	0.949974	0	1	0.720656	0	1	0.640645	0	1	0.558792	0	1	0.549368	0	1	0.856745	0	1	0.966084	0	1	0.469359	0	1	0.902067	0	1	0.949796	0	1
526	105.039	D-Serine	HMDB03406	71077	C00740	0	1	0.615375	0	1	0.472631	0	1	0.892624	0	1	0.816612	0	1	0.949974	0	1	0.720656	0	1	0.640645	0	1	0.558792	0	1	0.549368	0	1	0.856745	0	1	0.966084	0	1	0.469359	0	1	0.902067	0	1	0.949796	0	1
527	105.046	2-Hydroxybutyric acid	HMDB00008	11266	C05984	0	1	0.615375	0	1	0.472631	0	1	0.892624	0	1	0.816612	0	1	0.949974	0	1	0.720656	0	1	0.640645	0	1	0.558792	0	1	0.549368	0	1	0.856745	0	1	0.966084	0	1	0.469359	0	1	0.902067	-0.0603936	0.374822	0.939113	-0.0702441	0.384433
528	105.046	(R)-3-Hydroxybutyric acid	HMDB00011	92135	C01089	0	1	0.615375	0	1	0.472631	0	1	0.892624	0	1	0.816612	0	1	0.949974	0	1	0.720656	0	1	0.640645	0	1	0.558792	0	1	0.549368	0	1	0.856745	0	1	0.966084	0	1	0.469359	0	1	0.902067	-0.0603936	0.374822	0.939113	-0.0702441	0.384433
529	105.046	(S)-3-Hydroxyisobutyric acid	HMDB00023	440873	C06001	0	1	0.615375	0	1	0.472631	0	1	0.892624	0	1	0.816612	0	1	0.949974	0	1	0.720656	0	1	0.640645	0	1	0.558792	0	1	0.549368	0	1	0.856745	0	1	0.966084	0	1	0.469359	0	1	0.902067	-0.0603936	0.374822	0.939113	-0.0702441	0.384433
530	105.046	(R)-3-Hydroxyisobutyric acid	HMDB00336	11217234		0	1	0.615375	0	1	0.472631	0	1	0.892624	0	1	0.816612	0	1	0.949974	0	1	0.720656	0	1	0.640645	0	1	0.558792	0	1	0.549368	0	1	0.856745	0	1	0.966084	0	1	0.469359	0	1	0.902067	-0.0603936	0.374822	0.939113	-0.0702441	0.384433
531	105.046	3-Hydroxybutyric acid	HMDB00357	441	C01089	0	1	0.615375	0	1	0.472631	0	1	0.892624	0	1	0.816612	0	1	0.949974	0	1	0.720656	0	1	0.640645	0	1	0.558792	0	1	0.549368	0	1	0.856745	0	1	0.966084	0	1	0.469359	0	1	0.902067	-0.0603936	0.374822	0.939113	-0.0702441	0.384433
532	105.046	(S)-3-Hydroxybutyric acid	HMDB00442	94318	C03197	0	1	0.615375	0	1	0.472631	0	1	0.892624	0	1	0.816612	0	1	0.949974	0	1	0.720656	0	1	0.640645	0	1	0.558792	0	1	0.549368	0	1	0.856745	0	1	0.966084	0	1	0.469359	0	1	0.902067	-0.0603936	0.374822	0.939113	-0.0702441	0.384433
533	105.046	4-Hydroxybutyric acid	HMDB00710	10413	C00989	0	1	0.615375	0	1	0.472631	0	1	0.892624	0	1	0.816612	0	1	0.949974	0	1	0.720656	0	1	0.640645	0	1	0.558792	0	1	0.549368	0	1	0.856745	0	1	0.966084	0	1	0.469359	0	1	0.902067	-0.0603936	0.374822	0.939113	-0.0702441	0.384433
534	105.046	Ethoxyacetic acid	HMDB31212	12301		0	1	0.615375	0	1	0.472631	0	1	0.892624	0	1	0.816612	0	1	0.949974	0	1	0.720656	0	1	0.640645	0	1	0.558792	0	1	0.549368	0	1	0.856745	0	1	0.966084	0	1	0.469359	0	1	0.902067	-0.0603936	0.374822	0.939113	-0.0702441	0.384433
535	105.054					0.301365	0.063699	0.137023	-0.0761044	0.703904	0.385259	-0.0675146	0.624632	0.811605	0.0417586	0.837909	0.795891	0.246703	0.240361	0.93526	-0.116619	0.410132	0.56312	-0.261288	0.17385	0.263902	0.535845	0.0234569	0.309749	-0.279336	0.145606	0.2803	-0.168551	0.434984	0.788364	-0.182459	0.408953	0.90892	-0.0475077	0.758416	0.409321	-0.178325	0.190488	0.889514	0.280357	0.0101062	0.477715	0.210638	0.105271
536	106.023	Glyceric acid	HMDB00139	439194	C00258	0	1	0.615375	0	1	0.472631	0	1	0.892624	0	1	0.816612	0	1	0.949974	0	1	0.720656	0	1	0.640645	0	1	0.558792	0	1	0.549368	0	1	0.856745	0	1	0.966084	0	1	0.469359	0.221565	0.160549	0.889514	0	1	0.949796	0	1
537	106.023	L-Glyceric acid	HMDB06372	6326776		0	1	0.615375	0	1	0.472631	0	1	0.892624	0	1	0.816612	0	1	0.949974	0	1	0.720656	0	1	0.640645	0	1	0.558792	0	1	0.549368	0	1	0.856745	0	1	0.966084	0	1	0.469359	0.221565	0.160549	0.889514	0	1	0.949796	0	1
538	106.023	D-2,3-Dihydroxypropanoic acid	HMDB31818	752		0	1	0.615375	0	1	0.472631	0	1	0.892624	0	1	0.816612	0	1	0.949974	0	1	0.720656	0	1	0.640645	0	1	0.558792	0	1	0.549368	0	1	0.856745	0	1	0.966084	0	1	0.469359	0.221565	0.160549	0.889514	0	1	0.949796	0	1
539	106.041	Glycyl-Histidine	HMDB28843			0	1	0.615375	0	1	0.472631	0	1	0.892624	0	1	0.816612	0	1	0.949974	0	1	0.720656	0	1	0.640645	0	1	0.558792	0	1	0.549368	0	1	0.856745	0	1	0.966084	0	1	0.469359	0	1	0.902067	0	1	0.949796	0	1
540	106.041	Histidinyl-Glycine	HMDB28885			0	1	0.615375	0	1	0.472631	0	1	0.892624	0	1	0.816612	0	1	0.949974	0	1	0.720656	0	1	0.640645	0	1	0.558792	0	1	0.549368	0	1	0.856745	0	1	0.966084	0	1	0.469359	0	1	0.902067	0	1	0.949796	0	1
541	106.041	3-(Methylthio)-1-propanol	HMDB31716	10448		0	1	0.615375	0	1	0.472631	0	1	0.892624	0	1	0.816612	0	1	0.949974	0	1	0.720656	0	1	0.640645	0	1	0.558792	0	1	0.549368	0	1	0.856745	0	1	0.966084	0	1	0.469359	0	1	0.902067	0	1	0.949796	0	1
542	106.041	3-Mercapto-2-butanol	HMDB40185	62087		0	1	0.615375	0	1	0.472631	0	1	0.892624	0	1	0.816612	0	1	0.949974	0	1	0.720656	0	1	0.640645	0	1	0.558792	0	1	0.549368	0	1	0.856745	0	1	0.966084	0	1	0.469359	0	1	0.902067	0	1	0.949796	0	1
543	106.041	4-Mercapto-2-butanol	HMDB41475	3703445		0	1	0.615375	0	1	0.472631	0	1	0.892624	0	1	0.816612	0	1	0.949974	0	1	0.720656	0	1	0.640645	0	1	0.558792	0	1	0.549368	0	1	0.856745	0	1	0.966084	0	1	0.469359	0	1	0.902067	0	1	0.949796	0	1
544	106.041	L-Serine	HMDB00187	5951	C00065	0	1	0.615375	0	1	0.472631	0	1	0.892624	0	1	0.816612	0	1	0.949974	0	1	0.720656	0	1	0.640645	0	1	0.558792	0	1	0.549368	0	1	0.856745	0	1	0.966084	0	1	0.469359	0	1	0.902067	0	1	0.949796	0	1
545	106.041	D-Serine	HMDB03406	71077	C00740	0	1	0.615375	0	1	0.472631	0	1	0.892624	0	1	0.816612	0	1	0.949974	0	1	0.720656	0	1	0.640645	0	1	0.558792	0	1	0.549368	0	1	0.856745	0	1	0.966084	0	1	0.469359	0	1	0.902067	0	1	0.949796	0	1
546	106.99	2-Oxo-3-hydroxy-4-phosphobutanoic acid	HMDB06801	21145142	C06054	0.101613	0.682448	0.523388	0	1	0.472631	-0.198632	0.209847	0.672893	0.393278	0.0121561	0.71959	0.067611	0.724581	0.93526	0.21224	0.182191	0.48046	0.130467	0.356025	0.397429	0.0943774	0.589451	0.446391	-0.118478	0.52806	0.42221	-0.169008	0.33882	0.788364	0	1	0.966084	-0.117247	0.353387	0.26089	-0.120544	0.451471	0.889514	0.220122	0.13746	0.920472	0.285088	0.0560985
547	107.05	Anisole	HMDB33895	7519	C01403	-0.13247	0.412126	0.406537	-0.0990834	0.680561	0.377391	0.414881	0.0601523	0.593889	-0.263991	0.0772361	0.71959	-0.0369544	0.803177	0.94008	-0.159532	0.202296	0.488722	0.0319658	0.785182	0.583669	-0.131388	0.31379	0.347635	-0.00589676	0.966001	0.54106	0.163548	0.239393	0.788364	0.089069	0.55925	0.927022	0.0377773	0.705488	0.392642	-0.137904	0.280547	0.889514	0.102584	0.509948	0.939113	-0.0315493	0.862029
548	107.062	Prolyl-Valine	HMDB29030			0	1	0.615375	0	1	0.472631	0	1	0.892624	0	1	0.816612	0	1	0.949974	0	1	0.720656	0	1	0.640645	0	1	0.558792	0	1	0.549368	0	1	0.856745	0	1	0.966084	0	1	0.469359	0	1	0.902067	0	1	0.949796	0	1
549	107.062	Valyl-Proline	HMDB29135			0	1	0.615375	0	1	0.472631	0	1	0.892624	0	1	0.816612	0	1	0.949974	0	1	0.720656	0	1	0.640645	0	1	0.558792	0	1	0.549368	0	1	0.856745	0	1	0.966084	0	1	0.469359	0	1	0.902067	0	1	0.949796	0	1
550	107.062	2-Ethylpyrazine	HMDB31849	26331		0	1	0.615375	0	1	0.472631	0	1	0.892624	0	1	0.816612	0	1	0.949974	0	1	0.720656	0	1	0.640645	0	1	0.558792	0	1	0.549368	0	1	0.856745	0	1	0.966084	0	1	0.469359	0	1	0.902067	0	1	0.949796	0	1
551	107.062	2,3-Dimethylpyrazine	HMDB32971	22201		0	1	0.615375	0	1	0.472631	0	1	0.892624	0	1	0.816612	0	1	0.949974	0	1	0.720656	0	1	0.640645	0	1	0.558792	0	1	0.549368	0	1	0.856745	0	1	0.966084	0	1	0.469359	0	1	0.902067	0	1	0.949796	0	1
552	107.062	2,6-Dimethylpyrazine	HMDB35248	7938		0	1	0.615375	0	1	0.472631	0	1	0.892624	0	1	0.816612	0	1	0.949974	0	1	0.720656	0	1	0.640645	0	1	0.558792	0	1	0.549368	0	1	0.856745	0	1	0.966084	0	1	0.469359	0	1	0.902067	0	1	0.949796	0	1
553	107.062	2,5-Dimethylpyrazine	HMDB35289	31252		0	1	0.615375	0	1	0.472631	0	1	0.892624	0	1	0.816612	0	1	0.949974	0	1	0.720656	0	1	0.640645	0	1	0.558792	0	1	0.549368	0	1	0.856745	0	1	0.966084	0	1	0.469359	0	1	0.902067	0	1	0.949796	0	1
554	107.062	(2R*,3R*)-1,2,3-Butanetriol	HMDB34778	20497		0	1	0.615375	0	1	0.472631	0	1	0.892624	0	1	0.816612	0	1	0.949974	0	1	0.720656	0	1	0.640645	0	1	0.558792	0	1	0.549368	0	1	0.856745	0	1	0.966084	0	1	0.469359	0	1	0.902067	0	1	0.949796	0	1
555	108.046	4-Aminophenol	HMDB01169	403	C02372	-0.054986	0.279322	0.32991	-0.111268	0.137287	0.129872	0.0411024	0.353385	0.726731	0.00300928	0.936964	0.805154	-0.0210007	0.585601	0.93526	-0.124514	0.00109128	0.11967	0.0125767	0.841293	0.601743	-0.0625787	0.261947	0.328629	0.00395671	0.948142	0.536548	-0.0198607	0.642677	0.803962	0.00344991	0.902343	0.963091	-0.0220199	0.658362	0.37877	-0.00839612	0.865964	0.889514	0.0235979	0.639366	0.939113	-0.0316092	0.555108
556	108.046	2-Acetylpyrrole	HMDB35882	14079		-0.054986	0.279322	0.32991	-0.111268	0.137287	0.129872	0.0411024	0.353385	0.726731	0.00300928	0.936964	0.805154	-0.0210007	0.585601	0.93526	-0.124514	0.00109128	0.11967	0.0125767	0.841293	0.601743	-0.0625787	0.261947	0.328629	0.00395671	0.948142	0.536548	-0.0198607	0.642677	0.803962	0.00344991	0.902343	0.963091	-0.0220199	0.658362	0.37877	-0.00839612	0.865964	0.889514	0.0235979	0.639366	0.939113	-0.0316092	0.555108
557	108.046	1-Methyl-2-pyrrolecarboxaldehyde	HMDB40582	14504		-0.054986	0.279322	0.32991	-0.111268	0.137287	0.129872	0.0411024	0.353385	0.726731	0.00300928	0.936964	0.805154	-0.0210007	0.585601	0.93526	-0.124514	0.00109128	0.11967	0.0125767	0.841293	0.601743	-0.0625787	0.261947	0.328629	0.00395671	0.948142	0.536548	-0.0198607	0.642677	0.803962	0.00344991	0.902343	0.963091	-0.0220199	0.658362	0.37877	-0.00839612	0.865964	0.889514	0.0235979	0.639366	0.939113	-0.0316092	0.555108
558	109.03	Hispolone	HMDB41442			0.111614	0.10786	0.192585	-0.0408086	0.637912	0.363437	0.0703463	0.271507	0.700802	0.0043585	0.968008	0.812204	-0.0845998	0.271681	0.93526	-0.267699	0.000744817	0.0933451	-0.102418	0.456217	0.458972	0.116791	0.294148	0.339464	-0.171916	0.0142035	0.274	0.0345358	0.643721	0.803962	-0.141928	0.23775	0.90892	-0.178319	0.0114657	0.0213584	0.0463483	0.567822	0.889514	0.14419	0.0584089	0.841192	0.0415544	0.651665
559	109.03	(S)-3-[(Cyanophenylmethyl)amino]-3-oxopropanoic acid	HMDB34911			0.111614	0.10786	0.192585	-0.0408086	0.637912	0.363437	0.0703463	0.271507	0.700802	0.0043585	0.968008	0.812204	-0.0845998	0.271681	0.93526	-0.267699	0.000744817	0.0933451	-0.102418	0.456217	0.458972	0.116791	0.294148	0.339464	-0.171916	0.0142035	0.274	0.0345358	0.643721	0.803962	-0.141928	0.23775	0.90892	-0.178319	0.0114657	0.0213584	0.0463483	0.567822	0.889514	0.14419	0.0584089	0.841192	0.0415544	0.651665
560	109.03	Pyrocatechol	HMDB00957	289	C00090	0.111614	0.10786	0.192585	-0.0408086	0.637912	0.363437	0.0703463	0.271507	0.700802	0.0043585	0.968008	0.812204	-0.0845998	0.271681	0.93526	-0.267699	0.000744817	0.0933451	-0.102418	0.456217	0.458972	0.116791	0.294148	0.339464	-0.171916	0.0142035	0.274	0.0345358	0.643721	0.803962	-0.141928	0.23775	0.90892	-0.178319	0.0114657	0.0213584	0.0463483	0.567822	0.889514	0.14419	0.0584089	0.841192	0.0415544	0.651665
561	109.03	(E,E)-2,4-Hexadienedial	HMDB31180	11412357		0.111614	0.10786	0.192585	-0.0408086	0.637912	0.363437	0.0703463	0.271507	0.700802	0.0043585	0.968008	0.812204	-0.0845998	0.271681	0.93526	-0.267699	0.000744817	0.0933451	-0.102418	0.456217	0.458972	0.116791	0.294148	0.339464	-0.171916	0.0142035	0.274	0.0345358	0.643721	0.803962	-0.141928	0.23775	0.90892	-0.178319	0.0114657	0.0213584	0.0463483	0.567822	0.889514	0.14419	0.0584089	0.841192	0.0415544	0.651665
562	109.03	1,3-Benzenediol	HMDB32037	5054	C01751	0.111614	0.10786	0.192585	-0.0408086	0.637912	0.363437	0.0703463	0.271507	0.700802	0.0043585	0.968008	0.812204	-0.0845998	0.271681	0.93526	-0.267699	0.000744817	0.0933451	-0.102418	0.456217	0.458972	0.116791	0.294148	0.339464	-0.171916	0.0142035	0.274	0.0345358	0.643721	0.803962	-0.141928	0.23775	0.90892	-0.178319	0.0114657	0.0213584	0.0463483	0.567822	0.889514	0.14419	0.0584089	0.841192	0.0415544	0.651665
563	109.03	5-Methyl-2-furancarboxaldehyde	HMDB33002	12097	C11115	0.111614	0.10786	0.192585	-0.0408086	0.637912	0.363437	0.0703463	0.271507	0.700802	0.0043585	0.968008	0.812204	-0.0845998	0.271681	0.93526	-0.267699	0.000744817	0.0933451	-0.102418	0.456217	0.458972	0.116791	0.294148	0.339464	-0.171916	0.0142035	0.274	0.0345358	0.643721	0.803962	-0.141928	0.23775	0.90892	-0.178319	0.0114657	0.0213584	0.0463483	0.567822	0.889514	0.14419	0.0584089	0.841192	0.0415544	0.651665
564	109.03	2-Acetylfuran	HMDB33127	14505		0.111614	0.10786	0.192585	-0.0408086	0.637912	0.363437	0.0703463	0.271507	0.700802	0.0043585	0.968008	0.812204	-0.0845998	0.271681	0.93526	-0.267699	0.000744817	0.0933451	-0.102418	0.456217	0.458972	0.116791	0.294148	0.339464	-0.171916	0.0142035	0.274	0.0345358	0.643721	0.803962	-0.141928	0.23775	0.90892	-0.178319	0.0114657	0.0213584	0.0463483	0.567822	0.889514	0.14419	0.0584089	0.841192	0.0415544	0.651665
565	109.041	Imidazole-4-acetaldehyde	HMDB03905	150841	C05130	-0.0367352	0.489007	0.443281	-0.0141456	0.795163	0.414905	0.104703	0.125457	0.643918	-0.0656259	0.399051	0.71959	-0.0367648	0.606106	0.93526	-0.0702217	0.278012	0.514358	-0.017975	0.705687	0.563702	-0.0127749	0.774457	0.497976	-0.0568089	0.192431	0.29286	-0.0158868	0.718113	0.821746	-0.0778032	0.0446636	0.90892	-0.00602377	0.896807	0.444429	-0.00647434	0.903264	0.890127	0.0284557	0.531874	0.939113	-0.0070693	0.893238
566	109.041	Methoxypyrazine	HMDB33156	18467		-0.0367352	0.489007	0.443281	-0.0141456	0.795163	0.414905	0.104703	0.125457	0.643918	-0.0656259	0.399051	0.71959	-0.0367648	0.606106	0.93526	-0.0702217	0.278012	0.514358	-0.017975	0.705687	0.563702	-0.0127749	0.774457	0.497976	-0.0568089	0.192431	0.29286	-0.0158868	0.718113	0.821746	-0.0778032	0.0446636	0.90892	-0.00602377	0.896807	0.444429	-0.00647434	0.903264	0.890127	0.0284557	0.531874	0.939113	-0.0070693	0.893238
567	109.041	2,2-Dihydroperoxypropane	HMDB34260	15908632		-0.0367352	0.489007	0.443281	-0.0141456	0.795163	0.414905	0.104703	0.125457	0.643918	-0.0656259	0.399051	0.71959	-0.0367648	0.606106	0.93526	-0.0702217	0.278012	0.514358	-0.017975	0.705687	0.563702	-0.0127749	0.774457	0.497976	-0.0568089	0.192431	0.29286	-0.0158868	0.718113	0.821746	-0.0778032	0.0446636	0.90892	-0.00602377	0.896807	0.444429	-0.00647434	0.903264	0.890127	0.0284557	0.531874	0.939113	-0.0070693	0.893238
568	109.049	4-Aminophenol	HMDB01169	403	C02372	-0.0605559	0.674073	0.52147	0.164334	0.383215	0.263978	0.0121492	0.946139	0.887514	-0.305267	0.0617356	0.71959	-0.533823	0.155197	0.93526	-0.702406	0.11244	0.45052	-0.124964	0.51293	0.483974	-0.251588	0.203741	0.313875	0.22247	0.221645	0.305847	0.00543332	0.976266	0.852884	0.143679	0.547966	0.927022	0.151571	0.190508	0.171925	0.0256156	0.837828	0.889514	-0.074708	0.567694	0.939113	-0.0483685	0.738434
569	109.049	2-Acetylpyrrole	HMDB35882	14079		-0.0605559	0.674073	0.52147	0.164334	0.383215	0.263978	0.0121492	0.946139	0.887514	-0.305267	0.0617356	0.71959	-0.533823	0.155197	0.93526	-0.702406	0.11244	0.45052	-0.124964	0.51293	0.483974	-0.251588	0.203741	0.313875	0.22247	0.221645	0.305847	0.00543332	0.976266	0.852884	0.143679	0.547966	0.927022	0.151571	0.190508	0.171925	0.0256156	0.837828	0.889514	-0.074708	0.567694	0.939113	-0.0483685	0.738434
570	109.049	1-Methyl-2-pyrrolecarboxaldehyde	HMDB40582	14504		-0.0605559	0.674073	0.52147	0.164334	0.383215	0.263978	0.0121492	0.946139	0.887514	-0.305267	0.0617356	0.71959	-0.533823	0.155197	0.93526	-0.702406	0.11244	0.45052	-0.124964	0.51293	0.483974	-0.251588	0.203741	0.313875	0.22247	0.221645	0.305847	0.00543332	0.976266	0.852884	0.143679	0.547966	0.927022	0.151571	0.190508	0.171925	0.0256156	0.837828	0.889514	-0.074708	0.567694	0.939113	-0.0483685	0.738434
571	109.95					0	1	0.615375	0	1	0.472631	0	1	0.892624	0	1	0.816612	0	1	0.949974	0	1	0.720656	0	1	0.640645	0	1	0.558792	0	1	0.549368	0	1	0.856745	0	1	0.966084	0	1	0.469359	0	1	0.902067	0	1	0.949796	0	1
572	110.008	Imidazole acetol-phosphate	HMDB12236	792	C01267	0	1	0.615375	0	1	0.472631	0	1	0.892624	0	1	0.816612	0	1	0.949974	0	1	0.720656	0	1	0.640645	0	1	0.558792	0	1	0.549368	0	1	0.856745	0	1	0.966084	0	1	0.469359	0	1	0.902067	0	1	0.949796	0	1
573	110.025	Pyrrole-2-carboxylic acid	HMDB04230	12473	C05942	0.020024	0.768642	0.553683	-0.0515422	0.400142	0.271308	0.0694689	0.24544	0.691364	0.00369461	0.972005	0.812977	3.98821e-05	0.99944	0.94979	-0.0713368	0.307999	0.527208	0.0128726	0.839833	0.601083	0.164269	0.0167058	0.309749	-0.221472	0.00178394	0.274	-0.163231	0.0543006	0.788364	-0.192668	0.0536362	0.90892	-0.176605	0.00298209	0.00693441	0.0541401	0.284374	0.889514	0.105951	0.0662971	0.854408	0.106935	0.108948
574	110.025	2-Acetyloxazole	HMDB38175	19782729		0.020024	0.768642	0.553683	-0.0515422	0.400142	0.271308	0.0694689	0.24544	0.691364	0.00369461	0.972005	0.812977	3.98821e-05	0.99944	0.94979	-0.0713368	0.307999	0.527208	0.0128726	0.839833	0.601083	0.164269	0.0167058	0.309749	-0.221472	0.00178394	0.274	-0.163231	0.0543006	0.788364	-0.192668	0.0536362	0.90892	-0.176605	0.00298209	0.00693441	0.0541401	0.284374	0.889514	0.105951	0.0662971	0.854408	0.106935	0.108948
575	110.036	5'-(3'-Methoxy-4'-hydroxyphenyl)-gamma-valerolactone	HMDB29226	3028410		-0.29977	0.0663073	0.141134	-0.0588251	0.675588	0.375747	0.181917	0.13139	0.645151	0.00871252	0.955437	0.809855	-0.0344474	0.882744	0.94008	-0.0788057	0.554825	0.612181	-0.0158341	0.907613	0.617273	-0.00938049	0.939232	0.543896	-0.0808583	0.543787	0.426152	-0.00489612	0.966427	0.852583	0.193878	0.390166	0.90892	-0.135038	0.262498	0.212497	0.0570284	0.648759	0.889514	0.221974	0.0811768	0.884586	0.0299514	0.815274
576	110.036	Dihydrodeoxy-8-epiaustdiol	HMDB31668			-0.29977	0.0663073	0.141134	-0.0588251	0.675588	0.375747	0.181917	0.13139	0.645151	0.00871252	0.955437	0.809855	-0.0344474	0.882744	0.94008	-0.0788057	0.554825	0.612181	-0.0158341	0.907613	0.617273	-0.00938049	0.939232	0.543896	-0.0808583	0.543787	0.426152	-0.00489612	0.966427	0.852583	0.193878	0.390166	0.90892	-0.135038	0.262498	0.212497	0.0570284	0.648759	0.889514	0.221974	0.0811768	0.884586	0.0299514	0.815274
577	110.036	(Z)-3-(2,4,5-Trimethoxyphenyl)-2-propenal	HMDB38563	46906714		-0.29977	0.0663073	0.141134	-0.0588251	0.675588	0.375747	0.181917	0.13139	0.645151	0.00871252	0.955437	0.809855	-0.0344474	0.882744	0.94008	-0.0788057	0.554825	0.612181	-0.0158341	0.907613	0.617273	-0.00938049	0.939232	0.543896	-0.0808583	0.543787	0.426152	-0.00489612	0.966427	0.852583	0.193878	0.390166	0.90892	-0.135038	0.262498	0.212497	0.0570284	0.648759	0.889514	0.221974	0.0811768	0.884586	0.0299514	0.815274
578	110.036	2,3-Dihydro-3-hydroxy-6-methoxy-2,2-dimethyl-4H-1-benzopyran-4-one	HMDB41379			-0.29977	0.0663073	0.141134	-0.0588251	0.675588	0.375747	0.181917	0.13139	0.645151	0.00871252	0.955437	0.809855	-0.0344474	0.882744	0.94008	-0.0788057	0.554825	0.612181	-0.0158341	0.907613	0.617273	-0.00938049	0.939232	0.543896	-0.0808583	0.543787	0.426152	-0.00489612	0.966427	0.852583	0.193878	0.390166	0.90892	-0.135038	0.262498	0.212497	0.0570284	0.648759	0.889514	0.221974	0.0811768	0.884586	0.0299514	0.815274
579	110.036	Cytosine	HMDB00630	597	C00380	-0.29977	0.0663073	0.141134	-0.0588251	0.675588	0.375747	0.181917	0.13139	0.645151	0.00871252	0.955437	0.809855	-0.0344474	0.882744	0.94008	-0.0788057	0.554825	0.612181	-0.0158341	0.907613	0.617273	-0.00938049	0.939232	0.543896	-0.0808583	0.543787	0.426152	-0.00489612	0.966427	0.852583	0.193878	0.390166	0.90892	-0.135038	0.262498	0.212497	0.0570284	0.648759	0.889514	0.221974	0.0811768	0.884586	0.0299514	0.815274
580	110.044	Imidazole-4-acetaldehyde	HMDB03905	150841	C05130	0.217127	0.258799	0.316342	-0.127648	0.578432	0.341451	0.161634	0.423998	0.750832	-0.0563909	0.717139	0.778207	-0.0689527	0.789164	0.93961	-0.0500854	0.762314	0.668259	-0.182111	0.299095	0.364244	0.0254495	0.887612	0.529428	0.027813	0.86754	0.513823	0.0060484	0.973007	0.852884	0.0368719	0.804152	0.94788	-0.0649278	0.688593	0.388119	-0.0854829	0.610153	0.889514	0.291213	0.0218076	0.648864	0.209705	0.124655
581	110.044	Methoxypyrazine	HMDB33156	18467		0.217127	0.258799	0.316342	-0.127648	0.578432	0.341451	0.161634	0.423998	0.750832	-0.0563909	0.717139	0.778207	-0.0689527	0.789164	0.93961	-0.0500854	0.762314	0.668259	-0.182111	0.299095	0.364244	0.0254495	0.887612	0.529428	0.027813	0.86754	0.513823	0.0060484	0.973007	0.852884	0.0368719	0.804152	0.94788	-0.0649278	0.688593	0.388119	-0.0854829	0.610153	0.889514	0.291213	0.0218076	0.648864	0.209705	0.124655
582	110.061	N-Acetyl-2,3-dihydro-1H-pyrrole	HMDB31163	10909522		-0.30518	0.292668	0.338139	-0.552405	0.021986	0.0327187	0.424873	0.0344366	0.556979	-0.0307247	0.896817	0.798533	-0.465826	0.0463073	0.93526	-0.500144	0.0043601	0.219336	0.254118	0.0959899	0.179892	0	1	0.558792	0	1	0.549368	0	1	0.856745	0	1	0.966084	0.0652811	0.663922	0.380192	0.0111806	0.96937	0.897625	-0.157044	0.622774	0.939113	-0.367002	0.275207
583	110.061	5-Acetyl-3,4-dihydro-2H-pyrrole	HMDB31308	522834		-0.30518	0.292668	0.338139	-0.552405	0.021986	0.0327187	0.424873	0.0344366	0.556979	-0.0307247	0.896817	0.798533	-0.465826	0.0463073	0.93526	-0.500144	0.0043601	0.219336	0.254118	0.0959899	0.179892	0	1	0.558792	0	1	0.549368	0	1	0.856745	0	1	0.966084	0.0652811	0.663922	0.380192	0.0111806	0.96937	0.897625	-0.157044	0.622774	0.939113	-0.367002	0.275207
584	110.061	2-Ethyl-4-methyloxazole	HMDB37837	528405		-0.30518	0.292668	0.338139	-0.552405	0.021986	0.0327187	0.424873	0.0344366	0.556979	-0.0307247	0.896817	0.798533	-0.465826	0.0463073	0.93526	-0.500144	0.0043601	0.219336	0.254118	0.0959899	0.179892	0	1	0.558792	0	1	0.549368	0	1	0.856745	0	1	0.966084	0.0652811	0.663922	0.380192	0.0111806	0.96937	0.897625	-0.157044	0.622774	0.939113	-0.367002	0.275207
585	110.061	4-Ethyl-2-methyloxazole	HMDB37838	525785		-0.30518	0.292668	0.338139	-0.552405	0.021986	0.0327187	0.424873	0.0344366	0.556979	-0.0307247	0.896817	0.798533	-0.465826	0.0463073	0.93526	-0.500144	0.0043601	0.219336	0.254118	0.0959899	0.179892	0	1	0.558792	0	1	0.549368	0	1	0.856745	0	1	0.966084	0.0652811	0.663922	0.380192	0.0111806	0.96937	0.897625	-0.157044	0.622774	0.939113	-0.367002	0.275207
586	110.061	2-Ethyl-5-methyloxazole	HMDB37858	528403		-0.30518	0.292668	0.338139	-0.552405	0.021986	0.0327187	0.424873	0.0344366	0.556979	-0.0307247	0.896817	0.798533	-0.465826	0.0463073	0.93526	-0.500144	0.0043601	0.219336	0.254118	0.0959899	0.179892	0	1	0.558792	0	1	0.549368	0	1	0.856745	0	1	0.966084	0.0652811	0.663922	0.380192	0.0111806	0.96937	0.897625	-0.157044	0.622774	0.939113	-0.367002	0.275207
587	110.061	5-Ethyl-2-methyloxazole	HMDB37859	528407		-0.30518	0.292668	0.338139	-0.552405	0.021986	0.0327187	0.424873	0.0344366	0.556979	-0.0307247	0.896817	0.798533	-0.465826	0.0463073	0.93526	-0.500144	0.0043601	0.219336	0.254118	0.0959899	0.179892	0	1	0.558792	0	1	0.549368	0	1	0.856745	0	1	0.966084	0.0652811	0.663922	0.380192	0.0111806	0.96937	0.897625	-0.157044	0.622774	0.939113	-0.367002	0.275207
588	110.061	5-Ethyl-4-methyloxazole	HMDB37863	207286		-0.30518	0.292668	0.338139	-0.552405	0.021986	0.0327187	0.424873	0.0344366	0.556979	-0.0307247	0.896817	0.798533	-0.465826	0.0463073	0.93526	-0.500144	0.0043601	0.219336	0.254118	0.0959899	0.179892	0	1	0.558792	0	1	0.549368	0	1	0.856745	0	1	0.966084	0.0652811	0.663922	0.380192	0.0111806	0.96937	0.897625	-0.157044	0.622774	0.939113	-0.367002	0.275207
589	110.061	5-Imino-2-methyl-1-cyclopenten-1-ol	HMDB39584			-0.30518	0.292668	0.338139	-0.552405	0.021986	0.0327187	0.424873	0.0344366	0.556979	-0.0307247	0.896817	0.798533	-0.465826	0.0463073	0.93526	-0.500144	0.0043601	0.219336	0.254118	0.0959899	0.179892	0	1	0.558792	0	1	0.549368	0	1	0.856745	0	1	0.966084	0.0652811	0.663922	0.380192	0.0111806	0.96937	0.897625	-0.157044	0.622774	0.939113	-0.367002	0.275207
590	110.061	Trimethyloxazole	HMDB40148	30215		-0.30518	0.292668	0.338139	-0.552405	0.021986	0.0327187	0.424873	0.0344366	0.556979	-0.0307247	0.896817	0.798533	-0.465826	0.0463073	0.93526	-0.500144	0.0043601	0.219336	0.254118	0.0959899	0.179892	0	1	0.558792	0	1	0.549368	0	1	0.856745	0	1	0.966084	0.0652811	0.663922	0.380192	0.0111806	0.96937	0.897625	-0.157044	0.622774	0.939113	-0.367002	0.275207
591	110.073	Histamine	HMDB00870	774	C00388	-0.202363	0.225427	0.295229	-0.442574	0.0164089	0.0258421	-0.0121294	0.941209	0.887514	-0.0169033	0.904192	0.80053	-0.0789131	0.535856	0.93526	-0.120671	0.424434	0.56624	-0.0243632	0.873737	0.610573	-0.209355	0.39146	0.377025	-0.178997	0.448175	0.396096	0.0512029	0.835464	0.836607	0.237258	0.362967	0.90892	0.153542	0.41612	0.290004	-0.297857	0.13187	0.889514	0.328407	0.0486373	0.839955	0.0236596	0.89524
592	111.009	Dehydrochorismic acid	HMDB36314	9920917		0.0391084	0.67751	0.522737	-0.183174	0.128784	0.124392	0.215435	0.0618024	0.593889	0.115207	0.504377	0.736933	0.108993	0.493363	0.93526	-0.286413	0.000789984	0.0945054	0.0091152	0.939412	0.625243	0.027328	0.856745	0.520708	-0.221871	0.104847	0.274089	0.0229674	0.878441	0.840068	-0.0918461	0.483476	0.922668	-0.137552	0.167985	0.157826	-0.0481685	0.613589	0.889514	0.210943	0.0200493	0.631814	0.23869	0.039721
593	111.009	Brassicanal C	HMDB38589	11954907		0.0391084	0.67751	0.522737	-0.183174	0.128784	0.124392	0.215435	0.0618024	0.593889	0.115207	0.504377	0.736933	0.108993	0.493363	0.93526	-0.286413	0.000789984	0.0945054	0.0091152	0.939412	0.625243	0.027328	0.856745	0.520708	-0.221871	0.104847	0.274089	0.0229674	0.878441	0.840068	-0.0918461	0.483476	0.922668	-0.137552	0.167985	0.157826	-0.0481685	0.613589	0.889514	0.210943	0.0200493	0.631814	0.23869	0.039721
594	111.009	3-Furoic acid	HMDB00444	10268		0.0391084	0.67751	0.522737	-0.183174	0.128784	0.124392	0.215435	0.0618024	0.593889	0.115207	0.504377	0.736933	0.108993	0.493363	0.93526	-0.286413	0.000789984	0.0945054	0.0091152	0.939412	0.625243	0.027328	0.856745	0.520708	-0.221871	0.104847	0.274089	0.0229674	0.878441	0.840068	-0.0918461	0.483476	0.922668	-0.137552	0.167985	0.157826	-0.0481685	0.613589	0.889514	0.210943	0.0200493	0.631814	0.23869	0.039721
595	111.009	2-Furoic acid	HMDB00617	6919	C01546	0.0391084	0.67751	0.522737	-0.183174	0.128784	0.124392	0.215435	0.0618024	0.593889	0.115207	0.504377	0.736933	0.108993	0.493363	0.93526	-0.286413	0.000789984	0.0945054	0.0091152	0.939412	0.625243	0.027328	0.856745	0.520708	-0.221871	0.104847	0.274089	0.0229674	0.878441	0.840068	-0.0918461	0.483476	0.922668	-0.137552	0.167985	0.157826	-0.0481685	0.613589	0.889514	0.210943	0.0200493	0.631814	0.23869	0.039721
596	111.009	3-Hydroxy-2H-pyran-2-one	HMDB32994	68130		0.0391084	0.67751	0.522737	-0.183174	0.128784	0.124392	0.215435	0.0618024	0.593889	0.115207	0.504377	0.736933	0.108993	0.493363	0.93526	-0.286413	0.000789984	0.0945054	0.0091152	0.939412	0.625243	0.027328	0.856745	0.520708	-0.221871	0.104847	0.274089	0.0229674	0.878441	0.840068	-0.0918461	0.483476	0.922668	-0.137552	0.167985	0.157826	-0.0481685	0.613589	0.889514	0.210943	0.0200493	0.631814	0.23869	0.039721
597	111.009	2,3-Dihydroxy-2,4-cyclopentadien-1-one	HMDB39437			0.0391084	0.67751	0.522737	-0.183174	0.128784	0.124392	0.215435	0.0618024	0.593889	0.115207	0.504377	0.736933	0.108993	0.493363	0.93526	-0.286413	0.000789984	0.0945054	0.0091152	0.939412	0.625243	0.027328	0.856745	0.520708	-0.221871	0.104847	0.274089	0.0229674	0.878441	0.840068	-0.0918461	0.483476	0.922668	-0.137552	0.167985	0.157826	-0.0481685	0.613589	0.889514	0.210943	0.0200493	0.631814	0.23869	0.039721
598	111.02	Uracil	HMDB00300	1174	C00106	-0.107393	0.086075	0.167222	-0.279375	0.000200201	0.000787172	0.0523003	0.435543	0.750832	-0.110812	0.149098	0.71959	-0.00284695	0.971949	0.944269	-0.0585275	0.356719	0.547345	-0.00143442	0.979681	0.636786	-0.082712	0.114539	0.309749	-0.0382848	0.36681	0.36797	0.0464451	0.204114	0.788364	-0.0643063	0.444369	0.913814	-0.0554878	0.348865	0.258548	-0.0155834	0.836999	0.889514	0.0981761	0.136313	0.920472	-0.0100137	0.899426
599	111.028	Pyrrole-2-carboxylic acid	HMDB04230	12473	C05942	0	1	0.615375	0	1	0.472631	0	1	0.892624	0	1	0.816612	0	1	0.949974	0	1	0.720656	0	1	0.640645	0	1	0.558792	0	1	0.549368	0	1	0.856745	0	1	0.966084	0	1	0.469359	0	1	0.902067	0	1	0.949796	0	1
600	111.028	2-Acetyloxazole	HMDB38175	19782729		0	1	0.615375	0	1	0.472631	0	1	0.892624	0	1	0.816612	0	1	0.949974	0	1	0.720656	0	1	0.640645	0	1	0.558792	0	1	0.549368	0	1	0.856745	0	1	0.966084	0	1	0.469359	0	1	0.902067	0	1	0.949796	0	1
601	111.047	Glycyl-Phenylalanine	HMDB28848			-0.307592	0.277337	0.329242	-0.0934916	0.723324	0.390556	0.118155	0.636951	0.815458	-0.271734	0.679881	0.773583	0.0595242	0.658311	0.93526	-0.254085	0.174536	0.477519	-0.367745	0.156591	0.245857	0.403609	0.186447	0.31375	-0.678489	0.283875	0.331525	-0.309326	0.321503	0.788364	0.155757	0.680091	0.944967	0.09984	0.57715	0.351158	-0.0280874	0.899505	0.890127	-0.10027	0.63979	0.939113	-0.0422188	0.835611
602	111.047	Phenylalanyl-Glycine	HMDB28995			-0.307592	0.277337	0.329242	-0.0934916	0.723324	0.390556	0.118155	0.636951	0.815458	-0.271734	0.679881	0.773583	0.0595242	0.658311	0.93526	-0.254085	0.174536	0.477519	-0.367745	0.156591	0.245857	0.403609	0.186447	0.31375	-0.678489	0.283875	0.331525	-0.309326	0.321503	0.788364	0.155757	0.680091	0.944967	0.09984	0.57715	0.351158	-0.0280874	0.899505	0.890127	-0.10027	0.63979	0.939113	-0.0422188	0.835611
603	111.047	Imidazole-4-acetaldehyde	HMDB03905	150841	C05130	-0.307592	0.277337	0.329242	-0.0934916	0.723324	0.390556	0.118155	0.636951	0.815458	-0.271734	0.679881	0.773583	0.0595242	0.658311	0.93526	-0.254085	0.174536	0.477519	-0.367745	0.156591	0.245857	0.403609	0.186447	0.31375	-0.678489	0.283875	0.331525	-0.309326	0.321503	0.788364	0.155757	0.680091	0.944967	0.09984	0.57715	0.351158	-0.0280874	0.899505	0.890127	-0.10027	0.63979	0.939113	-0.0422188	0.835611
604	111.047	Methoxypyrazine	HMDB33156	18467		-0.307592	0.277337	0.329242	-0.0934916	0.723324	0.390556	0.118155	0.636951	0.815458	-0.271734	0.679881	0.773583	0.0595242	0.658311	0.93526	-0.254085	0.174536	0.477519	-0.367745	0.156591	0.245857	0.403609	0.186447	0.31375	-0.678489	0.283875	0.331525	-0.309326	0.321503	0.788364	0.155757	0.680091	0.944967	0.09984	0.57715	0.351158	-0.0280874	0.899505	0.890127	-0.10027	0.63979	0.939113	-0.0422188	0.835611
605	111.057	(4-Hydroxybenzoyl)choline	HMDB29559	151252		0.138708	0.155748	0.241306	0.0513951	0.729577	0.392921	0.0109688	0.943858	0.887514	-0.00153428	0.991948	0.814158	-0.0824893	0.519622	0.93526	-0.276364	0.0283469	0.394326	0.256195	0.0865964	0.168016	-0.279058	0.0109585	0.309749	-0.0270177	0.808505	0.50062	0.0332686	0.821418	0.835451	-0.0428859	0.734075	0.947629	-0.100074	0.471047	0.312544	0.0544266	0.664557	0.889514	-0.166079	0.100293	0.918618	0.10293	0.413268
606	111.068					0	1	0.615375	0	1	0.472631	0	1	0.892624	0	1	0.816612	0	1	0.949974	0	1	0.720656	0	1	0.640645	0	1	0.558792	0	1	0.549368	0	1	0.856745	0	1	0.966084	0	1	0.469359	0	1	0.902067	0	1	0.949796	0	1
607	112.004					0.103011	0.392857	0.396668	0.0775306	0.698757	0.384066	0.0556779	0.642421	0.816612	0.0350382	0.841054	0.795943	0.121831	0.220226	0.93526	-0.179946	0.201299	0.488722	-0.0836097	0.485035	0.469865	-0.0967054	0.488882	0.412076	0.0207746	0.866178	0.51381	0.109481	0.418985	0.788364	0.0741933	0.654635	0.942221	-0.0575565	0.618035	0.365955	0.0588764	0.562936	0.889514	0.0531567	0.580394	0.939113	0.159939	0.122261
608	112.014	Furazolidone	HMDB14752	5323714	C07999	-0.224329	0.616639	0.500982	0	1	0.472631	0	1	0.892624	0.484949	0.213912	0.71959	0.519521	0.0582365	0.93526	0.145558	0.443898	0.573236	0	1	0.640645	0.234956	0.256873	0.326099	0	1	0.549368	0.354833	0.106568	0.788364	-0.152431	0.515211	0.924863	0.12141	0.671043	0.382111	-0.203253	0.507457	0.889514	0.20929	0.37483	0.939113	0.204374	0.442509
609	112.014	Dinitolmide	HMDB32558	3092		-0.224329	0.616639	0.500982	0	1	0.472631	0	1	0.892624	0.484949	0.213912	0.71959	0.519521	0.0582365	0.93526	0.145558	0.443898	0.573236	0	1	0.640645	0.234956	0.256873	0.326099	0	1	0.549368	0.354833	0.106568	0.788364	-0.152431	0.515211	0.924863	0.12141	0.671043	0.382111	-0.203253	0.507457	0.889514	0.20929	0.37483	0.939113	0.204374	0.442509
610	112.023	2,4-Dimethylthiazole	HMDB32974	10934		-0.130517	0.31664	0.354254	-0.100743	0.470384	0.300309	-0.199177	0.0848323	0.626539	-0.163938	0.22044	0.71959	0.0572864	0.730223	0.93526	-0.0872947	0.505414	0.595845	-0.133551	0.28112	0.351033	-0.113354	0.532354	0.426763	0.0114328	0.957189	0.539166	0.155316	0.393897	0.788364	0.300133	0.180719	0.90892	0.1665	0.225931	0.192627	-0.301559	0.040088	0.889514	0.143626	0.227181	0.939113	-0.0721007	0.599998
611	112.023	2,5-Dimethylthiazole	HMDB32975	77837		-0.130517	0.31664	0.354254	-0.100743	0.470384	0.300309	-0.199177	0.0848323	0.626539	-0.163938	0.22044	0.71959	0.0572864	0.730223	0.93526	-0.0872947	0.505414	0.595845	-0.133551	0.28112	0.351033	-0.113354	0.532354	0.426763	0.0114328	0.957189	0.539166	0.155316	0.393897	0.788364	0.300133	0.180719	0.90892	0.1665	0.225931	0.192627	-0.301559	0.040088	0.889514	0.143626	0.227181	0.939113	-0.0721007	0.599998
612	112.023	4,5-Dimethylthiazole	HMDB32976	62510		-0.130517	0.31664	0.354254	-0.100743	0.470384	0.300309	-0.199177	0.0848323	0.626539	-0.163938	0.22044	0.71959	0.0572864	0.730223	0.93526	-0.0872947	0.505414	0.595845	-0.133551	0.28112	0.351033	-0.113354	0.532354	0.426763	0.0114328	0.957189	0.539166	0.155316	0.393897	0.788364	0.300133	0.180719	0.90892	0.1665	0.225931	0.192627	-0.301559	0.040088	0.889514	0.143626	0.227181	0.939113	-0.0721007	0.599998
613	112.023	Thiiranepropanenitrile	HMDB38460	100582		-0.130517	0.31664	0.354254	-0.100743	0.470384	0.300309	-0.199177	0.0848323	0.626539	-0.163938	0.22044	0.71959	0.0572864	0.730223	0.93526	-0.0872947	0.505414	0.595845	-0.133551	0.28112	0.351033	-0.113354	0.532354	0.426763	0.0114328	0.957189	0.539166	0.155316	0.393897	0.788364	0.300133	0.180719	0.90892	0.1665	0.225931	0.192627	-0.301559	0.040088	0.889514	0.143626	0.227181	0.939113	-0.0721007	0.599998
614	112.023	2-Ethylthiazole	HMDB40036	85053		-0.130517	0.31664	0.354254	-0.100743	0.470384	0.300309	-0.199177	0.0848323	0.626539	-0.163938	0.22044	0.71959	0.0572864	0.730223	0.93526	-0.0872947	0.505414	0.595845	-0.133551	0.28112	0.351033	-0.113354	0.532354	0.426763	0.0114328	0.957189	0.539166	0.155316	0.393897	0.788364	0.300133	0.180719	0.90892	0.1665	0.225931	0.192627	-0.301559	0.040088	0.889514	0.143626	0.227181	0.939113	-0.0721007	0.599998
615	112.023	Uracil	HMDB00300	1174	C00106	-0.130517	0.31664	0.354254	-0.100743	0.470384	0.300309	-0.199177	0.0848323	0.626539	-0.163938	0.22044	0.71959	0.0572864	0.730223	0.93526	-0.0872947	0.505414	0.595845	-0.133551	0.28112	0.351033	-0.113354	0.532354	0.426763	0.0114328	0.957189	0.539166	0.155316	0.393897	0.788364	0.300133	0.180719	0.90892	0.1665	0.225931	0.192627	-0.301559	0.040088	0.889514	0.143626	0.227181	0.939113	-0.0721007	0.599998
616	112.041	1-Pyrroline-5-carboxylic acid	HMDB01301	1196	C04322	-1.1347	9.517e-05	0.00134105	-1.09777	1.36046e-11	2.29041e-09	0.139382	0.0153566	0.532934	-0.12252	0.205896	0.71959	-0.159359	0.0240653	0.93526	-0.276903	4.17357e-05	0.00844938	-0.801636	1.78119e-08	9.34663e-07	-0.0838997	0.206162	0.31519	-0.035719	0.562522	0.429813	0.144288	0.0471783	0.788364	-0.274811	0.021991	0.781339	-0.961866	4.31051e-10	1.03751e-08	-0.0542852	0.473611	0.889514	0.20807	0.0172017	0.610939	0.126334	0.109942
617	112.041	1-Pyrroline-2-carboxylic acid	HMDB06875	440046	C03564	-1.1347	9.517e-05	0.00134105	-1.09777	1.36046e-11	2.29041e-09	0.139382	0.0153566	0.532934	-0.12252	0.205896	0.71959	-0.159359	0.0240653	0.93526	-0.276903	4.17357e-05	0.00844938	-0.801636	1.78119e-08	9.34663e-07	-0.0838997	0.206162	0.31519	-0.035719	0.562522	0.429813	0.144288	0.0471783	0.788364	-0.274811	0.021991	0.781339	-0.961866	4.31051e-10	1.03751e-08	-0.0542852	0.473611	0.889514	0.20807	0.0172017	0.610939	0.126334	0.109942
618	112.052	Creatinine	HMDB00562	588	C00791	-0.112003	0.619655	0.502071	-0.392328	0.0404082	0.0524917	0.222112	0.0981731	0.640177	-0.276275	0.0904019	0.71959	-0.244983	0.105784	0.93526	-0.160629	0.101235	0.442342	0.159562	0.245403	0.325072	-0.24726	0.109597	0.309749	0.0380019	0.719123	0.474081	0.087592	0.529078	0.788885	0.0533166	0.750925	0.94788	0.0577391	0.644188	0.374871	-0.115177	0.409573	0.889514	0.116595	0.267359	0.939113	-0.0766782	0.603848
619	112.929					0.0356957	0.571166	0.481259	-0.0185028	0.701008	0.3848	-0.00384832	0.952556	0.887514	0.0164503	0.860559	0.796797	0.10429	0.256265	0.93526	0.0118442	0.870399	0.693757	-0.0729115	0.236186	0.317416	-0.00917767	0.895658	0.53188	0.0130953	0.842391	0.509993	0.00820921	0.911023	0.844056	-0.0389929	0.674308	0.943451	-0.0454438	0.415096	0.289877	0.0589684	0.412669	0.889514	-0.00140929	0.985313	0.949343	-0.0620429	0.462433
620	112.938					-0.206423	0.538096	0.467243	-0.222464	0.571299	0.338666	0.682699	0.0173357	0.532934	0.0944076	0.763568	0.782972	-0.191377	0.399014	0.93526	-0.758805	0.0243608	0.374724	0.562333	0.069155	0.145154	-0.229146	0.390922	0.376857	-0.38966	0.0288247	0.274	-0.106989	0.592396	0.798394	0.101045	0.653116	0.942221	0.032746	0.893398	0.443377	0.0241265	0.940476	0.893461	0.448803	0.20903	0.939113	0.326285	0.3915
621	112.947					-0.076454	0.67084	0.520856	0.0841629	0.719451	0.389692	0.000268481	0.998639	0.892624	0.0345746	0.806823	0.791682	-0.105122	0.408705	0.93526	-0.0112402	0.916475	0.702862	-0.180653	0.338867	0.388825	0.26742	0.125837	0.309749	-0.129696	0.471511	0.406751	-0.0522216	0.755436	0.827425	-0.0489002	0.804646	0.94788	-0.00694376	0.951521	0.456465	0.113274	0.502878	0.889514	0.0713448	0.677019	0.939113	0.107364	0.521964
622	112.986	Trifluoroacetic acid	HMDB14118			0.123998	0.443545	0.424004	0.204493	0.0597206	0.0707793	-0.0764442	0.417049	0.750832	0.154414	0.302278	0.71959	0.12364	0.19963	0.93526	0.0350796	0.706742	0.65439	-0.0545453	0.719809	0.569742	0.306935	0.0616552	0.309749	-0.310254	0.0171295	0.274	-0.183067	0.269988	0.788364	-0.120113	0.490301	0.922677	-0.0369939	0.678309	0.384722	0.105359	0.263914	0.889514	0.00791693	0.937904	0.944699	0.0200305	0.853739
623	113					-0.126878	0.289038	0.336632	-0.347603	0.0293883	0.0410456	0.296219	0.0122179	0.532934	-0.0574245	0.647043	0.767008	-0.0820195	0.53972	0.93526	-0.141828	0.226353	0.49898	0.0347266	0.796424	0.588426	-0.0572278	0.50121	0.416203	-0.127216	0.097945	0.274089	0.0547014	0.624176	0.800689	-0.00650014	0.925488	0.96485	-0.0661474	0.474919	0.313295	-0.0904821	0.378809	0.889514	0.171289	0.0308157	0.75141	0.0337861	0.757974
624	113.025	Norfuraneol	HMDB31859	4564493		-0.208442	0.0401235	0.102679	-0.385236	5.27002e-05	0.000272995	0.105648	0.295051	0.705874	-0.214529	0.159556	0.71959	-0.123934	0.523461	0.93526	-0.0969594	0.369908	0.549131	-0.232677	0.0779476	0.156632	-0.191337	0.235182	0.319904	0.145007	0.25988	0.323375	0.119605	0.485886	0.788364	-0.0265041	0.882633	0.962075	-0.243806	0.0165356	0.0282942	0.0245852	0.732413	0.889514	0.0946366	0.0955959	0.918618	-0.0236508	0.794764
625	113.036	Dihydrouracil	HMDB00076	649	C00429	-0.0375154	0.531481	0.463821	-0.0205876	0.679355	0.377095	0.0811581	0.123893	0.643918	-0.0129828	0.784329	0.788514	-0.0317002	0.603083	0.93526	-0.0702761	0.0915916	0.438764	0.0177202	0.705857	0.563702	-0.0372384	0.55143	0.434535	-0.0308431	0.61242	0.444297	0.0433029	0.45624	0.788364	0.00352632	0.953783	0.96485	-0.0222149	0.708787	0.393715	-0.0234324	0.696118	0.889514	0.0371517	0.416753	0.939113	0.012651	0.818369
626	113.036	N-Methylhydantoin	HMDB03646	69217	C02565	-0.0375154	0.531481	0.463821	-0.0205876	0.679355	0.377095	0.0811581	0.123893	0.643918	-0.0129828	0.784329	0.788514	-0.0317002	0.603083	0.93526	-0.0702761	0.0915916	0.438764	0.0177202	0.705857	0.563702	-0.0372384	0.55143	0.434535	-0.0308431	0.61242	0.444297	0.0433029	0.45624	0.788364	0.00352632	0.953783	0.96485	-0.0222149	0.708787	0.393715	-0.0234324	0.696118	0.889514	0.0371517	0.416753	0.939113	0.012651	0.818369
627	113.044	1-Pyrroline-5-carboxylic acid	HMDB01301	1196	C04322	-1.26526	1.25441e-05	0.000263472	-0.981759	0.000514557	0.00170528	0.139889	0.368626	0.731677	-0.00258391	0.986977	0.813154	-0.0560663	0.717941	0.93526	-0.164021	0.269952	0.509283	-0.689532	0.0342471	0.0869265	-0.124394	0.601754	0.449847	0.0478189	0.746032	0.48356	0.27952	0.0455571	0.788364	-0.102148	0.622432	0.933594	-0.830704	1.95183e-05	9.52279e-05	0.037282	0.786223	0.889514	0.110452	0.443197	0.939113	-0.0324237	0.821458
628	113.044	1-Pyrroline-2-carboxylic acid	HMDB06875	440046	C03564	-1.26526	1.25441e-05	0.000263472	-0.981759	0.000514557	0.00170528	0.139889	0.368626	0.731677	-0.00258391	0.986977	0.813154	-0.0560663	0.717941	0.93526	-0.164021	0.269952	0.509283	-0.689532	0.0342471	0.0869265	-0.124394	0.601754	0.449847	0.0478189	0.746032	0.48356	0.27952	0.0455571	0.788364	-0.102148	0.622432	0.933594	-0.830704	1.95183e-05	9.52279e-05	0.037282	0.786223	0.889514	0.110452	0.443197	0.939113	-0.0324237	0.821458
629	113.055	Creatinine	HMDB00562	588	C00791	0	1	0.615375	0	1	0.472631	0	1	0.892624	0	1	0.816612	0	1	0.949974	0	1	0.720656	0	1	0.640645	0	1	0.558792	0	1	0.549368	0	1	0.856745	0	1	0.966084	0	1	0.469359	0	1	0.902067	0	1	0.949796	0	1
630	113.061	Delta-Hexanolactone	HMDB00453	13204		0.0374228	0.805198	0.564981	-0.285236	0.0812078	0.0892412	0.388549	0.060246	0.593889	-0.175567	0.408939	0.720516	-0.0794651	0.752603	0.93552	-0.492976	0.00869281	0.279002	0.512465	0.292118	0.358564	-0.0177274	0.93335	0.541353	-0.333325	0.137788	0.277615	-0.0475825	0.791852	0.83003	-0.669552	0.161576	0.90892	-0.325587	0.0429939	0.0595996	0.454552	0.00703779	0.889514	-0.259391	0.114355	0.918618	0.067953	0.66266
631	113.061	Gamma-Caprolactone	HMDB03843	12756		0.0374228	0.805198	0.564981	-0.285236	0.0812078	0.0892412	0.388549	0.060246	0.593889	-0.175567	0.408939	0.720516	-0.0794651	0.752603	0.93552	-0.492976	0.00869281	0.279002	0.512465	0.292118	0.358564	-0.0177274	0.93335	0.541353	-0.333325	0.137788	0.277615	-0.0475825	0.791852	0.83003	-0.669552	0.161576	0.90892	-0.325587	0.0429939	0.0595996	0.454552	0.00703779	0.889514	-0.259391	0.114355	0.918618	0.067953	0.66266
632	113.061	Allyl propionate	HMDB29487	61319		0.0374228	0.805198	0.564981	-0.285236	0.0812078	0.0892412	0.388549	0.060246	0.593889	-0.175567	0.408939	0.720516	-0.0794651	0.752603	0.93552	-0.492976	0.00869281	0.279002	0.512465	0.292118	0.358564	-0.0177274	0.93335	0.541353	-0.333325	0.137788	0.277615	-0.0475825	0.791852	0.83003	-0.669552	0.161576	0.90892	-0.325587	0.0429939	0.0595996	0.454552	0.00703779	0.889514	-0.259391	0.114355	0.918618	0.067953	0.66266
633	113.061	2,3-Hexanedione	HMDB31491	19707		0.0374228	0.805198	0.564981	-0.285236	0.0812078	0.0892412	0.388549	0.060246	0.593889	-0.175567	0.408939	0.720516	-0.0794651	0.752603	0.93552	-0.492976	0.00869281	0.279002	0.512465	0.292118	0.358564	-0.0177274	0.93335	0.541353	-0.333325	0.137788	0.277615	-0.0475825	0.791852	0.83003	-0.669552	0.161576	0.90892	-0.325587	0.0429939	0.0595996	0.454552	0.00703779	0.889514	-0.259391	0.114355	0.918618	0.067953	0.66266
634	113.061	3,4-Hexanedione	HMDB31492	62539		0.0374228	0.805198	0.564981	-0.285236	0.0812078	0.0892412	0.388549	0.060246	0.593889	-0.175567	0.408939	0.720516	-0.0794651	0.752603	0.93552	-0.492976	0.00869281	0.279002	0.512465	0.292118	0.358564	-0.0177274	0.93335	0.541353	-0.333325	0.137788	0.277615	-0.0475825	0.791852	0.83003	-0.669552	0.161576	0.90892	-0.325587	0.0429939	0.0595996	0.454552	0.00703779	0.889514	-0.259391	0.114355	0.918618	0.067953	0.66266
635	113.061	4-Methyl-2,3-pentanedione	HMDB31559	24115		0.0374228	0.805198	0.564981	-0.285236	0.0812078	0.0892412	0.388549	0.060246	0.593889	-0.175567	0.408939	0.720516	-0.0794651	0.752603	0.93552	-0.492976	0.00869281	0.279002	0.512465	0.292118	0.358564	-0.0177274	0.93335	0.541353	-0.333325	0.137788	0.277615	-0.0475825	0.791852	0.83003	-0.669552	0.161576	0.90892	-0.325587	0.0429939	0.0595996	0.454552	0.00703779	0.889514	-0.259391	0.114355	0.918618	0.067953	0.66266
636	113.061	5-Oxohexanal	HMDB33568	10953466		0.0374228	0.805198	0.564981	-0.285236	0.0812078	0.0892412	0.388549	0.060246	0.593889	-0.175567	0.408939	0.720516	-0.0794651	0.752603	0.93552	-0.492976	0.00869281	0.279002	0.512465	0.292118	0.358564	-0.0177274	0.93335	0.541353	-0.333325	0.137788	0.277615	-0.0475825	0.791852	0.83003	-0.669552	0.161576	0.90892	-0.325587	0.0429939	0.0595996	0.454552	0.00703779	0.889514	-0.259391	0.114355	0.918618	0.067953	0.66266
637	113.989	Trifluoroacetic acid	HMDB14118			0.092133	0.528335	0.462089	0.319386	0.0115607	0.0194436	-0.114311	0.305847	0.706396	0.138462	0.40725	0.719867	0.105804	0.365231	0.93526	-0.0153661	0.887237	0.697832	-0.195934	0.244167	0.324179	0.377008	0.0485626	0.309749	-0.352996	0.0186704	0.274	-0.183167	0.320432	0.788364	-0.127724	0.498545	0.924863	0.0161782	0.877124	0.439989	0.0882197	0.458915	0.889514	-0.0326013	0.79828	0.939113	0.0233753	0.868286
638	114.02					0.0318961	0.630738	0.506338	-0.0819045	0.319707	0.233511	0.0690631	0.268313	0.700802	0.110449	0.253909	0.71959	0.0282074	0.638618	0.93526	-0.124228	0.0407817	0.397357	0.00801312	0.8966	0.61415	0.00518999	0.922569	0.539356	-0.0435031	0.461594	0.402243	-0.00909312	0.914752	0.844579	-0.0814758	0.241927	0.90892	-0.0724472	0.155214	0.149162	-0.0167405	0.831903	0.889514	0.0825869	0.329421	0.939113	0.0153454	0.848648
639	114.028	Norfuraneol	HMDB31859	4564493		-0.217643	0.056916	0.127731	-0.430736	0.000166363	0.000676524	0.165704	0.164732	0.658378	-0.196862	0.239228	0.71959	-0.0992482	0.631942	0.93526	-0.113713	0.339683	0.540572	-0.192955	0.147399	0.23749	-0.243966	0.140487	0.309749	0.186065	0.164935	0.282632	0.129227	0.475897	0.788364	0.0304546	0.865719	0.957542	-0.243592	0.02664	0.04146	0.0110469	0.885292	0.890127	0.0724297	0.257234	0.939113	-0.0232721	0.81761
640	114.056	L-Proline	HMDB00162	145742	C00148	0.0681633	0.539034	0.467563	-0.272168	0.0126267	0.0207798	0.150645	0.109388	0.64366	-0.213163	0.0675004	0.71959	-0.144304	0.172888	0.93526	-0.107194	0.159163	0.466183	0.186508	0.0385152	0.0946023	-0.16151	0.0660704	0.309749	-0.0492596	0.517338	0.420096	0.00864844	0.902049	0.842889	-0.015137	0.902511	0.963091	0.129813	0.159893	0.152196	-0.0513588	0.640982	0.889514	0.0781502	0.341019	0.939113	-0.0762782	0.470814
641	114.056	D-Proline	HMDB03411	8988	C00763	0.0681633	0.539034	0.467563	-0.272168	0.0126267	0.0207798	0.150645	0.109388	0.64366	-0.213163	0.0675004	0.71959	-0.144304	0.172888	0.93526	-0.107194	0.159163	0.466183	0.186508	0.0385152	0.0946023	-0.16151	0.0660704	0.309749	-0.0492596	0.517338	0.420096	0.00864844	0.902049	0.842889	-0.015137	0.902511	0.963091	0.129813	0.159893	0.152196	-0.0513588	0.640982	0.889514	0.0781502	0.341019	0.939113	-0.0762782	0.470814
642	114.056	Acetamidopropanal	HMDB12880	5460495	C18170	0.0681633	0.539034	0.467563	-0.272168	0.0126267	0.0207798	0.150645	0.109388	0.64366	-0.213163	0.0675004	0.71959	-0.144304	0.172888	0.93526	-0.107194	0.159163	0.466183	0.186508	0.0385152	0.0946023	-0.16151	0.0660704	0.309749	-0.0492596	0.517338	0.420096	0.00864844	0.902049	0.842889	-0.015137	0.902511	0.963091	0.129813	0.159893	0.152196	-0.0513588	0.640982	0.889514	0.0781502	0.341019	0.939113	-0.0762782	0.470814
643	114.056	4-Amino-2-methylenebutanoic acid	HMDB30409	5318003		0.0681633	0.539034	0.467563	-0.272168	0.0126267	0.0207798	0.150645	0.109388	0.64366	-0.213163	0.0675004	0.71959	-0.144304	0.172888	0.93526	-0.107194	0.159163	0.466183	0.186508	0.0385152	0.0946023	-0.16151	0.0660704	0.309749	-0.0492596	0.517338	0.420096	0.00864844	0.902049	0.842889	-0.015137	0.902511	0.963091	0.129813	0.159893	0.152196	-0.0513588	0.640982	0.889514	0.0781502	0.341019	0.939113	-0.0762782	0.470814
644	114.056	Pterolactam	HMDB34208	181561		0.0681633	0.539034	0.467563	-0.272168	0.0126267	0.0207798	0.150645	0.109388	0.64366	-0.213163	0.0675004	0.71959	-0.144304	0.172888	0.93526	-0.107194	0.159163	0.466183	0.186508	0.0385152	0.0946023	-0.16151	0.0660704	0.309749	-0.0492596	0.517338	0.420096	0.00864844	0.902049	0.842889	-0.015137	0.902511	0.963091	0.129813	0.159893	0.152196	-0.0513588	0.640982	0.889514	0.0781502	0.341019	0.939113	-0.0762782	0.470814
645	114.096					0	1	0.615375	0	1	0.472631	0	1	0.892624	0	1	0.816612	0	1	0.949974	0	1	0.720656	0	1	0.640645	0	1	0.558792	0	1	0.549368	0	1	0.856745	0	1	0.966084	0.0721134	0.627684	0.369889	0	1	0.902067	0	1	0.949796	0	1
646	114.926					-0.0941866	0.554435	0.47303	-0.0550329	0.722383	0.390502	0.0630922	0.648097	0.8173	0.0574924	0.70695	0.774806	0.142852	0.323394	0.93526	-0.00638779	0.958457	0.710767	0.104499	0.363104	0.40247	-0.186778	0.0401104	0.309749	-0.00319745	0.97529	0.542619	0.0791431	0.339607	0.788364	-0.0345515	0.777091	0.94788	-0.00221262	0.980894	0.465561	-0.0926088	0.515771	0.889514	0.0714167	0.606782	0.939113	-0.0873386	0.534241
647	114.935					0	1	0.615375	0	1	0.472631	0	1	0.892624	0	1	0.816612	0	1	0.949974	0	1	0.720656	0	1	0.640645	0	1	0.558792	0	1	0.549368	0	1	0.856745	0	1	0.966084	0	1	0.469359	0	1	0.902067	0	1	0.949796	0	1
648	114.99					0.197844	0.301986	0.343923	0.124427	0.31188	0.22945	-0.167251	0.28958	0.705572	0.272502	0.139099	0.71959	0.0385152	0.836423	0.94008	0.145314	0.368829	0.549088	-0.112671	0.563569	0.507411	0.346351	0.0874755	0.309749	-0.333595	0.0230827	0.274	-0.159162	0.33384	0.788364	0.0721971	0.710767	0.945315	-0.1293	0.205558	0.181732	0.0430865	0.81763	0.889514	0.101103	0.585832	0.939113	0.107297	0.570741
649	115.004					0.478723	6.64728e-06	0.000174111	0.36133	0.00203244	0.00511468	0.020442	0.745481	0.84808	0.0560862	0.473626	0.731698	0.0536926	0.62928	0.93526	-0.223309	0.00505435	0.219336	0.327075	0.000203063	0.00144705	0.0117183	0.896967	0.532145	-0.0464352	0.60607	0.443027	-0.079614	0.393144	0.788364	-0.256933	0.0262037	0.865718	0.273166	0.000701794	0.00197914	-0.0363568	0.463947	0.889514	0.0151863	0.8141	0.939113	0.0211317	0.711976
650	115.017	3-Chloro-1-(4-hydroxy-3-methoxyphenyl)-1,2-propanediol	HMDB34633			0.272956	0.0427309	0.107135	0.187036	0.629335	0.359768	0.190074	0.427172	0.750832	-0.0222873	0.90914	0.80091	-0.108055	0.591583	0.93526	-0.264756	0.147819	0.462297	0.080434	0.626366	0.53225	0.0166313	0.930594	0.54108	-0.119022	0.57687	0.434276	-0.140382	0.466561	0.788364	-0.159822	0.560022	0.927022	0.0468873	0.822603	0.425523	-0.0155642	0.939463	0.893163	-0.0524005	0.715522	0.939113	0.0284697	0.857329
651	115.017	3,3'-Dithiobis[4,5-dihydro-2-methylfuran]	HMDB39670	526180		0.272956	0.0427309	0.107135	0.187036	0.629335	0.359768	0.190074	0.427172	0.750832	-0.0222873	0.90914	0.80091	-0.108055	0.591583	0.93526	-0.264756	0.147819	0.462297	0.080434	0.626366	0.53225	0.0166313	0.930594	0.54108	-0.119022	0.57687	0.434276	-0.140382	0.466561	0.788364	-0.159822	0.560022	0.927022	0.0468873	0.822603	0.425523	-0.0155642	0.939463	0.893163	-0.0524005	0.715522	0.939113	0.0284697	0.857329
652	115.029	Cassiachromone	HMDB30813	5319500		-0.443921	0.117009	0.202767	0	1	0.472631	0	1	0.892624	0	1	0.816612	-0.0455656	0.821003	0.94008	-0.192106	0.308507	0.527579	0	1	0.640645	-0.607344	0.0167205	0.309749	0.511093	0.0302142	0.274	0	1	0.856745	0	1	0.966084	-0.390622	0.0104141	0.0197409	0.263707	0.0513197	0.889514	0.111894	0.599795	0.939113	-0.0538229	0.694122
653	115.04	Methylacetoacetic acid	HMDB00310	7757		-0.242274	0.00330036	0.0183122	-0.362063	0.000320151	0.00115663	0.0537132	0.308562	0.706396	0.0240482	0.826751	0.793512	0.0428455	0.675505	0.93526	-0.165926	0.0115908	0.306949	-0.31539	0.000861331	0.00464648	0.14657	0.131586	0.309749	-0.17632	0.0475769	0.274	-0.0734033	0.447	0.788364	-0.241454	0.0341834	0.898588	-0.392627	1.97083e-07	1.74149e-06	0.0120131	0.787652	0.889514	0.104694	0.018338	0.612672	0.115983	0.0278225
654	115.04	Levulinic acid	HMDB00720	11579		-0.242274	0.00330036	0.0183122	-0.362063	0.000320151	0.00115663	0.0537132	0.308562	0.706396	0.0240482	0.826751	0.793512	0.0428455	0.675505	0.93526	-0.165926	0.0115908	0.306949	-0.31539	0.000861331	0.00464648	0.14657	0.131586	0.309749	-0.17632	0.0475769	0.274	-0.0734033	0.447	0.788364	-0.241454	0.0341834	0.898588	-0.392627	1.97083e-07	1.74149e-06	0.0120131	0.787652	0.889514	0.104694	0.018338	0.612672	0.115983	0.0278225
655	115.04	2-Oxovaleric acid	HMDB01865	74563	C06255	-0.242274	0.00330036	0.0183122	-0.362063	0.000320151	0.00115663	0.0537132	0.308562	0.706396	0.0240482	0.826751	0.793512	0.0428455	0.675505	0.93526	-0.165926	0.0115908	0.306949	-0.31539	0.000861331	0.00464648	0.14657	0.131586	0.309749	-0.17632	0.0475769	0.274	-0.0734033	0.447	0.788364	-0.241454	0.0341834	0.898588	-0.392627	1.97083e-07	1.74149e-06	0.0120131	0.787652	0.889514	0.104694	0.018338	0.612672	0.115983	0.0278225
656	115.04	Ethyl pyruvate	HMDB31643			-0.242274	0.00330036	0.0183122	-0.362063	0.000320151	0.00115663	0.0537132	0.308562	0.706396	0.0240482	0.826751	0.793512	0.0428455	0.675505	0.93526	-0.165926	0.0115908	0.306949	-0.31539	0.000861331	0.00464648	0.14657	0.131586	0.309749	-0.17632	0.0475769	0.274	-0.0734033	0.447	0.788364	-0.241454	0.0341834	0.898588	-0.392627	1.97083e-07	1.74149e-06	0.0120131	0.787652	0.889514	0.104694	0.018338	0.612672	0.115983	0.0278225
657	115.04	Acetoxyacetone	HMDB34466	11593		-0.242274	0.00330036	0.0183122	-0.362063	0.000320151	0.00115663	0.0537132	0.308562	0.706396	0.0240482	0.826751	0.793512	0.0428455	0.675505	0.93526	-0.165926	0.0115908	0.306949	-0.31539	0.000861331	0.00464648	0.14657	0.131586	0.309749	-0.17632	0.0475769	0.274	-0.0734033	0.447	0.788364	-0.241454	0.0341834	0.898588	-0.392627	1.97083e-07	1.74149e-06	0.0120131	0.787652	0.889514	0.104694	0.018338	0.612672	0.115983	0.0278225
658	115.052	L-Acetopine	HMDB39111	22675590		0.0830512	0.454103	0.427851	0.0443314	0.353442	0.250016	-0.0414425	0.622754	0.811605	0.0245362	0.80524	0.791682	-0.0203666	0.837053	0.94008	0.0963824	0.328159	0.533785	-0.0730319	0.18758	0.274873	-0.034821	0.670023	0.470621	-0.0485776	0.566942	0.431291	0.0928345	0.240569	0.788364	0.0561633	0.619759	0.933594	-0.049309	0.520418	0.330813	0.0605093	0.546858	0.889514	0.0451486	0.640035	0.939113	-0.0165777	0.874779
659	115.06	L-Proline	HMDB00162	145742	C00148	0.0599138	0.624542	0.503066	-0.283888	0.0267481	0.038195	0.182447	0.112537	0.64366	-0.263086	0.061553	0.71959	-0.187264	0.126897	0.93526	-0.128545	0.202697	0.488722	0.177921	0.0467939	0.109686	-0.159171	0.0782235	0.309749	-0.064786	0.412628	0.38435	0.0123675	0.865051	0.840068	-0.0322101	0.796624	0.94788	0.151699	0.120166	0.126641	-0.0466738	0.678912	0.889514	0.062736	0.450752	0.939113	-0.0655545	0.542451
660	115.06	D-Proline	HMDB03411	8988	C00763	0.0599138	0.624542	0.503066	-0.283888	0.0267481	0.038195	0.182447	0.112537	0.64366	-0.263086	0.061553	0.71959	-0.187264	0.126897	0.93526	-0.128545	0.202697	0.488722	0.177921	0.0467939	0.109686	-0.159171	0.0782235	0.309749	-0.064786	0.412628	0.38435	0.0123675	0.865051	0.840068	-0.0322101	0.796624	0.94788	0.151699	0.120166	0.126641	-0.0466738	0.678912	0.889514	0.062736	0.450752	0.939113	-0.0655545	0.542451
661	115.06	Acetamidopropanal	HMDB12880	5460495	C18170	0.0599138	0.624542	0.503066	-0.283888	0.0267481	0.038195	0.182447	0.112537	0.64366	-0.263086	0.061553	0.71959	-0.187264	0.126897	0.93526	-0.128545	0.202697	0.488722	0.177921	0.0467939	0.109686	-0.159171	0.0782235	0.309749	-0.064786	0.412628	0.38435	0.0123675	0.865051	0.840068	-0.0322101	0.796624	0.94788	0.151699	0.120166	0.126641	-0.0466738	0.678912	0.889514	0.062736	0.450752	0.939113	-0.0655545	0.542451
662	115.06	4-Amino-2-methylenebutanoic acid	HMDB30409	5318003		0.0599138	0.624542	0.503066	-0.283888	0.0267481	0.038195	0.182447	0.112537	0.64366	-0.263086	0.061553	0.71959	-0.187264	0.126897	0.93526	-0.128545	0.202697	0.488722	0.177921	0.0467939	0.109686	-0.159171	0.0782235	0.309749	-0.064786	0.412628	0.38435	0.0123675	0.865051	0.840068	-0.0322101	0.796624	0.94788	0.151699	0.120166	0.126641	-0.0466738	0.678912	0.889514	0.062736	0.450752	0.939113	-0.0655545	0.542451
663	115.06	Pterolactam	HMDB34208	181561		0.0599138	0.624542	0.503066	-0.283888	0.0267481	0.038195	0.182447	0.112537	0.64366	-0.263086	0.061553	0.71959	-0.187264	0.126897	0.93526	-0.128545	0.202697	0.488722	0.177921	0.0467939	0.109686	-0.159171	0.0782235	0.309749	-0.064786	0.412628	0.38435	0.0123675	0.865051	0.840068	-0.0322101	0.796624	0.94788	0.151699	0.120166	0.126641	-0.0466738	0.678912	0.889514	0.062736	0.450752	0.939113	-0.0655545	0.542451
664	115.077	Isoleucyl-Valine	HMDB28920			0.214901	0.0352403	0.0941027	-0.109778	0.27147	0.210131	0.0974747	0.335126	0.720193	0.153663	0.442035	0.725759	0.193445	0.479039	0.93526	-0.167811	0.186495	0.483574	0.0719865	0.620733	0.530613	0.327191	0.134823	0.309749	-0.385504	0.05132	0.274	-0.234362	0.282483	0.788364	-0.349157	0.116535	0.90892	-0.161589	0.242012	0.201453	0.0956655	0.301309	0.889514	0.0676177	0.386395	0.939113	0.106715	0.374757
665	115.077	Leucyl-Valine	HMDB28942			0.214901	0.0352403	0.0941027	-0.109778	0.27147	0.210131	0.0974747	0.335126	0.720193	0.153663	0.442035	0.725759	0.193445	0.479039	0.93526	-0.167811	0.186495	0.483574	0.0719865	0.620733	0.530613	0.327191	0.134823	0.309749	-0.385504	0.05132	0.274	-0.234362	0.282483	0.788364	-0.349157	0.116535	0.90892	-0.161589	0.242012	0.201453	0.0956655	0.301309	0.889514	0.0676177	0.386395	0.939113	0.106715	0.374757
666	115.077	Valyl-Isoleucine	HMDB29130			0.214901	0.0352403	0.0941027	-0.109778	0.27147	0.210131	0.0974747	0.335126	0.720193	0.153663	0.442035	0.725759	0.193445	0.479039	0.93526	-0.167811	0.186495	0.483574	0.0719865	0.620733	0.530613	0.327191	0.134823	0.309749	-0.385504	0.05132	0.274	-0.234362	0.282483	0.788364	-0.349157	0.116535	0.90892	-0.161589	0.242012	0.201453	0.0956655	0.301309	0.889514	0.0676177	0.386395	0.939113	0.106715	0.374757
667	115.077	Valyl-Leucine	HMDB29131			0.214901	0.0352403	0.0941027	-0.109778	0.27147	0.210131	0.0974747	0.335126	0.720193	0.153663	0.442035	0.725759	0.193445	0.479039	0.93526	-0.167811	0.186495	0.483574	0.0719865	0.620733	0.530613	0.327191	0.134823	0.309749	-0.385504	0.05132	0.274	-0.234362	0.282483	0.788364	-0.349157	0.116535	0.90892	-0.161589	0.242012	0.201453	0.0956655	0.301309	0.889514	0.0676177	0.386395	0.939113	0.106715	0.374757
668	115.077	Isopropyl propionate	HMDB30056	12508		0.214901	0.0352403	0.0941027	-0.109778	0.27147	0.210131	0.0974747	0.335126	0.720193	0.153663	0.442035	0.725759	0.193445	0.479039	0.93526	-0.167811	0.186495	0.483574	0.0719865	0.620733	0.530613	0.327191	0.134823	0.309749	-0.385504	0.05132	0.274	-0.234362	0.282483	0.788364	-0.349157	0.116535	0.90892	-0.161589	0.242012	0.201453	0.0956655	0.301309	0.889514	0.0676177	0.386395	0.939113	0.106715	0.374757
669	115.077	Propyl propionate	HMDB30059	7803		0.214901	0.0352403	0.0941027	-0.109778	0.27147	0.210131	0.0974747	0.335126	0.720193	0.153663	0.442035	0.725759	0.193445	0.479039	0.93526	-0.167811	0.186495	0.483574	0.0719865	0.620733	0.530613	0.327191	0.134823	0.309749	-0.385504	0.05132	0.274	-0.234362	0.282483	0.788364	-0.349157	0.116535	0.90892	-0.161589	0.242012	0.201453	0.0956655	0.301309	0.889514	0.0676177	0.386395	0.939113	0.106715	0.374757
670	115.077	2-Methylpropyl acetate	HMDB31246	8038		0.214901	0.0352403	0.0941027	-0.109778	0.27147	0.210131	0.0974747	0.335126	0.720193	0.153663	0.442035	0.725759	0.193445	0.479039	0.93526	-0.167811	0.186495	0.483574	0.0719865	0.620733	0.530613	0.327191	0.134823	0.309749	-0.385504	0.05132	0.274	-0.234362	0.282483	0.788364	-0.349157	0.116535	0.90892	-0.161589	0.242012	0.201453	0.0956655	0.301309	0.889514	0.0676177	0.386395	0.939113	0.106715	0.374757
671	115.077	Ethyl 2-methylpropanoate	HMDB31248	7342		0.214901	0.0352403	0.0941027	-0.109778	0.27147	0.210131	0.0974747	0.335126	0.720193	0.153663	0.442035	0.725759	0.193445	0.479039	0.93526	-0.167811	0.186495	0.483574	0.0719865	0.620733	0.530613	0.327191	0.134823	0.309749	-0.385504	0.05132	0.274	-0.234362	0.282483	0.788364	-0.349157	0.116535	0.90892	-0.161589	0.242012	0.201453	0.0956655	0.301309	0.889514	0.0676177	0.386395	0.939113	0.106715	0.374757
672	115.077	n-Butyl acetate	HMDB31325	31272	C12304	0.214901	0.0352403	0.0941027	-0.109778	0.27147	0.210131	0.0974747	0.335126	0.720193	0.153663	0.442035	0.725759	0.193445	0.479039	0.93526	-0.167811	0.186495	0.483574	0.0719865	0.620733	0.530613	0.327191	0.134823	0.309749	-0.385504	0.05132	0.274	-0.234362	0.282483	0.788364	-0.349157	0.116535	0.90892	-0.161589	0.242012	0.201453	0.0956655	0.301309	0.889514	0.0676177	0.386395	0.939113	0.106715	0.374757
673	115.077	Diacetone alcohol	HMDB31511	31256		0.214901	0.0352403	0.0941027	-0.109778	0.27147	0.210131	0.0974747	0.335126	0.720193	0.153663	0.442035	0.725759	0.193445	0.479039	0.93526	-0.167811	0.186495	0.483574	0.0719865	0.620733	0.530613	0.327191	0.134823	0.309749	-0.385504	0.05132	0.274	-0.234362	0.282483	0.788364	-0.349157	0.116535	0.90892	-0.161589	0.242012	0.201453	0.0956655	0.301309	0.889514	0.0676177	0.386395	0.939113	0.106715	0.374757
674	115.077	3-Methylbutyl formate	HMDB34163	8052	C12293	0.214901	0.0352403	0.0941027	-0.109778	0.27147	0.210131	0.0974747	0.335126	0.720193	0.153663	0.442035	0.725759	0.193445	0.479039	0.93526	-0.167811	0.186495	0.483574	0.0719865	0.620733	0.530613	0.327191	0.134823	0.309749	-0.385504	0.05132	0.274	-0.234362	0.282483	0.788364	-0.349157	0.116535	0.90892	-0.161589	0.242012	0.201453	0.0956655	0.301309	0.889514	0.0676177	0.386395	0.939113	0.106715	0.374757
675	115.077	2,2,4-Trimethyl-1,3-dioxolane	HMDB37266	62384		0.214901	0.0352403	0.0941027	-0.109778	0.27147	0.210131	0.0974747	0.335126	0.720193	0.153663	0.442035	0.725759	0.193445	0.479039	0.93526	-0.167811	0.186495	0.483574	0.0719865	0.620733	0.530613	0.327191	0.134823	0.309749	-0.385504	0.05132	0.274	-0.234362	0.282483	0.788364	-0.349157	0.116535	0.90892	-0.161589	0.242012	0.201453	0.0956655	0.301309	0.889514	0.0676177	0.386395	0.939113	0.106715	0.374757
676	115.077	2,4,5-Trimethyl-1,3-dioxolane	HMDB40279	102967		0.214901	0.0352403	0.0941027	-0.109778	0.27147	0.210131	0.0974747	0.335126	0.720193	0.153663	0.442035	0.725759	0.193445	0.479039	0.93526	-0.167811	0.186495	0.483574	0.0719865	0.620733	0.530613	0.327191	0.134823	0.309749	-0.385504	0.05132	0.274	-0.234362	0.282483	0.788364	-0.349157	0.116535	0.90892	-0.161589	0.242012	0.201453	0.0956655	0.301309	0.889514	0.0676177	0.386395	0.939113	0.106715	0.374757
677	115.077	Pentyl formate	HMDB40327	12529		0.214901	0.0352403	0.0941027	-0.109778	0.27147	0.210131	0.0974747	0.335126	0.720193	0.153663	0.442035	0.725759	0.193445	0.479039	0.93526	-0.167811	0.186495	0.483574	0.0719865	0.620733	0.530613	0.327191	0.134823	0.309749	-0.385504	0.05132	0.274	-0.234362	0.282483	0.788364	-0.349157	0.116535	0.90892	-0.161589	0.242012	0.201453	0.0956655	0.301309	0.889514	0.0676177	0.386395	0.939113	0.106715	0.374757
678	116.018	Homocysteine thiolactone	HMDB02287	107712		-0.396491	0.00561226	0.0271632	-0.42844	0.00481661	0.00992181	0.17548	0.109551	0.64366	-0.176478	0.0643973	0.71959	-0.19138	0.0124008	0.93526	-0.439621	3.78582e-05	0.0083031	-0.265813	0.00334484	0.0138868	-0.0975804	0.182731	0.31375	-0.044458	0.523325	0.421671	0.133373	0.13687	0.788364	-0.324348	0.00466073	0.362711	-0.416656	2.77443e-06	1.74474e-05	-0.0766873	0.416264	0.889514	0.17437	0.0748201	0.86409	0.0822554	0.392146
679	116.035	Acetylglycine	HMDB00532	10972		-0.0725131	0.144385	0.230106	-0.0249428	0.529174	0.32349	-0.00595513	0.911627	0.88734	-0.0523344	0.427309	0.724278	-0.0934743	0.370714	0.93526	0.0200958	0.710962	0.655237	-0.0331311	0.521235	0.487625	-0.156223	0.0836952	0.309749	0.0978898	0.23491	0.312262	0.077197	0.361274	0.788364	0.0254278	0.767405	0.94788	0.0103252	0.877897	0.44012	-0.0306219	0.548854	0.889514	0.0173935	0.728987	0.939113	-0.0894975	0.189226
680	116.035	L-2-Amino-3-oxobutanoic acid	HMDB06454	440033	C03508	-0.0725131	0.144385	0.230106	-0.0249428	0.529174	0.32349	-0.00595513	0.911627	0.88734	-0.0523344	0.427309	0.724278	-0.0934743	0.370714	0.93526	0.0200958	0.710962	0.655237	-0.0331311	0.521235	0.487625	-0.156223	0.0836952	0.309749	0.0978898	0.23491	0.312262	0.077197	0.361274	0.788364	0.0254278	0.767405	0.94788	0.0103252	0.877897	0.44012	-0.0306219	0.548854	0.889514	0.0173935	0.728987	0.939113	-0.0894975	0.189226
681	116.035	L-Aspartate-semialdehyde	HMDB12249	439235	C00441	-0.0725131	0.144385	0.230106	-0.0249428	0.529174	0.32349	-0.00595513	0.911627	0.88734	-0.0523344	0.427309	0.724278	-0.0934743	0.370714	0.93526	0.0200958	0.710962	0.655237	-0.0331311	0.521235	0.487625	-0.156223	0.0836952	0.309749	0.0978898	0.23491	0.312262	0.077197	0.361274	0.788364	0.0254278	0.767405	0.94788	0.0103252	0.877897	0.44012	-0.0306219	0.548854	0.889514	0.0173935	0.728987	0.939113	-0.0894975	0.189226
682	116.044	Methylacetoacetic acid	HMDB00310	7757		-0.234576	0.0139896	0.0513119	-0.30495	0.00120118	0.00344506	-0.0242421	0.698316	0.83672	0.11269	0.23566	0.71959	0.085397	0.310616	0.93526	-0.137545	0.049565	0.411436	-0.235999	0.0130162	0.0420905	0.067699	0.443469	0.397347	-0.16647	0.0213128	0.274	-0.0642405	0.423632	0.788364	-0.181629	0.0866741	0.90892	-0.330474	6.71316e-05	0.000264699	-0.0294786	0.648861	0.889514	0.135654	0.00812329	0.477715	0.123988	0.0406396
683	116.044	Levulinic acid	HMDB00720	11579		-0.234576	0.0139896	0.0513119	-0.30495	0.00120118	0.00344506	-0.0242421	0.698316	0.83672	0.11269	0.23566	0.71959	0.085397	0.310616	0.93526	-0.137545	0.049565	0.411436	-0.235999	0.0130162	0.0420905	0.067699	0.443469	0.397347	-0.16647	0.0213128	0.274	-0.0642405	0.423632	0.788364	-0.181629	0.0866741	0.90892	-0.330474	6.71316e-05	0.000264699	-0.0294786	0.648861	0.889514	0.135654	0.00812329	0.477715	0.123988	0.0406396
684	116.044	2-Oxovaleric acid	HMDB01865	74563	C06255	-0.234576	0.0139896	0.0513119	-0.30495	0.00120118	0.00344506	-0.0242421	0.698316	0.83672	0.11269	0.23566	0.71959	0.085397	0.310616	0.93526	-0.137545	0.049565	0.411436	-0.235999	0.0130162	0.0420905	0.067699	0.443469	0.397347	-0.16647	0.0213128	0.274	-0.0642405	0.423632	0.788364	-0.181629	0.0866741	0.90892	-0.330474	6.71316e-05	0.000264699	-0.0294786	0.648861	0.889514	0.135654	0.00812329	0.477715	0.123988	0.0406396
685	116.044	Ethyl pyruvate	HMDB31643			-0.234576	0.0139896	0.0513119	-0.30495	0.00120118	0.00344506	-0.0242421	0.698316	0.83672	0.11269	0.23566	0.71959	0.085397	0.310616	0.93526	-0.137545	0.049565	0.411436	-0.235999	0.0130162	0.0420905	0.067699	0.443469	0.397347	-0.16647	0.0213128	0.274	-0.0642405	0.423632	0.788364	-0.181629	0.0866741	0.90892	-0.330474	6.71316e-05	0.000264699	-0.0294786	0.648861	0.889514	0.135654	0.00812329	0.477715	0.123988	0.0406396
686	116.044	Acetoxyacetone	HMDB34466	11593		-0.234576	0.0139896	0.0513119	-0.30495	0.00120118	0.00344506	-0.0242421	0.698316	0.83672	0.11269	0.23566	0.71959	0.085397	0.310616	0.93526	-0.137545	0.049565	0.411436	-0.235999	0.0130162	0.0420905	0.067699	0.443469	0.397347	-0.16647	0.0213128	0.274	-0.0642405	0.423632	0.788364	-0.181629	0.0866741	0.90892	-0.330474	6.71316e-05	0.000264699	-0.0294786	0.648861	0.889514	0.135654	0.00812329	0.477715	0.123988	0.0406396
687	116.061	4-Coumaroylputrescine	HMDB33461			0	1	0.615375	0	1	0.472631	0	1	0.892624	0	1	0.816612	0	1	0.949974	0	1	0.720656	0	1	0.640645	0	1	0.558792	0	1	0.549368	0	1	0.856745	0	1	0.966084	0	1	0.469359	0	1	0.902067	0	1	0.949796	0	1
688	116.072	Betaine	HMDB00043	247	C00719	-0.135724	0.0263063	0.077192	-0.115719	0.011621	0.0195061	-0.0203135	0.640375	0.815657	-0.131851	0.125539	0.71959	-0.0625153	0.40556	0.93526	0.0213907	0.586387	0.623724	-0.036102	0.532147	0.49127	-0.158696	0.0275524	0.309749	0.0632583	0.274639	0.330093	0.0548625	0.467291	0.788364	-0.000590418	0.994201	0.965532	-0.0327429	0.504979	0.32549	-0.0387823	0.353867	0.889514	0.0112203	0.737311	0.939113	-0.0619416	0.179192
689	116.072	L-Valine	HMDB00883	6287	C00183	-0.135724	0.0263063	0.077192	-0.115719	0.011621	0.0195061	-0.0203135	0.640375	0.815657	-0.131851	0.125539	0.71959	-0.0625153	0.40556	0.93526	0.0213907	0.586387	0.623724	-0.036102	0.532147	0.49127	-0.158696	0.0275524	0.309749	0.0632583	0.274639	0.330093	0.0548625	0.467291	0.788364	-0.000590418	0.994201	0.965532	-0.0327429	0.504979	0.32549	-0.0387823	0.353867	0.889514	0.0112203	0.737311	0.939113	-0.0619416	0.179192
690	116.072	N-Methyl-a-aminoisobutyric acid	HMDB02141	6951124		-0.135724	0.0263063	0.077192	-0.115719	0.011621	0.0195061	-0.0203135	0.640375	0.815657	-0.131851	0.125539	0.71959	-0.0625153	0.40556	0.93526	0.0213907	0.586387	0.623724	-0.036102	0.532147	0.49127	-0.158696	0.0275524	0.309749	0.0632583	0.274639	0.330093	0.0548625	0.467291	0.788364	-0.000590418	0.994201	0.965532	-0.0327429	0.504979	0.32549	-0.0387823	0.353867	0.889514	0.0112203	0.737311	0.939113	-0.0619416	0.179192
691	116.072	5-Aminopentanoic acid	HMDB03355	138	C00431	-0.135724	0.0263063	0.077192	-0.115719	0.011621	0.0195061	-0.0203135	0.640375	0.815657	-0.131851	0.125539	0.71959	-0.0625153	0.40556	0.93526	0.0213907	0.586387	0.623724	-0.036102	0.532147	0.49127	-0.158696	0.0275524	0.309749	0.0632583	0.274639	0.330093	0.0548625	0.467291	0.788364	-0.000590418	0.994201	0.965532	-0.0327429	0.504979	0.32549	-0.0387823	0.353867	0.889514	0.0112203	0.737311	0.939113	-0.0619416	0.179192
692	116.072	Norvaline	HMDB13716	439575	C01799	-0.135724	0.0263063	0.077192	-0.115719	0.011621	0.0195061	-0.0203135	0.640375	0.815657	-0.131851	0.125539	0.71959	-0.0625153	0.40556	0.93526	0.0213907	0.586387	0.623724	-0.036102	0.532147	0.49127	-0.158696	0.0275524	0.309749	0.0632583	0.274639	0.330093	0.0548625	0.467291	0.788364	-0.000590418	0.994201	0.965532	-0.0327429	0.504979	0.32549	-0.0387823	0.353867	0.889514	0.0112203	0.737311	0.939113	-0.0619416	0.179192
693	116.113					-0.0185687	0.914008	0.594317	-0.167078	0.19419	0.16663	-0.0237915	0.852473	0.876147	-0.106401	0.522756	0.739482	0.0550992	0.636034	0.93526	-0.0225533	0.831927	0.685003	0.141613	0.616658	0.529088	-0.270111	0.365926	0.366434	0.230322	0.450246	0.396869	0.316686	0.281827	0.788364	0.287935	0.321344	0.90892	0.123675	0.346616	0.257384	0.000755656	0.996207	0.901583	-0.18625	0.377008	0.939113	-0.204316	0.2232
694	116.93					0.0696104	0.791939	0.560596	-0.0965434	0.463527	0.297511	0.115576	0.36592	0.730298	-0.243278	0.262502	0.71959	-0.135766	0.298972	0.93526	-0.100168	0.666615	0.648469	0.197305	0.229572	0.311727	0.218585	0.1057	0.309749	-0.213208	0.192356	0.29286	-0.388072	0.0261336	0.788364	-0.143373	0.423306	0.913814	-0.000827336	0.996495	0.469162	-0.153874	0.475461	0.889514	0.315397	0.162556	0.939113	0.292937	0.180735
695	116.965					0	1	0.615375	0	1	0.472631	0	1	0.892624	0	1	0.816612	0	1	0.949974	0	1	0.720656	0	1	0.640645	0	1	0.558792	0	1	0.549368	0	1	0.856745	0	1	0.966084	0	1	0.469359	0	1	0.902067	0	1	0.949796	0	1
696	116.974					-0.307045	0.31818	0.355073	0.361893	0.334492	0.240736	0.0072615	0.983317	0.888708	0.573185	0.196909	0.71959	0.303709	0.257878	0.93526	-0.0602187	0.772563	0.671385	-0.479382	0.129939	0.218205	0.452863	0.219623	0.316963	-0.53493	0.0674989	0.274089	-0.296948	0.497768	0.788364	-0.0300101	0.937955	0.96485	0.248399	0.52483	0.332127	-0.154604	0.67195	0.889514	0.0787265	0.767783	0.939113	0.262679	0.357619
697	117.02	Methylmalonic acid	HMDB00202	487	C02170	-0.186851	2.84124e-05	0.000536077	-0.144062	0.000292119	0.0010785	0.0142278	0.702225	0.837686	-0.0767075	0.0551605	0.71959	-0.0890913	0.282595	0.93526	-0.0753802	0.0844627	0.42831	-0.0943228	0.0038955	0.015807	-0.0784297	0.129085	0.309749	0.00732534	0.887077	0.520321	0.0263149	0.585566	0.797457	-0.101001	0.106389	0.90892	-0.0515323	0.252288	0.20681	-0.0220633	0.555991	0.889514	0.03299	0.279788	0.939113	-0.0496771	0.251706
698	117.02	Succinic acid	HMDB00254	1110	C00042	-0.186851	2.84124e-05	0.000536077	-0.144062	0.000292119	0.0010785	0.0142278	0.702225	0.837686	-0.0767075	0.0551605	0.71959	-0.0890913	0.282595	0.93526	-0.0753802	0.0844627	0.42831	-0.0943228	0.0038955	0.015807	-0.0784297	0.129085	0.309749	0.00732534	0.887077	0.520321	0.0263149	0.585566	0.797457	-0.101001	0.106389	0.90892	-0.0515323	0.252288	0.20681	-0.0220633	0.555991	0.889514	0.03299	0.279788	0.939113	-0.0496771	0.251706
699	117.02	Erythrono-1,4-lactone	HMDB00349	5325915		-0.186851	2.84124e-05	0.000536077	-0.144062	0.000292119	0.0010785	0.0142278	0.702225	0.837686	-0.0767075	0.0551605	0.71959	-0.0890913	0.282595	0.93526	-0.0753802	0.0844627	0.42831	-0.0943228	0.0038955	0.015807	-0.0784297	0.129085	0.309749	0.00732534	0.887077	0.520321	0.0263149	0.585566	0.797457	-0.101001	0.106389	0.90892	-0.0515323	0.252288	0.20681	-0.0220633	0.555991	0.889514	0.03299	0.279788	0.939113	-0.0496771	0.251706
700	117.02	Threonolactone	HMDB00940	2724794		-0.186851	2.84124e-05	0.000536077	-0.144062	0.000292119	0.0010785	0.0142278	0.702225	0.837686	-0.0767075	0.0551605	0.71959	-0.0890913	0.282595	0.93526	-0.0753802	0.0844627	0.42831	-0.0943228	0.0038955	0.015807	-0.0784297	0.129085	0.309749	0.00732534	0.887077	0.520321	0.0263149	0.585566	0.797457	-0.101001	0.106389	0.90892	-0.0515323	0.252288	0.20681	-0.0220633	0.555991	0.889514	0.03299	0.279788	0.939113	-0.0496771	0.251706
701	117.02	4-Hydroxy-2-oxobutanoic acid	HMDB31204	11963036		-0.186851	2.84124e-05	0.000536077	-0.144062	0.000292119	0.0010785	0.0142278	0.702225	0.837686	-0.0767075	0.0551605	0.71959	-0.0890913	0.282595	0.93526	-0.0753802	0.0844627	0.42831	-0.0943228	0.0038955	0.015807	-0.0784297	0.129085	0.309749	0.00732534	0.887077	0.520321	0.0263149	0.585566	0.797457	-0.101001	0.106389	0.90892	-0.0515323	0.252288	0.20681	-0.0220633	0.555991	0.889514	0.03299	0.279788	0.939113	-0.0496771	0.251706
702	117.02	xi-3-Hydroxy-2-oxobutanoic acid	HMDB39324	188958		-0.186851	2.84124e-05	0.000536077	-0.144062	0.000292119	0.0010785	0.0142278	0.702225	0.837686	-0.0767075	0.0551605	0.71959	-0.0890913	0.282595	0.93526	-0.0753802	0.0844627	0.42831	-0.0943228	0.0038955	0.015807	-0.0784297	0.129085	0.309749	0.00732534	0.887077	0.520321	0.0263149	0.585566	0.797457	-0.101001	0.106389	0.90892	-0.0515323	0.252288	0.20681	-0.0220633	0.555991	0.889514	0.03299	0.279788	0.939113	-0.0496771	0.251706
703	117.039	S-Methyl butanethioate	HMDB31191	62444		-0.162072	0.460011	0.430938	0.894551	0.187489	0.162251	-0.437156	0.333553	0.719032	0.248802	0.569731	0.749078	0.279215	0.525652	0.93526	0.331346	0.463023	0.581389	0.0325487	0.873275	0.610435	-0.258125	0.214917	0.31623	-0.0160278	0.971503	0.542069	0.222082	0.214081	0.788364	0.210299	0.296928	0.90892	0.111913	0.526357	0.332429	-0.0175105	0.890424	0.890127	-0.0409805	0.833586	0.939113	-0.0968858	0.310786
704	117.039	4-(Methylthio)-2-butanone	HMDB31316	61922		-0.162072	0.460011	0.430938	0.894551	0.187489	0.162251	-0.437156	0.333553	0.719032	0.248802	0.569731	0.749078	0.279215	0.525652	0.93526	0.331346	0.463023	0.581389	0.0325487	0.873275	0.610435	-0.258125	0.214917	0.31623	-0.0160278	0.971503	0.542069	0.222082	0.214081	0.788364	0.210299	0.296928	0.90892	0.111913	0.526357	0.332429	-0.0175105	0.890424	0.890127	-0.0409805	0.833586	0.939113	-0.0968858	0.310786
705	117.039	4-Mercapto-2-pentanone	HMDB32376	527393		-0.162072	0.460011	0.430938	0.894551	0.187489	0.162251	-0.437156	0.333553	0.719032	0.248802	0.569731	0.749078	0.279215	0.525652	0.93526	0.331346	0.463023	0.581389	0.0325487	0.873275	0.610435	-0.258125	0.214917	0.31623	-0.0160278	0.971503	0.542069	0.222082	0.214081	0.788364	0.210299	0.296928	0.90892	0.111913	0.526357	0.332429	-0.0175105	0.890424	0.890127	-0.0409805	0.833586	0.939113	-0.0968858	0.310786
706	117.039	S-Propyl thioacetate	HMDB33856	61295		-0.162072	0.460011	0.430938	0.894551	0.187489	0.162251	-0.437156	0.333553	0.719032	0.248802	0.569731	0.749078	0.279215	0.525652	0.93526	0.331346	0.463023	0.581389	0.0325487	0.873275	0.610435	-0.258125	0.214917	0.31623	-0.0160278	0.971503	0.542069	0.222082	0.214081	0.788364	0.210299	0.296928	0.90892	0.111913	0.526357	0.332429	-0.0175105	0.890424	0.890127	-0.0409805	0.833586	0.939113	-0.0968858	0.310786
707	117.039	3-Mercapto-2-pentanone	HMDB34896	62237		-0.162072	0.460011	0.430938	0.894551	0.187489	0.162251	-0.437156	0.333553	0.719032	0.248802	0.569731	0.749078	0.279215	0.525652	0.93526	0.331346	0.463023	0.581389	0.0325487	0.873275	0.610435	-0.258125	0.214917	0.31623	-0.0160278	0.971503	0.542069	0.222082	0.214081	0.788364	0.210299	0.296928	0.90892	0.111913	0.526357	0.332429	-0.0175105	0.890424	0.890127	-0.0409805	0.833586	0.939113	-0.0968858	0.310786
708	117.039	2-Mercapto-3-pentanone	HMDB35171	529635		-0.162072	0.460011	0.430938	0.894551	0.187489	0.162251	-0.437156	0.333553	0.719032	0.248802	0.569731	0.749078	0.279215	0.525652	0.93526	0.331346	0.463023	0.581389	0.0325487	0.873275	0.610435	-0.258125	0.214917	0.31623	-0.0160278	0.971503	0.542069	0.222082	0.214081	0.788364	0.210299	0.296928	0.90892	0.111913	0.526357	0.332429	-0.0175105	0.890424	0.890127	-0.0409805	0.833586	0.939113	-0.0968858	0.310786
709	117.039	Tetrahydro-2-methylthiophen-3-ol	HMDB35244	19957309		-0.162072	0.460011	0.430938	0.894551	0.187489	0.162251	-0.437156	0.333553	0.719032	0.248802	0.569731	0.749078	0.279215	0.525652	0.93526	0.331346	0.463023	0.581389	0.0325487	0.873275	0.610435	-0.258125	0.214917	0.31623	-0.0160278	0.971503	0.542069	0.222082	0.214081	0.788364	0.210299	0.296928	0.90892	0.111913	0.526357	0.332429	-0.0175105	0.890424	0.890127	-0.0409805	0.833586	0.939113	-0.0968858	0.310786
710	117.039	Tetrahydro-2-methyl-3-furanthiol	HMDB36138	62128		-0.162072	0.460011	0.430938	0.894551	0.187489	0.162251	-0.437156	0.333553	0.719032	0.248802	0.569731	0.749078	0.279215	0.525652	0.93526	0.331346	0.463023	0.581389	0.0325487	0.873275	0.610435	-0.258125	0.214917	0.31623	-0.0160278	0.971503	0.542069	0.222082	0.214081	0.788364	0.210299	0.296928	0.90892	0.111913	0.526357	0.332429	-0.0175105	0.890424	0.890127	-0.0409805	0.833586	0.939113	-0.0968858	0.310786
711	117.039	1-(Methylthio)-2-butanone	HMDB37193	61656		-0.162072	0.460011	0.430938	0.894551	0.187489	0.162251	-0.437156	0.333553	0.719032	0.248802	0.569731	0.749078	0.279215	0.525652	0.93526	0.331346	0.463023	0.581389	0.0325487	0.873275	0.610435	-0.258125	0.214917	0.31623	-0.0160278	0.971503	0.542069	0.222082	0.214081	0.788364	0.210299	0.296928	0.90892	0.111913	0.526357	0.332429	-0.0175105	0.890424	0.890127	-0.0409805	0.833586	0.939113	-0.0968858	0.310786
712	117.039	4-(Methylthio)butanal	HMDB37474	62000		-0.162072	0.460011	0.430938	0.894551	0.187489	0.162251	-0.437156	0.333553	0.719032	0.248802	0.569731	0.749078	0.279215	0.525652	0.93526	0.331346	0.463023	0.581389	0.0325487	0.873275	0.610435	-0.258125	0.214917	0.31623	-0.0160278	0.971503	0.542069	0.222082	0.214081	0.788364	0.210299	0.296928	0.90892	0.111913	0.526357	0.332429	-0.0175105	0.890424	0.890127	-0.0409805	0.833586	0.939113	-0.0968858	0.310786
713	117.039	xi-2-Methyl-1,3-oxathiane	HMDB39826	542685		-0.162072	0.460011	0.430938	0.894551	0.187489	0.162251	-0.437156	0.333553	0.719032	0.248802	0.569731	0.749078	0.279215	0.525652	0.93526	0.331346	0.463023	0.581389	0.0325487	0.873275	0.610435	-0.258125	0.214917	0.31623	-0.0160278	0.971503	0.542069	0.222082	0.214081	0.788364	0.210299	0.296928	0.90892	0.111913	0.526357	0.332429	-0.0175105	0.890424	0.890127	-0.0409805	0.833586	0.939113	-0.0968858	0.310786
714	117.039	3-(Methylthio)butanal	HMDB41491	61845		-0.162072	0.460011	0.430938	0.894551	0.187489	0.162251	-0.437156	0.333553	0.719032	0.248802	0.569731	0.749078	0.279215	0.525652	0.93526	0.331346	0.463023	0.581389	0.0325487	0.873275	0.610435	-0.258125	0.214917	0.31623	-0.0160278	0.971503	0.542069	0.222082	0.214081	0.788364	0.210299	0.296928	0.90892	0.111913	0.526357	0.332429	-0.0175105	0.890424	0.890127	-0.0409805	0.833586	0.939113	-0.0968858	0.310786
715	117.039	3-(Methylthio)-2-butanone	HMDB41558	103788		-0.162072	0.460011	0.430938	0.894551	0.187489	0.162251	-0.437156	0.333553	0.719032	0.248802	0.569731	0.749078	0.279215	0.525652	0.93526	0.331346	0.463023	0.581389	0.0325487	0.873275	0.610435	-0.258125	0.214917	0.31623	-0.0160278	0.971503	0.542069	0.222082	0.214081	0.788364	0.210299	0.296928	0.90892	0.111913	0.526357	0.332429	-0.0175105	0.890424	0.890127	-0.0409805	0.833586	0.939113	-0.0968858	0.310786
716	117.039	Acetylglycine	HMDB00532	10972		-0.162072	0.460011	0.430938	0.894551	0.187489	0.162251	-0.437156	0.333553	0.719032	0.248802	0.569731	0.749078	0.279215	0.525652	0.93526	0.331346	0.463023	0.581389	0.0325487	0.873275	0.610435	-0.258125	0.214917	0.31623	-0.0160278	0.971503	0.542069	0.222082	0.214081	0.788364	0.210299	0.296928	0.90892	0.111913	0.526357	0.332429	-0.0175105	0.890424	0.890127	-0.0409805	0.833586	0.939113	-0.0968858	0.310786
717	117.039	L-2-Amino-3-oxobutanoic acid	HMDB06454	440033	C03508	-0.162072	0.460011	0.430938	0.894551	0.187489	0.162251	-0.437156	0.333553	0.719032	0.248802	0.569731	0.749078	0.279215	0.525652	0.93526	0.331346	0.463023	0.581389	0.0325487	0.873275	0.610435	-0.258125	0.214917	0.31623	-0.0160278	0.971503	0.542069	0.222082	0.214081	0.788364	0.210299	0.296928	0.90892	0.111913	0.526357	0.332429	-0.0175105	0.890424	0.890127	-0.0409805	0.833586	0.939113	-0.0968858	0.310786
718	117.039	L-Aspartate-semialdehyde	HMDB12249	439235	C00441	-0.162072	0.460011	0.430938	0.894551	0.187489	0.162251	-0.437156	0.333553	0.719032	0.248802	0.569731	0.749078	0.279215	0.525652	0.93526	0.331346	0.463023	0.581389	0.0325487	0.873275	0.610435	-0.258125	0.214917	0.31623	-0.0160278	0.971503	0.542069	0.222082	0.214081	0.788364	0.210299	0.296928	0.90892	0.111913	0.526357	0.332429	-0.0175105	0.890424	0.890127	-0.0409805	0.833586	0.939113	-0.0968858	0.310786
719	117.046	5-Methoxytryptophan	HMDB02339	151018		-0.0703972	0.763339	0.552125	-0.028507	0.818356	0.42288	-0.0423309	0.781784	0.858495	0.111074	0.402034	0.71959	-0.449307	0.0143232	0.93526	0.072799	0.637608	0.638255	0	1	0.640645	0	1	0.558792	0.0665486	0.72395	0.474979	0.0406292	0.859797	0.840068	0.32538	0.104119	0.90892	0.100893	0.355555	0.261798	0.131083	0.370289	0.889514	-0.0167254	0.924932	0.944699	-0.0193777	0.882296
720	117.046	S-4-Hydroxymephenytoin	HMDB13894	119507		-0.0703972	0.763339	0.552125	-0.028507	0.818356	0.42288	-0.0423309	0.781784	0.858495	0.111074	0.402034	0.71959	-0.449307	0.0143232	0.93526	0.072799	0.637608	0.638255	0	1	0.640645	0	1	0.558792	0.0665486	0.72395	0.474979	0.0406292	0.859797	0.840068	0.32538	0.104119	0.90892	0.100893	0.355555	0.261798	0.131083	0.370289	0.889514	-0.0167254	0.924932	0.944699	-0.0193777	0.882296
721	117.046	7-Azaindolizine	HMDB33576	11018843		-0.0703972	0.763339	0.552125	-0.028507	0.818356	0.42288	-0.0423309	0.781784	0.858495	0.111074	0.402034	0.71959	-0.449307	0.0143232	0.93526	0.072799	0.637608	0.638255	0	1	0.640645	0	1	0.558792	0.0665486	0.72395	0.474979	0.0406292	0.859797	0.840068	0.32538	0.104119	0.90892	0.100893	0.355555	0.261798	0.131083	0.370289	0.889514	-0.0167254	0.924932	0.944699	-0.0193777	0.882296
722	117.046	5H-Cyclopentapyrazine	HMDB40040	12306192		-0.0703972	0.763339	0.552125	-0.028507	0.818356	0.42288	-0.0423309	0.781784	0.858495	0.111074	0.402034	0.71959	-0.449307	0.0143232	0.93526	0.072799	0.637608	0.638255	0	1	0.640645	0	1	0.558792	0.0665486	0.72395	0.474979	0.0406292	0.859797	0.840068	0.32538	0.104119	0.90892	0.100893	0.355555	0.261798	0.131083	0.370289	0.889514	-0.0167254	0.924932	0.944699	-0.0193777	0.882296
723	117.046	Methylacetoacetic acid	HMDB00310	7757		-0.0703972	0.763339	0.552125	-0.028507	0.818356	0.42288	-0.0423309	0.781784	0.858495	0.111074	0.402034	0.71959	-0.449307	0.0143232	0.93526	0.072799	0.637608	0.638255	0	1	0.640645	0	1	0.558792	0.0665486	0.72395	0.474979	0.0406292	0.859797	0.840068	0.32538	0.104119	0.90892	0.100893	0.355555	0.261798	0.131083	0.370289	0.889514	-0.0167254	0.924932	0.944699	-0.0193777	0.882296
724	117.046	Levulinic acid	HMDB00720	11579		-0.0703972	0.763339	0.552125	-0.028507	0.818356	0.42288	-0.0423309	0.781784	0.858495	0.111074	0.402034	0.71959	-0.449307	0.0143232	0.93526	0.072799	0.637608	0.638255	0	1	0.640645	0	1	0.558792	0.0665486	0.72395	0.474979	0.0406292	0.859797	0.840068	0.32538	0.104119	0.90892	0.100893	0.355555	0.261798	0.131083	0.370289	0.889514	-0.0167254	0.924932	0.944699	-0.0193777	0.882296
725	117.046	2-Oxovaleric acid	HMDB01865	74563	C06255	-0.0703972	0.763339	0.552125	-0.028507	0.818356	0.42288	-0.0423309	0.781784	0.858495	0.111074	0.402034	0.71959	-0.449307	0.0143232	0.93526	0.072799	0.637608	0.638255	0	1	0.640645	0	1	0.558792	0.0665486	0.72395	0.474979	0.0406292	0.859797	0.840068	0.32538	0.104119	0.90892	0.100893	0.355555	0.261798	0.131083	0.370289	0.889514	-0.0167254	0.924932	0.944699	-0.0193777	0.882296
726	117.046	Ethyl pyruvate	HMDB31643			-0.0703972	0.763339	0.552125	-0.028507	0.818356	0.42288	-0.0423309	0.781784	0.858495	0.111074	0.402034	0.71959	-0.449307	0.0143232	0.93526	0.072799	0.637608	0.638255	0	1	0.640645	0	1	0.558792	0.0665486	0.72395	0.474979	0.0406292	0.859797	0.840068	0.32538	0.104119	0.90892	0.100893	0.355555	0.261798	0.131083	0.370289	0.889514	-0.0167254	0.924932	0.944699	-0.0193777	0.882296
727	117.046	Acetoxyacetone	HMDB34466	11593		-0.0703972	0.763339	0.552125	-0.028507	0.818356	0.42288	-0.0423309	0.781784	0.858495	0.111074	0.402034	0.71959	-0.449307	0.0143232	0.93526	0.072799	0.637608	0.638255	0	1	0.640645	0	1	0.558792	0.0665486	0.72395	0.474979	0.0406292	0.859797	0.840068	0.32538	0.104119	0.90892	0.100893	0.355555	0.261798	0.131083	0.370289	0.889514	-0.0167254	0.924932	0.944699	-0.0193777	0.882296
728	117.056	3-Hydroxy-2-methyl-[R-(R,S)]-butanoic acid	HMDB00351	12313370		-0.153991	0.0446778	0.110155	-0.0675685	0.25315	0.200844	-0.0622717	0.111822	0.64366	7.82559e-05	0.998424	0.815893	0.0775181	0.458372	0.93526	-0.140956	0.0105729	0.301526	0.0223329	0.674006	0.550667	0.0167728	0.833775	0.515674	-0.0197978	0.782424	0.49283	-0.06908	0.357259	0.788364	-0.333098	0.00151068	0.160316	-0.0566933	0.152583	0.147788	0.0276682	0.458584	0.889514	-0.0420465	0.254706	0.939113	-0.00888709	0.796321
729	117.056	2-Methyl-3-hydroxybutyric acid	HMDB00354	160471		-0.153991	0.0446778	0.110155	-0.0675685	0.25315	0.200844	-0.0622717	0.111822	0.64366	7.82559e-05	0.998424	0.815893	0.0775181	0.458372	0.93526	-0.140956	0.0105729	0.301526	0.0223329	0.674006	0.550667	0.0167728	0.833775	0.515674	-0.0197978	0.782424	0.49283	-0.06908	0.357259	0.788364	-0.333098	0.00151068	0.160316	-0.0566933	0.152583	0.147788	0.0276682	0.458584	0.889514	-0.0420465	0.254706	0.939113	-0.00888709	0.796321
730	117.056	2-Ethylhydracrylic acid	HMDB00396	188979		-0.153991	0.0446778	0.110155	-0.0675685	0.25315	0.200844	-0.0622717	0.111822	0.64366	7.82559e-05	0.998424	0.815893	0.0775181	0.458372	0.93526	-0.140956	0.0105729	0.301526	0.0223329	0.674006	0.550667	0.0167728	0.833775	0.515674	-0.0197978	0.782424	0.49283	-0.06908	0.357259	0.788364	-0.333098	0.00151068	0.160316	-0.0566933	0.152583	0.147788	0.0276682	0.458584	0.889514	-0.0420465	0.254706	0.939113	-0.00888709	0.796321
731	117.056	3-Hydroxy-2-methyl-[S-(R,R)]-butanoic acid	HMDB00410	12313369		-0.153991	0.0446778	0.110155	-0.0675685	0.25315	0.200844	-0.0622717	0.111822	0.64366	7.82559e-05	0.998424	0.815893	0.0775181	0.458372	0.93526	-0.140956	0.0105729	0.301526	0.0223329	0.674006	0.550667	0.0167728	0.833775	0.515674	-0.0197978	0.782424	0.49283	-0.06908	0.357259	0.788364	-0.333098	0.00151068	0.160316	-0.0566933	0.152583	0.147788	0.0276682	0.458584	0.889514	-0.0420465	0.254706	0.939113	-0.00888709	0.796321
732	117.056	3-Hydroxyvaleric acid	HMDB00531	107802		-0.153991	0.0446778	0.110155	-0.0675685	0.25315	0.200844	-0.0622717	0.111822	0.64366	7.82559e-05	0.998424	0.815893	0.0775181	0.458372	0.93526	-0.140956	0.0105729	0.301526	0.0223329	0.674006	0.550667	0.0167728	0.833775	0.515674	-0.0197978	0.782424	0.49283	-0.06908	0.357259	0.788364	-0.333098	0.00151068	0.160316	-0.0566933	0.152583	0.147788	0.0276682	0.458584	0.889514	-0.0420465	0.254706	0.939113	-0.00888709	0.796321
733	117.056	Erythronilic acid	HMDB00642	11815846		-0.153991	0.0446778	0.110155	-0.0675685	0.25315	0.200844	-0.0622717	0.111822	0.64366	7.82559e-05	0.998424	0.815893	0.0775181	0.458372	0.93526	-0.140956	0.0105729	0.301526	0.0223329	0.674006	0.550667	0.0167728	0.833775	0.515674	-0.0197978	0.782424	0.49283	-0.06908	0.357259	0.788364	-0.333098	0.00151068	0.160316	-0.0566933	0.152583	0.147788	0.0276682	0.458584	0.889514	-0.0420465	0.254706	0.939113	-0.00888709	0.796321
734	117.056	3-Hydroxyisovaleric acid	HMDB00754	69362		-0.153991	0.0446778	0.110155	-0.0675685	0.25315	0.200844	-0.0622717	0.111822	0.64366	7.82559e-05	0.998424	0.815893	0.0775181	0.458372	0.93526	-0.140956	0.0105729	0.301526	0.0223329	0.674006	0.550667	0.0167728	0.833775	0.515674	-0.0197978	0.782424	0.49283	-0.06908	0.357259	0.788364	-0.333098	0.00151068	0.160316	-0.0566933	0.152583	0.147788	0.0276682	0.458584	0.889514	-0.0420465	0.254706	0.939113	-0.00888709	0.796321
735	117.056	2-Hydroxyvaleric acid	HMDB01863	98009		-0.153991	0.0446778	0.110155	-0.0675685	0.25315	0.200844	-0.0622717	0.111822	0.64366	7.82559e-05	0.998424	0.815893	0.0775181	0.458372	0.93526	-0.140956	0.0105729	0.301526	0.0223329	0.674006	0.550667	0.0167728	0.833775	0.515674	-0.0197978	0.782424	0.49283	-0.06908	0.357259	0.788364	-0.333098	0.00151068	0.160316	-0.0566933	0.152583	0.147788	0.0276682	0.458584	0.889514	-0.0420465	0.254706	0.939113	-0.00888709	0.796321
736	117.056	Ethyl lactate	HMDB40735	7344		-0.153991	0.0446778	0.110155	-0.0675685	0.25315	0.200844	-0.0622717	0.111822	0.64366	7.82559e-05	0.998424	0.815893	0.0775181	0.458372	0.93526	-0.140956	0.0105729	0.301526	0.0223329	0.674006	0.550667	0.0167728	0.833775	0.515674	-0.0197978	0.782424	0.49283	-0.06908	0.357259	0.788364	-0.333098	0.00151068	0.160316	-0.0566933	0.152583	0.147788	0.0276682	0.458584	0.889514	-0.0420465	0.254706	0.939113	-0.00888709	0.796321
737	117.056	Methyl 3-hydroxybutyrate	HMDB41603	15146		-0.153991	0.0446778	0.110155	-0.0675685	0.25315	0.200844	-0.0622717	0.111822	0.64366	7.82559e-05	0.998424	0.815893	0.0775181	0.458372	0.93526	-0.140956	0.0105729	0.301526	0.0223329	0.674006	0.550667	0.0167728	0.833775	0.515674	-0.0197978	0.782424	0.49283	-0.06908	0.357259	0.788364	-0.333098	0.00151068	0.160316	-0.0566933	0.152583	0.147788	0.0276682	0.458584	0.889514	-0.0420465	0.254706	0.939113	-0.00888709	0.796321
738	117.069					-0.107218	0.372481	0.386975	-0.157409	0.205473	0.17357	0.0354163	0.785913	0.859739	-0.217266	0.179306	0.71959	0.0180585	0.913909	0.943767	0.0913896	0.417676	0.564224	-0.0516638	0.750088	0.575555	-0.172399	0.334159	0.3534	0.0958522	0.429516	0.390385	-0.0089419	0.953626	0.85148	0.0197661	0.886848	0.962075	-0.0703423	0.57792	0.351503	-0.0208709	0.853314	0.889514	0.0281599	0.770476	0.939113	0.0768792	0.55278
739	117.075	Betaine	HMDB00043	247	C00719	-0.132226	0.0550428	0.12526	-0.0998846	0.0408287	0.0529154	-0.0252359	0.613287	0.80955	-0.155907	0.111831	0.71959	-0.0844014	0.315229	0.93526	0.0386429	0.403318	0.561704	0.00924049	0.898299	0.614168	-0.202937	0.0224551	0.309749	0.0811061	0.220521	0.305507	0.0642424	0.463808	0.788364	0.0636285	0.520898	0.924863	-0.0137885	0.811262	0.42273	-0.0454783	0.364097	0.889514	0.0106019	0.810406	0.939113	-0.0693038	0.213057
740	117.075	L-Valine	HMDB00883	6287	C00183	-0.132226	0.0550428	0.12526	-0.0998846	0.0408287	0.0529154	-0.0252359	0.613287	0.80955	-0.155907	0.111831	0.71959	-0.0844014	0.315229	0.93526	0.0386429	0.403318	0.561704	0.00924049	0.898299	0.614168	-0.202937	0.0224551	0.309749	0.0811061	0.220521	0.305507	0.0642424	0.463808	0.788364	0.0636285	0.520898	0.924863	-0.0137885	0.811262	0.42273	-0.0454783	0.364097	0.889514	0.0106019	0.810406	0.939113	-0.0693038	0.213057
741	117.075	N-Methyl-a-aminoisobutyric acid	HMDB02141	6951124		-0.132226	0.0550428	0.12526	-0.0998846	0.0408287	0.0529154	-0.0252359	0.613287	0.80955	-0.155907	0.111831	0.71959	-0.0844014	0.315229	0.93526	0.0386429	0.403318	0.561704	0.00924049	0.898299	0.614168	-0.202937	0.0224551	0.309749	0.0811061	0.220521	0.305507	0.0642424	0.463808	0.788364	0.0636285	0.520898	0.924863	-0.0137885	0.811262	0.42273	-0.0454783	0.364097	0.889514	0.0106019	0.810406	0.939113	-0.0693038	0.213057
742	117.075	5-Aminopentanoic acid	HMDB03355	138	C00431	-0.132226	0.0550428	0.12526	-0.0998846	0.0408287	0.0529154	-0.0252359	0.613287	0.80955	-0.155907	0.111831	0.71959	-0.0844014	0.315229	0.93526	0.0386429	0.403318	0.561704	0.00924049	0.898299	0.614168	-0.202937	0.0224551	0.309749	0.0811061	0.220521	0.305507	0.0642424	0.463808	0.788364	0.0636285	0.520898	0.924863	-0.0137885	0.811262	0.42273	-0.0454783	0.364097	0.889514	0.0106019	0.810406	0.939113	-0.0693038	0.213057
743	117.075	Norvaline	HMDB13716	439575	C01799	-0.132226	0.0550428	0.12526	-0.0998846	0.0408287	0.0529154	-0.0252359	0.613287	0.80955	-0.155907	0.111831	0.71959	-0.0844014	0.315229	0.93526	0.0386429	0.403318	0.561704	0.00924049	0.898299	0.614168	-0.202937	0.0224551	0.309749	0.0811061	0.220521	0.305507	0.0642424	0.463808	0.788364	0.0636285	0.520898	0.924863	-0.0137885	0.811262	0.42273	-0.0454783	0.364097	0.889514	0.0106019	0.810406	0.939113	-0.0693038	0.213057
744	118.023	Methylmalonic acid	HMDB00202	487	C02170	-0.159497	0.00104352	0.00795649	-0.174032	0.000104623	0.000478634	0.0168197	0.685189	0.831407	-0.082073	0.0987192	0.71959	-0.0992306	0.286456	0.93526	-0.0857911	0.0796795	0.422534	-0.10508	0.00208068	0.00940117	-0.101717	0.0824673	0.309749	0.0541042	0.338196	0.357629	0.0480974	0.385295	0.788364	-0.0591359	0.419516	0.913814	-0.0452219	0.349885	0.259027	-0.0161552	0.66476	0.889514	0.0530886	0.117381	0.918618	-0.0475804	0.290685
745	118.023	Succinic acid	HMDB00254	1110	C00042	-0.159497	0.00104352	0.00795649	-0.174032	0.000104623	0.000478634	0.0168197	0.685189	0.831407	-0.082073	0.0987192	0.71959	-0.0992306	0.286456	0.93526	-0.0857911	0.0796795	0.422534	-0.10508	0.00208068	0.00940117	-0.101717	0.0824673	0.309749	0.0541042	0.338196	0.357629	0.0480974	0.385295	0.788364	-0.0591359	0.419516	0.913814	-0.0452219	0.349885	0.259027	-0.0161552	0.66476	0.889514	0.0530886	0.117381	0.918618	-0.0475804	0.290685
746	118.023	Erythrono-1,4-lactone	HMDB00349	5325915		-0.159497	0.00104352	0.00795649	-0.174032	0.000104623	0.000478634	0.0168197	0.685189	0.831407	-0.082073	0.0987192	0.71959	-0.0992306	0.286456	0.93526	-0.0857911	0.0796795	0.422534	-0.10508	0.00208068	0.00940117	-0.101717	0.0824673	0.309749	0.0541042	0.338196	0.357629	0.0480974	0.385295	0.788364	-0.0591359	0.419516	0.913814	-0.0452219	0.349885	0.259027	-0.0161552	0.66476	0.889514	0.0530886	0.117381	0.918618	-0.0475804	0.290685
747	118.023	Threonolactone	HMDB00940	2724794		-0.159497	0.00104352	0.00795649	-0.174032	0.000104623	0.000478634	0.0168197	0.685189	0.831407	-0.082073	0.0987192	0.71959	-0.0992306	0.286456	0.93526	-0.0857911	0.0796795	0.422534	-0.10508	0.00208068	0.00940117	-0.101717	0.0824673	0.309749	0.0541042	0.338196	0.357629	0.0480974	0.385295	0.788364	-0.0591359	0.419516	0.913814	-0.0452219	0.349885	0.259027	-0.0161552	0.66476	0.889514	0.0530886	0.117381	0.918618	-0.0475804	0.290685
748	118.023	4-Hydroxy-2-oxobutanoic acid	HMDB31204	11963036		-0.159497	0.00104352	0.00795649	-0.174032	0.000104623	0.000478634	0.0168197	0.685189	0.831407	-0.082073	0.0987192	0.71959	-0.0992306	0.286456	0.93526	-0.0857911	0.0796795	0.422534	-0.10508	0.00208068	0.00940117	-0.101717	0.0824673	0.309749	0.0541042	0.338196	0.357629	0.0480974	0.385295	0.788364	-0.0591359	0.419516	0.913814	-0.0452219	0.349885	0.259027	-0.0161552	0.66476	0.889514	0.0530886	0.117381	0.918618	-0.0475804	0.290685
749	118.023	xi-3-Hydroxy-2-oxobutanoic acid	HMDB39324	188958		-0.159497	0.00104352	0.00795649	-0.174032	0.000104623	0.000478634	0.0168197	0.685189	0.831407	-0.082073	0.0987192	0.71959	-0.0992306	0.286456	0.93526	-0.0857911	0.0796795	0.422534	-0.10508	0.00208068	0.00940117	-0.101717	0.0824673	0.309749	0.0541042	0.338196	0.357629	0.0480974	0.385295	0.788364	-0.0591359	0.419516	0.913814	-0.0452219	0.349885	0.259027	-0.0161552	0.66476	0.889514	0.0530886	0.117381	0.918618	-0.0475804	0.290685
750	118.03	Dillapional	HMDB30582			0.160538	0.321923	0.356436	-0.199266	0.256004	0.201966	0.268737	0.145504	0.655728	-0.0551194	0.746792	0.780773	0.174112	0.471842	0.93526	-0.251449	0.0876827	0.433757	0.360043	0.0709278	0.147784	0.0702775	0.744665	0.490996	-0.262206	0.187545	0.290979	-0.136911	0.48765	0.788364	-0.260489	0.265147	0.90892	-0.108981	0.546312	0.340204	0.232312	0.172016	0.889514	-0.021072	0.883124	0.944592	0.100866	0.535271
751	118.03	Austdiol	HMDB30858	3520232		0.160538	0.321923	0.356436	-0.199266	0.256004	0.201966	0.268737	0.145504	0.655728	-0.0551194	0.746792	0.780773	0.174112	0.471842	0.93526	-0.251449	0.0876827	0.433757	0.360043	0.0709278	0.147784	0.0702775	0.744665	0.490996	-0.262206	0.187545	0.290979	-0.136911	0.48765	0.788364	-0.260489	0.265147	0.90892	-0.108981	0.546312	0.340204	0.232312	0.172016	0.889514	-0.021072	0.883124	0.944592	0.100866	0.535271
752	118.03	Apional	HMDB33096	9942770		0.160538	0.321923	0.356436	-0.199266	0.256004	0.201966	0.268737	0.145504	0.655728	-0.0551194	0.746792	0.780773	0.174112	0.471842	0.93526	-0.251449	0.0876827	0.433757	0.360043	0.0709278	0.147784	0.0702775	0.744665	0.490996	-0.262206	0.187545	0.290979	-0.136911	0.48765	0.788364	-0.260489	0.265147	0.90892	-0.108981	0.546312	0.340204	0.232312	0.172016	0.889514	-0.021072	0.883124	0.944592	0.100866	0.535271
753	118.03	(S)-2,3-Dihydro-7-hydroxy-2-methyl-4-oxo-4H-1-benzopyran-5-acetic acid	HMDB40407	591742		0.160538	0.321923	0.356436	-0.199266	0.256004	0.201966	0.268737	0.145504	0.655728	-0.0551194	0.746792	0.780773	0.174112	0.471842	0.93526	-0.251449	0.0876827	0.433757	0.360043	0.0709278	0.147784	0.0702775	0.744665	0.490996	-0.262206	0.187545	0.290979	-0.136911	0.48765	0.788364	-0.260489	0.265147	0.90892	-0.108981	0.546312	0.340204	0.232312	0.172016	0.889514	-0.021072	0.883124	0.944592	0.100866	0.535271
754	118.041	Glycyl-Tyrosine	HMDB28853			0.547952	0.182335	0.262013	-0.109863	0.784093	0.412004	0.0677828	0.861789	0.876685	-0.451932	0.360323	0.71959	0.0356213	0.857093	0.94008	-0.180541	0.41588	0.56373	-0.156335	0.326367	0.382788	0.0124864	0.952107	0.546404	-0.445923	0.031322	0.274	-0.191523	0.385962	0.788364	-0.561457	0.298427	0.90892	0.084163	0.712117	0.394865	-0.527188	0.189453	0.889514	0.45196	0.282584	0.939113	0.0912107	0.819943
755	118.041	Tyrosyl-Glycine	HMDB29105			0.547952	0.182335	0.262013	-0.109863	0.784093	0.412004	0.0677828	0.861789	0.876685	-0.451932	0.360323	0.71959	0.0356213	0.857093	0.94008	-0.180541	0.41588	0.56373	-0.156335	0.326367	0.382788	0.0124864	0.952107	0.546404	-0.445923	0.031322	0.274	-0.191523	0.385962	0.788364	-0.561457	0.298427	0.90892	0.084163	0.712117	0.394865	-0.527188	0.189453	0.889514	0.45196	0.282584	0.939113	0.0912107	0.819943
756	118.041	gamma-Glutaminyl-4-hydroxybenzene	HMDB29451			0.547952	0.182335	0.262013	-0.109863	0.784093	0.412004	0.0677828	0.861789	0.876685	-0.451932	0.360323	0.71959	0.0356213	0.857093	0.94008	-0.180541	0.41588	0.56373	-0.156335	0.326367	0.382788	0.0124864	0.952107	0.546404	-0.445923	0.031322	0.274	-0.191523	0.385962	0.788364	-0.561457	0.298427	0.90892	0.084163	0.712117	0.394865	-0.527188	0.189453	0.889514	0.45196	0.282584	0.939113	0.0912107	0.819943
757	118.041	Falimint	HMDB40988	68377		0.547952	0.182335	0.262013	-0.109863	0.784093	0.412004	0.0677828	0.861789	0.876685	-0.451932	0.360323	0.71959	0.0356213	0.857093	0.94008	-0.180541	0.41588	0.56373	-0.156335	0.326367	0.382788	0.0124864	0.952107	0.546404	-0.445923	0.031322	0.274	-0.191523	0.385962	0.788364	-0.561457	0.298427	0.90892	0.084163	0.712117	0.394865	-0.527188	0.189453	0.889514	0.45196	0.282584	0.939113	0.0912107	0.819943
758	118.041	S-Methyl butanethioate	HMDB31191	62444		0.547952	0.182335	0.262013	-0.109863	0.784093	0.412004	0.0677828	0.861789	0.876685	-0.451932	0.360323	0.71959	0.0356213	0.857093	0.94008	-0.180541	0.41588	0.56373	-0.156335	0.326367	0.382788	0.0124864	0.952107	0.546404	-0.445923	0.031322	0.274	-0.191523	0.385962	0.788364	-0.561457	0.298427	0.90892	0.084163	0.712117	0.394865	-0.527188	0.189453	0.889514	0.45196	0.282584	0.939113	0.0912107	0.819943
759	118.041	4-(Methylthio)-2-butanone	HMDB31316	61922		0.547952	0.182335	0.262013	-0.109863	0.784093	0.412004	0.0677828	0.861789	0.876685	-0.451932	0.360323	0.71959	0.0356213	0.857093	0.94008	-0.180541	0.41588	0.56373	-0.156335	0.326367	0.382788	0.0124864	0.952107	0.546404	-0.445923	0.031322	0.274	-0.191523	0.385962	0.788364	-0.561457	0.298427	0.90892	0.084163	0.712117	0.394865	-0.527188	0.189453	0.889514	0.45196	0.282584	0.939113	0.0912107	0.819943
760	118.041	4-Mercapto-2-pentanone	HMDB32376	527393		0.547952	0.182335	0.262013	-0.109863	0.784093	0.412004	0.0677828	0.861789	0.876685	-0.451932	0.360323	0.71959	0.0356213	0.857093	0.94008	-0.180541	0.41588	0.56373	-0.156335	0.326367	0.382788	0.0124864	0.952107	0.546404	-0.445923	0.031322	0.274	-0.191523	0.385962	0.788364	-0.561457	0.298427	0.90892	0.084163	0.712117	0.394865	-0.527188	0.189453	0.889514	0.45196	0.282584	0.939113	0.0912107	0.819943
761	118.041	S-Propyl thioacetate	HMDB33856	61295		0.547952	0.182335	0.262013	-0.109863	0.784093	0.412004	0.0677828	0.861789	0.876685	-0.451932	0.360323	0.71959	0.0356213	0.857093	0.94008	-0.180541	0.41588	0.56373	-0.156335	0.326367	0.382788	0.0124864	0.952107	0.546404	-0.445923	0.031322	0.274	-0.191523	0.385962	0.788364	-0.561457	0.298427	0.90892	0.084163	0.712117	0.394865	-0.527188	0.189453	0.889514	0.45196	0.282584	0.939113	0.0912107	0.819943
762	118.041	3-Mercapto-2-pentanone	HMDB34896	62237		0.547952	0.182335	0.262013	-0.109863	0.784093	0.412004	0.0677828	0.861789	0.876685	-0.451932	0.360323	0.71959	0.0356213	0.857093	0.94008	-0.180541	0.41588	0.56373	-0.156335	0.326367	0.382788	0.0124864	0.952107	0.546404	-0.445923	0.031322	0.274	-0.191523	0.385962	0.788364	-0.561457	0.298427	0.90892	0.084163	0.712117	0.394865	-0.527188	0.189453	0.889514	0.45196	0.282584	0.939113	0.0912107	0.819943
763	118.041	2-Mercapto-3-pentanone	HMDB35171	529635		0.547952	0.182335	0.262013	-0.109863	0.784093	0.412004	0.0677828	0.861789	0.876685	-0.451932	0.360323	0.71959	0.0356213	0.857093	0.94008	-0.180541	0.41588	0.56373	-0.156335	0.326367	0.382788	0.0124864	0.952107	0.546404	-0.445923	0.031322	0.274	-0.191523	0.385962	0.788364	-0.561457	0.298427	0.90892	0.084163	0.712117	0.394865	-0.527188	0.189453	0.889514	0.45196	0.282584	0.939113	0.0912107	0.819943
764	118.041	Tetrahydro-2-methylthiophen-3-ol	HMDB35244	19957309		0.547952	0.182335	0.262013	-0.109863	0.784093	0.412004	0.0677828	0.861789	0.876685	-0.451932	0.360323	0.71959	0.0356213	0.857093	0.94008	-0.180541	0.41588	0.56373	-0.156335	0.326367	0.382788	0.0124864	0.952107	0.546404	-0.445923	0.031322	0.274	-0.191523	0.385962	0.788364	-0.561457	0.298427	0.90892	0.084163	0.712117	0.394865	-0.527188	0.189453	0.889514	0.45196	0.282584	0.939113	0.0912107	0.819943
765	118.041	Tetrahydro-2-methyl-3-furanthiol	HMDB36138	62128		0.547952	0.182335	0.262013	-0.109863	0.784093	0.412004	0.0677828	0.861789	0.876685	-0.451932	0.360323	0.71959	0.0356213	0.857093	0.94008	-0.180541	0.41588	0.56373	-0.156335	0.326367	0.382788	0.0124864	0.952107	0.546404	-0.445923	0.031322	0.274	-0.191523	0.385962	0.788364	-0.561457	0.298427	0.90892	0.084163	0.712117	0.394865	-0.527188	0.189453	0.889514	0.45196	0.282584	0.939113	0.0912107	0.819943
766	118.041	1-(Methylthio)-2-butanone	HMDB37193	61656		0.547952	0.182335	0.262013	-0.109863	0.784093	0.412004	0.0677828	0.861789	0.876685	-0.451932	0.360323	0.71959	0.0356213	0.857093	0.94008	-0.180541	0.41588	0.56373	-0.156335	0.326367	0.382788	0.0124864	0.952107	0.546404	-0.445923	0.031322	0.274	-0.191523	0.385962	0.788364	-0.561457	0.298427	0.90892	0.084163	0.712117	0.394865	-0.527188	0.189453	0.889514	0.45196	0.282584	0.939113	0.0912107	0.819943
767	118.041	4-(Methylthio)butanal	HMDB37474	62000		0.547952	0.182335	0.262013	-0.109863	0.784093	0.412004	0.0677828	0.861789	0.876685	-0.451932	0.360323	0.71959	0.0356213	0.857093	0.94008	-0.180541	0.41588	0.56373	-0.156335	0.326367	0.382788	0.0124864	0.952107	0.546404	-0.445923	0.031322	0.274	-0.191523	0.385962	0.788364	-0.561457	0.298427	0.90892	0.084163	0.712117	0.394865	-0.527188	0.189453	0.889514	0.45196	0.282584	0.939113	0.0912107	0.819943
768	118.041	xi-2-Methyl-1,3-oxathiane	HMDB39826	542685		0.547952	0.182335	0.262013	-0.109863	0.784093	0.412004	0.0677828	0.861789	0.876685	-0.451932	0.360323	0.71959	0.0356213	0.857093	0.94008	-0.180541	0.41588	0.56373	-0.156335	0.326367	0.382788	0.0124864	0.952107	0.546404	-0.445923	0.031322	0.274	-0.191523	0.385962	0.788364	-0.561457	0.298427	0.90892	0.084163	0.712117	0.394865	-0.527188	0.189453	0.889514	0.45196	0.282584	0.939113	0.0912107	0.819943
769	118.041	3-(Methylthio)butanal	HMDB41491	61845		0.547952	0.182335	0.262013	-0.109863	0.784093	0.412004	0.0677828	0.861789	0.876685	-0.451932	0.360323	0.71959	0.0356213	0.857093	0.94008	-0.180541	0.41588	0.56373	-0.156335	0.326367	0.382788	0.0124864	0.952107	0.546404	-0.445923	0.031322	0.274	-0.191523	0.385962	0.788364	-0.561457	0.298427	0.90892	0.084163	0.712117	0.394865	-0.527188	0.189453	0.889514	0.45196	0.282584	0.939113	0.0912107	0.819943
770	118.041	3-(Methylthio)-2-butanone	HMDB41558	103788		0.547952	0.182335	0.262013	-0.109863	0.784093	0.412004	0.0677828	0.861789	0.876685	-0.451932	0.360323	0.71959	0.0356213	0.857093	0.94008	-0.180541	0.41588	0.56373	-0.156335	0.326367	0.382788	0.0124864	0.952107	0.546404	-0.445923	0.031322	0.274	-0.191523	0.385962	0.788364	-0.561457	0.298427	0.90892	0.084163	0.712117	0.394865	-0.527188	0.189453	0.889514	0.45196	0.282584	0.939113	0.0912107	0.819943
771	118.041	Acetylglycine	HMDB00532	10972		0.547952	0.182335	0.262013	-0.109863	0.784093	0.412004	0.0677828	0.861789	0.876685	-0.451932	0.360323	0.71959	0.0356213	0.857093	0.94008	-0.180541	0.41588	0.56373	-0.156335	0.326367	0.382788	0.0124864	0.952107	0.546404	-0.445923	0.031322	0.274	-0.191523	0.385962	0.788364	-0.561457	0.298427	0.90892	0.084163	0.712117	0.394865	-0.527188	0.189453	0.889514	0.45196	0.282584	0.939113	0.0912107	0.819943
772	118.041	L-2-Amino-3-oxobutanoic acid	HMDB06454	440033	C03508	0.547952	0.182335	0.262013	-0.109863	0.784093	0.412004	0.0677828	0.861789	0.876685	-0.451932	0.360323	0.71959	0.0356213	0.857093	0.94008	-0.180541	0.41588	0.56373	-0.156335	0.326367	0.382788	0.0124864	0.952107	0.546404	-0.445923	0.031322	0.274	-0.191523	0.385962	0.788364	-0.561457	0.298427	0.90892	0.084163	0.712117	0.394865	-0.527188	0.189453	0.889514	0.45196	0.282584	0.939113	0.0912107	0.819943
773	118.041	L-Aspartate-semialdehyde	HMDB12249	439235	C00441	0.547952	0.182335	0.262013	-0.109863	0.784093	0.412004	0.0677828	0.861789	0.876685	-0.451932	0.360323	0.71959	0.0356213	0.857093	0.94008	-0.180541	0.41588	0.56373	-0.156335	0.326367	0.382788	0.0124864	0.952107	0.546404	-0.445923	0.031322	0.274	-0.191523	0.385962	0.788364	-0.561457	0.298427	0.90892	0.084163	0.712117	0.394865	-0.527188	0.189453	0.889514	0.45196	0.282584	0.939113	0.0912107	0.819943
774	118.051	L-Threonine	HMDB00167	6288	C00188	0.0396099	0.726289	0.538509	-0.438788	0.000124715	0.00054821	0.201582	0.0296865	0.55155	-0.236179	0.0798477	0.71959	-0.162266	0.121685	0.93526	-0.191824	0.0159549	0.338086	0.0184772	0.834054	0.599941	-0.122582	0.193883	0.31375	-0.0965107	0.273892	0.330093	-0.00712047	0.927392	0.846614	-0.139124	0.299895	0.90892	-0.00879012	0.920081	0.450335	-0.0432632	0.692829	0.889514	0.0853863	0.310703	0.939113	-0.0863829	0.467854
775	118.051	L-Homoserine	HMDB00719	12647	C00263	0.0396099	0.726289	0.538509	-0.438788	0.000124715	0.00054821	0.201582	0.0296865	0.55155	-0.236179	0.0798477	0.71959	-0.162266	0.121685	0.93526	-0.191824	0.0159549	0.338086	0.0184772	0.834054	0.599941	-0.122582	0.193883	0.31375	-0.0965107	0.273892	0.330093	-0.00712047	0.927392	0.846614	-0.139124	0.299895	0.90892	-0.00879012	0.920081	0.450335	-0.0432632	0.692829	0.889514	0.0853863	0.310703	0.939113	-0.0863829	0.467854
776	118.051	L-Allothreonine	HMDB04041	99289	C05519	0.0396099	0.726289	0.538509	-0.438788	0.000124715	0.00054821	0.201582	0.0296865	0.55155	-0.236179	0.0798477	0.71959	-0.162266	0.121685	0.93526	-0.191824	0.0159549	0.338086	0.0184772	0.834054	0.599941	-0.122582	0.193883	0.31375	-0.0965107	0.273892	0.330093	-0.00712047	0.927392	0.846614	-0.139124	0.299895	0.90892	-0.00879012	0.920081	0.450335	-0.0432632	0.692829	0.889514	0.0853863	0.310703	0.939113	-0.0863829	0.467854
777	118.059	3-Hydroxy-2-methyl-[R-(R,S)]-butanoic acid	HMDB00351	12313370		0.131683	0.75074	0.548194	0.433858	0.146402	0.136249	-0.193178	0.447386	0.755443	-0.186097	0.343411	0.71959	0.3421	0.271455	0.93526	0.390916	0.0959997	0.442342	0	1	0.640645	0.0113281	0.966979	0.550838	0.340035	0.327796	0.351863	-0.143482	0.637711	0.803962	0.0536376	0.860128	0.957321	0.344679	0.335199	0.251852	-0.00213508	0.995788	0.901583	-0.437896	0.269818	0.939113	-0.335225	0.360983
778	118.059	2-Methyl-3-hydroxybutyric acid	HMDB00354	160471		0.131683	0.75074	0.548194	0.433858	0.146402	0.136249	-0.193178	0.447386	0.755443	-0.186097	0.343411	0.71959	0.3421	0.271455	0.93526	0.390916	0.0959997	0.442342	0	1	0.640645	0.0113281	0.966979	0.550838	0.340035	0.327796	0.351863	-0.143482	0.637711	0.803962	0.0536376	0.860128	0.957321	0.344679	0.335199	0.251852	-0.00213508	0.995788	0.901583	-0.437896	0.269818	0.939113	-0.335225	0.360983
779	118.059	2-Ethylhydracrylic acid	HMDB00396	188979		0.131683	0.75074	0.548194	0.433858	0.146402	0.136249	-0.193178	0.447386	0.755443	-0.186097	0.343411	0.71959	0.3421	0.271455	0.93526	0.390916	0.0959997	0.442342	0	1	0.640645	0.0113281	0.966979	0.550838	0.340035	0.327796	0.351863	-0.143482	0.637711	0.803962	0.0536376	0.860128	0.957321	0.344679	0.335199	0.251852	-0.00213508	0.995788	0.901583	-0.437896	0.269818	0.939113	-0.335225	0.360983
780	118.059	3-Hydroxy-2-methyl-[S-(R,R)]-butanoic acid	HMDB00410	12313369		0.131683	0.75074	0.548194	0.433858	0.146402	0.136249	-0.193178	0.447386	0.755443	-0.186097	0.343411	0.71959	0.3421	0.271455	0.93526	0.390916	0.0959997	0.442342	0	1	0.640645	0.0113281	0.966979	0.550838	0.340035	0.327796	0.351863	-0.143482	0.637711	0.803962	0.0536376	0.860128	0.957321	0.344679	0.335199	0.251852	-0.00213508	0.995788	0.901583	-0.437896	0.269818	0.939113	-0.335225	0.360983
781	118.059	3-Hydroxyvaleric acid	HMDB00531	107802		0.131683	0.75074	0.548194	0.433858	0.146402	0.136249	-0.193178	0.447386	0.755443	-0.186097	0.343411	0.71959	0.3421	0.271455	0.93526	0.390916	0.0959997	0.442342	0	1	0.640645	0.0113281	0.966979	0.550838	0.340035	0.327796	0.351863	-0.143482	0.637711	0.803962	0.0536376	0.860128	0.957321	0.344679	0.335199	0.251852	-0.00213508	0.995788	0.901583	-0.437896	0.269818	0.939113	-0.335225	0.360983
782	118.059	Erythronilic acid	HMDB00642	11815846		0.131683	0.75074	0.548194	0.433858	0.146402	0.136249	-0.193178	0.447386	0.755443	-0.186097	0.343411	0.71959	0.3421	0.271455	0.93526	0.390916	0.0959997	0.442342	0	1	0.640645	0.0113281	0.966979	0.550838	0.340035	0.327796	0.351863	-0.143482	0.637711	0.803962	0.0536376	0.860128	0.957321	0.344679	0.335199	0.251852	-0.00213508	0.995788	0.901583	-0.437896	0.269818	0.939113	-0.335225	0.360983
783	118.059	3-Hydroxyisovaleric acid	HMDB00754	69362		0.131683	0.75074	0.548194	0.433858	0.146402	0.136249	-0.193178	0.447386	0.755443	-0.186097	0.343411	0.71959	0.3421	0.271455	0.93526	0.390916	0.0959997	0.442342	0	1	0.640645	0.0113281	0.966979	0.550838	0.340035	0.327796	0.351863	-0.143482	0.637711	0.803962	0.0536376	0.860128	0.957321	0.344679	0.335199	0.251852	-0.00213508	0.995788	0.901583	-0.437896	0.269818	0.939113	-0.335225	0.360983
784	118.059	2-Hydroxyvaleric acid	HMDB01863	98009		0.131683	0.75074	0.548194	0.433858	0.146402	0.136249	-0.193178	0.447386	0.755443	-0.186097	0.343411	0.71959	0.3421	0.271455	0.93526	0.390916	0.0959997	0.442342	0	1	0.640645	0.0113281	0.966979	0.550838	0.340035	0.327796	0.351863	-0.143482	0.637711	0.803962	0.0536376	0.860128	0.957321	0.344679	0.335199	0.251852	-0.00213508	0.995788	0.901583	-0.437896	0.269818	0.939113	-0.335225	0.360983
785	118.059	Ethyl lactate	HMDB40735	7344		0.131683	0.75074	0.548194	0.433858	0.146402	0.136249	-0.193178	0.447386	0.755443	-0.186097	0.343411	0.71959	0.3421	0.271455	0.93526	0.390916	0.0959997	0.442342	0	1	0.640645	0.0113281	0.966979	0.550838	0.340035	0.327796	0.351863	-0.143482	0.637711	0.803962	0.0536376	0.860128	0.957321	0.344679	0.335199	0.251852	-0.00213508	0.995788	0.901583	-0.437896	0.269818	0.939113	-0.335225	0.360983
786	118.059	Methyl 3-hydroxybutyrate	HMDB41603	15146		0.131683	0.75074	0.548194	0.433858	0.146402	0.136249	-0.193178	0.447386	0.755443	-0.186097	0.343411	0.71959	0.3421	0.271455	0.93526	0.390916	0.0959997	0.442342	0	1	0.640645	0.0113281	0.966979	0.550838	0.340035	0.327796	0.351863	-0.143482	0.637711	0.803962	0.0536376	0.860128	0.957321	0.344679	0.335199	0.251852	-0.00213508	0.995788	0.901583	-0.437896	0.269818	0.939113	-0.335225	0.360983
787	118.076					-0.102928	0.380647	0.390664	-0.117954	0.212144	0.177811	-0.00786396	0.939297	0.88734	-0.112783	0.449067	0.726881	-0.0575938	0.611873	0.93526	0.0466406	0.698108	0.653429	0.103014	0.342543	0.391915	-0.176998	0.149947	0.309749	0.0227787	0.852676	0.510784	0.109368	0.49513	0.788364	0.147549	0.439185	0.913814	0.0382244	0.806373	0.421046	0.057387	0.565097	0.889514	-0.083556	0.432942	0.939113	-0.176479	0.142425
788	118.925					0.0829806	0.407983	0.404258	0.121291	0.0780959	0.086539	0.00180233	0.969974	0.887878	0.116083	0.364368	0.71959	0.113575	0.422911	0.93526	-0.0357649	0.612068	0.631864	0.0250039	0.831818	0.599523	0.248422	0.0745964	0.309749	-0.258219	0.0174296	0.274	-0.157382	0.256405	0.788364	-0.133147	0.230536	0.90892	-0.0640585	0.362144	0.263739	0.0566071	0.307482	0.889514	0.0578661	0.289125	0.939113	0.110288	0.131146
789	118.936					0.183675	0.146406	0.231997	0	1	0.472631	-0.166787	0.213906	0.676619	0.238972	0.0583438	0.71959	0.0145072	0.908056	0.943093	0.107678	0.47027	0.582445	0	1	0.640645	0	1	0.558792	-0.232987	0.189354	0.292054	-0.491545	0.0178713	0.788364	0	1	0.966084	-0.0889013	0.32491	0.246847	0.0575602	0.736004	0.889514	-0.156725	0.414367	0.939113	0.0640535	0.730183
790	118.947					-0.202084	0.430035	0.415668	-0.0177793	0.936844	0.45815	0.257969	0.147445	0.655728	0.110662	0.480333	0.73237	-0.101602	0.521861	0.93526	-0.246864	0.185223	0.481401	0.0722112	0.695393	0.560074	0.39561	0.0132862	0.309749	-0.412745	0.022285	0.274	-0.213443	0.127084	0.788364	-0.340752	0.0976885	0.90892	0.059176	0.716261	0.396333	0.135053	0.349764	0.889514	0.0717104	0.452767	0.939113	-0.0995511	0.399595
791	118.979					-0.311003	0.199203	0.27581	0.156599	0.681323	0.377689	0.05985	0.71301	0.839421	0.246106	0.426692	0.724278	0.263984	0.163956	0.93526	-0.28212	0.0584211	0.412395	-0.317723	0.160673	0.25015	0.414218	0.134886	0.309749	-0.569429	0.100202	0.274089	-0.258906	0.381837	0.788364	-0.052396	0.866247	0.957542	-0.0539061	0.773066	0.413052	0.09158	0.602962	0.889514	-0.145877	0.305957	0.939113	0.0281414	0.850269
792	118.993					0.019132	0.829555	0.570211	0.0698283	0.502078	0.31244	-0.0727009	0.459259	0.756428	-0.0495889	0.589629	0.751668	0.122333	0.120254	0.93526	0.00813709	0.901384	0.700845	0.112991	0.351271	0.396598	0.00498905	0.968188	0.551217	-0.0208955	0.860712	0.512514	0.00560755	0.961006	0.852357	-0.0898065	0.486825	0.922677	0.0138978	0.828662	0.427246	0.0242615	0.758167	0.889514	-0.0112387	0.906837	0.944699	0.0344713	0.680437
793	118.995					-0.207046	0.167756	0.251508	-0.254379	0.0829596	0.0908106	0.105424	0.555683	0.790262	0.0246821	0.875423	0.797706	-0.0902933	0.623345	0.93526	0.146835	0.366876	0.548615	0.260285	0.338612	0.388765	-0.18615	0.202188	0.313783	-0.0229805	0.727247	0.476189	-0.0844169	0.412002	0.788364	-0.0696586	0.546138	0.927022	0.00767598	0.94597	0.454796	-0.0850941	0.330162	0.889514	0.0961276	0.379385	0.939113	0.0375562	0.633359
794	119.013	D-Erythro-imidazole-glycerol-phosphate	HMDB12208	440431	C04666	-0.188486	0.136222	0.221945	0.0224221	0.882177	0.442416	0.0279636	0.817953	0.86935	0.378763	0.0603198	0.71959	0.194755	0.369783	0.93526	-0.214982	0.201628	0.488722	-0.162725	0.300781	0.364578	0.356637	0.0780198	0.309749	-0.456513	0.232599	0.31084	-0.320652	0.165966	0.788364	-0.165808	0.512469	0.924863	0.241502	0.0428605	0.0594626	-0.250755	0.202689	0.889514	0.150257	0.418815	0.939113	0.250515	0.244252
795	119.024	Marcanine A	HMDB33757	10105653		-0.139631	0.665801	0.519306	-0.0437707	0.871353	0.438817	0.144981	0.343402	0.723491	-0.24993	0.12222	0.71959	-0.115261	0.477465	0.93526	-0.0567027	0.643195	0.640715	0.0236759	0.932884	0.623133	-0.240171	0.304703	0.343958	-0.236178	0.595496	0.439981	0.284033	0.143425	0.788364	0.17412	0.398485	0.90892	0.0696286	0.56747	0.348468	-0.268662	0.276198	0.889514	0.1322	0.591952	0.939113	0.217449	0.378226
796	119.024	S-Phenylmercapturic acid	HMDB42011	95526		-0.139631	0.665801	0.519306	-0.0437707	0.871353	0.438817	0.144981	0.343402	0.723491	-0.24993	0.12222	0.71959	-0.115261	0.477465	0.93526	-0.0567027	0.643195	0.640715	0.0236759	0.932884	0.623133	-0.240171	0.304703	0.343958	-0.236178	0.595496	0.439981	0.284033	0.143425	0.788364	0.17412	0.398485	0.90892	0.0696286	0.56747	0.348468	-0.268662	0.276198	0.889514	0.1322	0.591952	0.939113	0.217449	0.378226
797	119.035	D-glycero-L-galacto-Octulose	HMDB29954			-0.107806	0.0238573	0.0715845	-0.150554	0.0016761	0.00444731	0.0593527	0.243432	0.690388	-0.064462	0.338029	0.71959	-0.0380617	0.561084	0.93526	-0.0765719	0.160907	0.467658	-0.0870146	0.089798	0.172677	-0.0510604	0.246281	0.321382	-0.0543958	0.241073	0.314635	-0.0154924	0.673891	0.810191	-0.0711478	0.137599	0.90892	-0.0921935	0.0559561	0.0722133	0.00589351	0.915296	0.890127	0.0124033	0.7785	0.939113	-0.0250804	0.607645
798	119.035	(S)-3,4-Dihydroxybutyric acid	HMDB00337	150929		-0.107806	0.0238573	0.0715845	-0.150554	0.0016761	0.00444731	0.0593527	0.243432	0.690388	-0.064462	0.338029	0.71959	-0.0380617	0.561084	0.93526	-0.0765719	0.160907	0.467658	-0.0870146	0.089798	0.172677	-0.0510604	0.246281	0.321382	-0.0543958	0.241073	0.314635	-0.0154924	0.673891	0.810191	-0.0711478	0.137599	0.90892	-0.0921935	0.0559561	0.0722133	0.00589351	0.915296	0.890127	0.0124033	0.7785	0.939113	-0.0250804	0.607645
799	119.035	2,4-Dihydroxybutanoic acid	HMDB00360	192742		-0.107806	0.0238573	0.0715845	-0.150554	0.0016761	0.00444731	0.0593527	0.243432	0.690388	-0.064462	0.338029	0.71959	-0.0380617	0.561084	0.93526	-0.0765719	0.160907	0.467658	-0.0870146	0.089798	0.172677	-0.0510604	0.246281	0.321382	-0.0543958	0.241073	0.314635	-0.0154924	0.673891	0.810191	-0.0711478	0.137599	0.90892	-0.0921935	0.0559561	0.0722133	0.00589351	0.915296	0.890127	0.0124033	0.7785	0.939113	-0.0250804	0.607645
800	119.035	4-Deoxyerythronic acid	HMDB00498	13120901		-0.107806	0.0238573	0.0715845	-0.150554	0.0016761	0.00444731	0.0593527	0.243432	0.690388	-0.064462	0.338029	0.71959	-0.0380617	0.561084	0.93526	-0.0765719	0.160907	0.467658	-0.0870146	0.089798	0.172677	-0.0510604	0.246281	0.321382	-0.0543958	0.241073	0.314635	-0.0154924	0.673891	0.810191	-0.0711478	0.137599	0.90892	-0.0921935	0.0559561	0.0722133	0.00589351	0.915296	0.890127	0.0124033	0.7785	0.939113	-0.0250804	0.607645
801	119.035	Purine	HMDB01366	1044	C15587	-0.107806	0.0238573	0.0715845	-0.150554	0.0016761	0.00444731	0.0593527	0.243432	0.690388	-0.064462	0.338029	0.71959	-0.0380617	0.561084	0.93526	-0.0765719	0.160907	0.467658	-0.0870146	0.089798	0.172677	-0.0510604	0.246281	0.321382	-0.0543958	0.241073	0.314635	-0.0154924	0.673891	0.810191	-0.0711478	0.137599	0.90892	-0.0921935	0.0559561	0.0722133	0.00589351	0.915296	0.890127	0.0124033	0.7785	0.939113	-0.0250804	0.607645
802	119.035	4-Deoxythreonic acid	HMDB02453	10964471		-0.107806	0.0238573	0.0715845	-0.150554	0.0016761	0.00444731	0.0593527	0.243432	0.690388	-0.064462	0.338029	0.71959	-0.0380617	0.561084	0.93526	-0.0765719	0.160907	0.467658	-0.0870146	0.089798	0.172677	-0.0510604	0.246281	0.321382	-0.0543958	0.241073	0.314635	-0.0154924	0.673891	0.810191	-0.0711478	0.137599	0.90892	-0.0921935	0.0559561	0.0722133	0.00589351	0.915296	0.890127	0.0124033	0.7785	0.939113	-0.0250804	0.607645
803	119.035	A,b-Dihydroxyisobutyric acid	HMDB02601	560781		-0.107806	0.0238573	0.0715845	-0.150554	0.0016761	0.00444731	0.0593527	0.243432	0.690388	-0.064462	0.338029	0.71959	-0.0380617	0.561084	0.93526	-0.0765719	0.160907	0.467658	-0.0870146	0.089798	0.172677	-0.0510604	0.246281	0.321382	-0.0543958	0.241073	0.314635	-0.0154924	0.673891	0.810191	-0.0711478	0.137599	0.90892	-0.0921935	0.0559561	0.0722133	0.00589351	0.915296	0.890127	0.0124033	0.7785	0.939113	-0.0250804	0.607645
804	119.035	Erythrose	HMDB02649	439574	C01796	-0.107806	0.0238573	0.0715845	-0.150554	0.0016761	0.00444731	0.0593527	0.243432	0.690388	-0.064462	0.338029	0.71959	-0.0380617	0.561084	0.93526	-0.0765719	0.160907	0.467658	-0.0870146	0.089798	0.172677	-0.0510604	0.246281	0.321382	-0.0543958	0.241073	0.314635	-0.0154924	0.673891	0.810191	-0.0711478	0.137599	0.90892	-0.0921935	0.0559561	0.0722133	0.00589351	0.915296	0.890127	0.0124033	0.7785	0.939113	-0.0250804	0.607645
805	119.035	L-Erythrulose	HMDB06293	5460032	C02045	-0.107806	0.0238573	0.0715845	-0.150554	0.0016761	0.00444731	0.0593527	0.243432	0.690388	-0.064462	0.338029	0.71959	-0.0380617	0.561084	0.93526	-0.0765719	0.160907	0.467658	-0.0870146	0.089798	0.172677	-0.0510604	0.246281	0.321382	-0.0543958	0.241073	0.314635	-0.0154924	0.673891	0.810191	-0.0711478	0.137599	0.90892	-0.0921935	0.0559561	0.0722133	0.00589351	0.915296	0.890127	0.0124033	0.7785	0.939113	-0.0250804	0.607645
806	119.054	3-Mercapto-2-methyl-1-butanol	HMDB32373	22327742		-0.0249388	0.851841	0.577155	-0.483083	0.00108892	0.00320499	0.279383	0.0279112	0.548894	-0.214219	0.126057	0.71959	-0.189669	0.110987	0.93526	-0.207819	0.0126923	0.309299	0.0468556	0.670557	0.549599	-0.11727	0.284928	0.337328	-0.0547887	0.48793	0.411854	0.0283701	0.71729	0.821711	-0.107512	0.340728	0.90892	0.0098716	0.921391	0.450335	-0.107727	0.398213	0.889514	0.132423	0.203908	0.939113	-0.0466587	0.744349
807	119.054	3-Mercapto-3-methyl-1-butanol	HMDB36149	520682		-0.0249388	0.851841	0.577155	-0.483083	0.00108892	0.00320499	0.279383	0.0279112	0.548894	-0.214219	0.126057	0.71959	-0.189669	0.110987	0.93526	-0.207819	0.0126923	0.309299	0.0468556	0.670557	0.549599	-0.11727	0.284928	0.337328	-0.0547887	0.48793	0.411854	0.0283701	0.71729	0.821711	-0.107512	0.340728	0.90892	0.0098716	0.921391	0.450335	-0.107727	0.398213	0.889514	0.132423	0.203908	0.939113	-0.0466587	0.744349
808	119.054	xi-2-Mercapto-3-methyl-1-butanol	HMDB39781	14249191		-0.0249388	0.851841	0.577155	-0.483083	0.00108892	0.00320499	0.279383	0.0279112	0.548894	-0.214219	0.126057	0.71959	-0.189669	0.110987	0.93526	-0.207819	0.0126923	0.309299	0.0468556	0.670557	0.549599	-0.11727	0.284928	0.337328	-0.0547887	0.48793	0.411854	0.0283701	0.71729	0.821711	-0.107512	0.340728	0.90892	0.0098716	0.921391	0.450335	-0.107727	0.398213	0.889514	0.132423	0.203908	0.939113	-0.0466587	0.744349
809	119.054	4-(Methylthio)-2-butanol	HMDB41476	12659797		-0.0249388	0.851841	0.577155	-0.483083	0.00108892	0.00320499	0.279383	0.0279112	0.548894	-0.214219	0.126057	0.71959	-0.189669	0.110987	0.93526	-0.207819	0.0126923	0.309299	0.0468556	0.670557	0.549599	-0.11727	0.284928	0.337328	-0.0547887	0.48793	0.411854	0.0283701	0.71729	0.821711	-0.107512	0.340728	0.90892	0.0098716	0.921391	0.450335	-0.107727	0.398213	0.889514	0.132423	0.203908	0.939113	-0.0466587	0.744349
810	119.054	4-(Methylthio)-1-butanol	HMDB41562	519793		-0.0249388	0.851841	0.577155	-0.483083	0.00108892	0.00320499	0.279383	0.0279112	0.548894	-0.214219	0.126057	0.71959	-0.189669	0.110987	0.93526	-0.207819	0.0126923	0.309299	0.0468556	0.670557	0.549599	-0.11727	0.284928	0.337328	-0.0547887	0.48793	0.411854	0.0283701	0.71729	0.821711	-0.107512	0.340728	0.90892	0.0098716	0.921391	0.450335	-0.107727	0.398213	0.889514	0.132423	0.203908	0.939113	-0.0466587	0.744349
811	119.054	L-Threonine	HMDB00167	6288	C00188	-0.0249388	0.851841	0.577155	-0.483083	0.00108892	0.00320499	0.279383	0.0279112	0.548894	-0.214219	0.126057	0.71959	-0.189669	0.110987	0.93526	-0.207819	0.0126923	0.309299	0.0468556	0.670557	0.549599	-0.11727	0.284928	0.337328	-0.0547887	0.48793	0.411854	0.0283701	0.71729	0.821711	-0.107512	0.340728	0.90892	0.0098716	0.921391	0.450335	-0.107727	0.398213	0.889514	0.132423	0.203908	0.939113	-0.0466587	0.744349
812	119.054	L-Homoserine	HMDB00719	12647	C00263	-0.0249388	0.851841	0.577155	-0.483083	0.00108892	0.00320499	0.279383	0.0279112	0.548894	-0.214219	0.126057	0.71959	-0.189669	0.110987	0.93526	-0.207819	0.0126923	0.309299	0.0468556	0.670557	0.549599	-0.11727	0.284928	0.337328	-0.0547887	0.48793	0.411854	0.0283701	0.71729	0.821711	-0.107512	0.340728	0.90892	0.0098716	0.921391	0.450335	-0.107727	0.398213	0.889514	0.132423	0.203908	0.939113	-0.0466587	0.744349
813	119.054	L-Allothreonine	HMDB04041	99289	C05519	-0.0249388	0.851841	0.577155	-0.483083	0.00108892	0.00320499	0.279383	0.0279112	0.548894	-0.214219	0.126057	0.71959	-0.189669	0.110987	0.93526	-0.207819	0.0126923	0.309299	0.0468556	0.670557	0.549599	-0.11727	0.284928	0.337328	-0.0547887	0.48793	0.411854	0.0283701	0.71729	0.821711	-0.107512	0.340728	0.90892	0.0098716	0.921391	0.450335	-0.107727	0.398213	0.889514	0.132423	0.203908	0.939113	-0.0466587	0.744349
814	119.108					-0.1883	0.530185	0.463265	0.93932	0.150858	0.139242	-0.0925109	0.652404	0.8173	0.224452	0.395701	0.71959	0.180035	0.25235	0.93526	-0.0627626	0.685149	0.651941	-0.299679	0.352811	0.396598	0.563403	0.0926158	0.309749	-0.825645	0.0268914	0.274	-0.435726	0.195131	0.788364	-0.0728027	0.84256	0.955509	-0.0169759	0.92589	0.451185	-0.281904	0.615247	0.889514	0.248833	0.659008	0.939113	0.367394	0.517482
815	119.925					-0.0524034	0.702577	0.530392	0.0492672	0.744197	0.39855	-0.0551499	0.647035	0.8173	0.0501415	0.717964	0.778207	0.106419	0.45682	0.93526	-0.0285687	0.753741	0.664505	-0.0644305	0.633697	0.53377	0.288299	0.0393147	0.309749	-0.30208	0.00950819	0.274	-0.144957	0.204899	0.788364	-0.169407	0.14045	0.90892	0.0089788	0.913146	0.449167	0.00269989	0.976387	0.898703	-0.0280624	0.797332	0.939113	0.0681475	0.505151
816	119.978					0	1	0.615375	0	1	0.472631	0	1	0.892624	0	1	0.816612	0	1	0.949974	0	1	0.720656	0	1	0.640645	0	1	0.558792	0	1	0.549368	0	1	0.856745	0	1	0.966084	0	1	0.469359	0	1	0.902067	0	1	0.949796	0	1
817	120.013	L-Cysteine	HMDB00574	5862		-0.0957009	0.388517	0.39545	-0.125671	0.0909606	0.0964718	0.0840976	0.186099	0.659326	-0.0957935	0.245512	0.71959	-0.0884009	0.351857	0.93526	-0.242153	0.00211306	0.191767	0.371275	0.000451252	0.00274178	-0.125002	0.0919051	0.309749	-0.177565	0.0186083	0.274	-0.157103	0.0360588	0.788364	-0.230617	0.072829	0.90892	0.156349	0.0653333	0.0808148	-0.100707	0.243271	0.889514	0.0200737	0.812813	0.939113	-0.0365839	0.758418
818	120.013	D-Cysteine	HMDB03417	92851	C00793	-0.0957009	0.388517	0.39545	-0.125671	0.0909606	0.0964718	0.0840976	0.186099	0.659326	-0.0957935	0.245512	0.71959	-0.0884009	0.351857	0.93526	-0.242153	0.00211306	0.191767	0.371275	0.000451252	0.00274178	-0.125002	0.0919051	0.309749	-0.177565	0.0186083	0.274	-0.157103	0.0360588	0.788364	-0.230617	0.072829	0.90892	0.156349	0.0653333	0.0808148	-0.100707	0.243271	0.889514	0.0200737	0.812813	0.939113	-0.0365839	0.758418
819	120.036	Lettucenin A	HMDB36738	178999		-0.149465	0.617997	0.501423	0	1	0.472631	0.261162	0.229706	0.684651	0	1	0.816612	0.103527	0.711022	0.93526	0.0629966	0.748659	0.663498	-0.248435	0.385616	0.415848	-0.371146	0.296552	0.340443	0.178338	0.59153	0.438515	0.186829	0.579342	0.79725	0.101945	0.773789	0.94788	0.387928	0.0345741	0.0504439	-0.230762	0.581041	0.889514	-0.215519	0.700523	0.939113	0.0824367	0.842211
820	120.047	5-Methyldeoxycytidine	HMDB02224	13279	C03592	0.0285285	0.843871	0.574796	0.0477089	0.747094	0.399597	0.00459617	0.975553	0.887878	0.180707	0.113305	0.71959	0.0791931	0.630865	0.93526	-0.0127542	0.892023	0.698919	-0.00659305	0.965152	0.633248	-0.116063	0.527684	0.425081	-0.0564407	0.740944	0.481516	-0.0438285	0.810601	0.83424	0.117024	0.511044	0.924863	0.210007	0.173953	0.161588	-0.0195148	0.889215	0.890127	-0.0350206	0.784582	0.939113	-0.159157	0.259348
821	120.047	3-(3,4,5-Trimethoxyphenyl)propanoic acid	HMDB30254	64860		0.0285285	0.843871	0.574796	0.0477089	0.747094	0.399597	0.00459617	0.975553	0.887878	0.180707	0.113305	0.71959	0.0791931	0.630865	0.93526	-0.0127542	0.892023	0.698919	-0.00659305	0.965152	0.633248	-0.116063	0.527684	0.425081	-0.0564407	0.740944	0.481516	-0.0438285	0.810601	0.83424	0.117024	0.511044	0.924863	0.210007	0.173953	0.161588	-0.0195148	0.889215	0.890127	-0.0350206	0.784582	0.939113	-0.159157	0.259348
822	120.047	Ethyl 3,4,5-trimethoxybenzoate	HMDB38627	231162		0.0285285	0.843871	0.574796	0.0477089	0.747094	0.399597	0.00459617	0.975553	0.887878	0.180707	0.113305	0.71959	0.0791931	0.630865	0.93526	-0.0127542	0.892023	0.698919	-0.00659305	0.965152	0.633248	-0.116063	0.527684	0.425081	-0.0564407	0.740944	0.481516	-0.0438285	0.810601	0.83424	0.117024	0.511044	0.924863	0.210007	0.173953	0.161588	-0.0195148	0.889215	0.890127	-0.0350206	0.784582	0.939113	-0.159157	0.259348
823	120.047	Isopropyl 3-(3,4-dihydroxyphenyl)-2-hydroxypropanoate	HMDB41756	44234503		0.0285285	0.843871	0.574796	0.0477089	0.747094	0.399597	0.00459617	0.975553	0.887878	0.180707	0.113305	0.71959	0.0791931	0.630865	0.93526	-0.0127542	0.892023	0.698919	-0.00659305	0.965152	0.633248	-0.116063	0.527684	0.425081	-0.0564407	0.740944	0.481516	-0.0438285	0.810601	0.83424	0.117024	0.511044	0.924863	0.210007	0.173953	0.161588	-0.0195148	0.889215	0.890127	-0.0350206	0.784582	0.939113	-0.159157	0.259348
824	120.056					0	1	0.615375	0	1	0.472631	0	1	0.892624	0	1	0.816612	0	1	0.949974	0	1	0.720656	0	1	0.640645	0	1	0.558792	0	1	0.549368	0	1	0.856745	0	1	0.966084	0	1	0.469359	0	1	0.902067	0	1	0.949796	0	1
825	120.067					3.4948	2.11185e-07	1.23732e-05	1.67295	0.000368204	0.00130229	0.358592	0.179836	0.659326	-0.568856	0.0394593	0.71959	-0.093377	0.814989	0.94008	-0.350238	0.185205	0.481401	1.02789	0.0749056	0.153185	-0.122548	0.818924	0.512271	-0.256701	0.622724	0.447376	-0.0797769	0.860892	0.840068	0.258689	0.554458	0.927022	0.479306	0.213779	0.186041	-0.346954	0.276417	0.889514	0.137153	0.729782	0.939113	-0.319316	0.436708
826	120.112					-0.306503	0.194845	0.271817	-0.0753611	0.66897	0.373547	0.125396	0.467625	0.756428	0.151644	0.275217	0.71959	0.00206883	0.987235	0.946124	-0.0664376	0.388793	0.553525	0.00849283	0.932694	0.623133	0.0868923	0.461865	0.402915	-0.198546	0.171727	0.286864	-0.288683	0.0907975	0.788364	-0.0494478	0.743011	0.94788	0.186747	0.201197	0.178609	-0.287595	0.0801159	0.889514	0.162296	0.184129	0.939113	0.166706	0.35935
827	120.3					-0.332772	0.125493	0.211983	0.12572	0.472917	0.300899	-0.1623	0.302699	0.706396	0.0751597	0.738904	0.779125	0	1	0.949974	-0.247745	0.081627	0.424283	-0.116542	0.576479	0.511927	0.0363071	0.736357	0.487708	0.0412197	0.823023	0.504712	-0.369434	0.161047	0.788364	-0.0377064	0.698001	0.945315	-0.497016	0.00176499	0.00444625	0.2695	0.125757	0.889514	-0.497672	0.355759	0.939113	0.0266438	0.879675
828	120.923					0	1	0.615375	0	1	0.472631	-0.294069	0.59427	0.799292	0	1	0.816612	0.434489	0.0969606	0.93526	0.130268	0.465436	0.582445	0	1	0.640645	0	1	0.558792	-0.0573464	0.895307	0.522256	0.293446	0.490607	0.788364	0.247114	0.570162	0.931503	1.15115	0.0672231	0.0826187	-0.667657	0.015404	0.889514	0.293253	0.0308206	0.75141	-0.358299	0.638047
829	120.932					0.138113	0.295363	0.340018	0.0654826	0.608653	0.35266	0.0305684	0.842448	0.872839	-0.104015	0.53614	0.739818	0.203876	0.333183	0.93526	-0.169549	0.224148	0.49898	0.0293855	0.902275	0.615499	0.200321	0.336213	0.353766	-0.136259	0.449005	0.396301	-0.218173	0.266926	0.788364	-0.110466	0.551261	0.927022	-0.133458	0.392698	0.27937	0.10115	0.545392	0.889514	-0.0347355	0.819379	0.939113	0.149009	0.404774
830	120.947					0.0136674	0.892429	0.588501	0.0435603	0.812797	0.421042	-0.0192012	0.917538	0.88734	0.172793	0.403522	0.71959	0.207021	0.303942	0.93526	0.103493	0.67755	0.650192	0.086979	0.418718	0.436658	0.332014	0.131141	0.309749	-0.27206	0.200651	0.296423	-0.173706	0.403731	0.788364	-0.343532	0.136416	0.90892	0.0799209	0.548472	0.341056	0.0375601	0.797178	0.889514	-0.0404965	0.724223	0.939113	-0.208538	0.122295
831	120.954					0	1	0.615375	0	1	0.472631	0	1	0.892624	0	1	0.816612	0	1	0.949974	0	1	0.720656	0	1	0.640645	0	1	0.558792	0	1	0.549368	0	1	0.856745	0	1	0.966084	0	1	0.469359	0	1	0.902067	0	1	0.949796	0	1
832	120.974					0.272317	0.481619	0.439851	0.402861	0.13212	0.12674	-0.122402	0.583298	0.797849	0.306273	0.34802	0.71959	0.194955	0.309573	0.93526	0.156373	0.497623	0.590739	-0.2553	0.478951	0.467826	0.601796	0.128285	0.309749	-0.641124	0.053666	0.274	-0.382964	0.333515	0.788364	-0.129592	0.781754	0.94788	0.0284811	0.884628	0.441564	0.206516	0.447706	0.889514	-0.0133474	0.962993	0.948152	-0.0466878	0.87512
833	120.997	3-Mercaptolactic acid	HMDB02127	160645	C05823	-0.291378	0.0134334	0.049986	0.0802137	0.641011	0.364586	-0.256277	0.0468945	0.588525	0.107329	0.408313	0.720516	-0.0626938	0.663733	0.93526	0.154399	0.303391	0.527068	0.0043181	0.976411	0.636295	-0.172461	0.15012	0.309749	0.135347	0.30723	0.342466	0.207423	0.106107	0.788364	0.184422	0.165381	0.90892	-0.255192	0.107772	0.117906	0.0757339	0.634739	0.889514	0.139858	0.219526	0.939113	0.0109376	0.946812
834	121.006	Inositol cyclic phosphate	HMDB01125	122331	C04299	-0.494266	0.284198	0.333194	0.17017	0.434575	0.284682	-0.115944	0.880413	0.881076	-0.127035	0.867696	0.797706	-0.457756	0.580072	0.93526	-0.146534	0.85024	0.68916	-0.501999	0.102621	0.187303	-0.619427	0.303182	0.343355	1.06304	0.0838266	0.274089	0.998285	0.10016	0.788364	1.1572	0.0687582	0.90892	-0.134774	0.643694	0.374711	-0.288548	0.25664	0.889514	0.531789	0.0796215	0.878587	0.518683	0.0904598
835	121.006	1,3-Dithiane	HMDB31473	10451		-0.494266	0.284198	0.333194	0.17017	0.434575	0.284682	-0.115944	0.880413	0.881076	-0.127035	0.867696	0.797706	-0.457756	0.580072	0.93526	-0.146534	0.85024	0.68916	-0.501999	0.102621	0.187303	-0.619427	0.303182	0.343355	1.06304	0.0838266	0.274089	0.998285	0.10016	0.788364	1.1572	0.0687582	0.90892	-0.134774	0.643694	0.374711	-0.288548	0.25664	0.889514	0.531789	0.0796215	0.878587	0.518683	0.0904598
836	121.006	1,4-Dithiane	HMDB31474	10452	C01871	-0.494266	0.284198	0.333194	0.17017	0.434575	0.284682	-0.115944	0.880413	0.881076	-0.127035	0.867696	0.797706	-0.457756	0.580072	0.93526	-0.146534	0.85024	0.68916	-0.501999	0.102621	0.187303	-0.619427	0.303182	0.343355	1.06304	0.0838266	0.274089	0.998285	0.10016	0.788364	1.1572	0.0687582	0.90892	-0.134774	0.643694	0.374711	-0.288548	0.25664	0.889514	0.531789	0.0796215	0.878587	0.518683	0.0904598
837	121.006	Hydroxypropanedioic acid	HMDB35227	45	C02287	-0.494266	0.284198	0.333194	0.17017	0.434575	0.284682	-0.115944	0.880413	0.881076	-0.127035	0.867696	0.797706	-0.457756	0.580072	0.93526	-0.146534	0.85024	0.68916	-0.501999	0.102621	0.187303	-0.619427	0.303182	0.343355	1.06304	0.0838266	0.274089	0.998285	0.10016	0.788364	1.1572	0.0687582	0.90892	-0.134774	0.643694	0.374711	-0.288548	0.25664	0.889514	0.531789	0.0796215	0.878587	0.518683	0.0904598
838	121.006	2-Methyl-1,3-dithiolane	HMDB36179	21828		-0.494266	0.284198	0.333194	0.17017	0.434575	0.284682	-0.115944	0.880413	0.881076	-0.127035	0.867696	0.797706	-0.457756	0.580072	0.93526	-0.146534	0.85024	0.68916	-0.501999	0.102621	0.187303	-0.619427	0.303182	0.343355	1.06304	0.0838266	0.274089	0.998285	0.10016	0.788364	1.1572	0.0687582	0.90892	-0.134774	0.643694	0.374711	-0.288548	0.25664	0.889514	0.531789	0.0796215	0.878587	0.518683	0.0904598
839	121.006	xi-Tetrahydro-2-thiophenethiol	HMDB40250	526191		-0.494266	0.284198	0.333194	0.17017	0.434575	0.284682	-0.115944	0.880413	0.881076	-0.127035	0.867696	0.797706	-0.457756	0.580072	0.93526	-0.146534	0.85024	0.68916	-0.501999	0.102621	0.187303	-0.619427	0.303182	0.343355	1.06304	0.0838266	0.274089	0.998285	0.10016	0.788364	1.1572	0.0687582	0.90892	-0.134774	0.643694	0.374711	-0.288548	0.25664	0.889514	0.531789	0.0796215	0.878587	0.518683	0.0904598
840	121.015	2,3-Butanedithiol	HMDB31157	548353		0.611002	0.32169	0.356436	0.0525216	0.903023	0.447607	-0.189106	0.7973	0.866002	-0.419568	0.598983	0.752951	0.290423	0.72367	0.93526	-0.306274	0.704748	0.654247	-0.125301	0.768946	0.580014	0.520927	0.264979	0.329436	-0.385154	0.435081	0.392894	-0.296486	0.555801	0.789711	-0.887762	0.245147	0.90892	0.0108527	0.98106	0.465561	-0.917924	0.140525	0.889514	0.484067	0.453414	0.939113	0.433482	0.451252
841	121.015	1,2-Bis(methylthio)ethane	HMDB31708	23110		0.611002	0.32169	0.356436	0.0525216	0.903023	0.447607	-0.189106	0.7973	0.866002	-0.419568	0.598983	0.752951	0.290423	0.72367	0.93526	-0.306274	0.704748	0.654247	-0.125301	0.768946	0.580014	0.520927	0.264979	0.329436	-0.385154	0.435081	0.392894	-0.296486	0.555801	0.789711	-0.887762	0.245147	0.90892	0.0108527	0.98106	0.465561	-0.917924	0.140525	0.889514	0.484067	0.453414	0.939113	0.433482	0.451252
842	121.015	(Â±)-1,3-Butanedithiol	HMDB33552	520119		0.611002	0.32169	0.356436	0.0525216	0.903023	0.447607	-0.189106	0.7973	0.866002	-0.419568	0.598983	0.752951	0.290423	0.72367	0.93526	-0.306274	0.704748	0.654247	-0.125301	0.768946	0.580014	0.520927	0.264979	0.329436	-0.385154	0.435081	0.392894	-0.296486	0.555801	0.789711	-0.887762	0.245147	0.90892	0.0108527	0.98106	0.465561	-0.917924	0.140525	0.889514	0.484067	0.453414	0.939113	0.433482	0.451252
843	121.015	1,2-Butanedithiol	HMDB41492	61829		0.611002	0.32169	0.356436	0.0525216	0.903023	0.447607	-0.189106	0.7973	0.866002	-0.419568	0.598983	0.752951	0.290423	0.72367	0.93526	-0.306274	0.704748	0.654247	-0.125301	0.768946	0.580014	0.520927	0.264979	0.329436	-0.385154	0.435081	0.392894	-0.296486	0.555801	0.789711	-0.887762	0.245147	0.90892	0.0108527	0.98106	0.465561	-0.917924	0.140525	0.889514	0.484067	0.453414	0.939113	0.433482	0.451252
844	121.015	L-Cysteine	HMDB00574	5862		0.611002	0.32169	0.356436	0.0525216	0.903023	0.447607	-0.189106	0.7973	0.866002	-0.419568	0.598983	0.752951	0.290423	0.72367	0.93526	-0.306274	0.704748	0.654247	-0.125301	0.768946	0.580014	0.520927	0.264979	0.329436	-0.385154	0.435081	0.392894	-0.296486	0.555801	0.789711	-0.887762	0.245147	0.90892	0.0108527	0.98106	0.465561	-0.917924	0.140525	0.889514	0.484067	0.453414	0.939113	0.433482	0.451252
845	121.015	D-Cysteine	HMDB03417	92851	C00793	0.611002	0.32169	0.356436	0.0525216	0.903023	0.447607	-0.189106	0.7973	0.866002	-0.419568	0.598983	0.752951	0.290423	0.72367	0.93526	-0.306274	0.704748	0.654247	-0.125301	0.768946	0.580014	0.520927	0.264979	0.329436	-0.385154	0.435081	0.392894	-0.296486	0.555801	0.789711	-0.887762	0.245147	0.90892	0.0108527	0.98106	0.465561	-0.917924	0.140525	0.889514	0.484067	0.453414	0.939113	0.433482	0.451252
846	121.031					-0.31174	0.67765	0.522737	0.295571	0.581153	0.342218	-0.037863	0.917106	0.88734	0.500396	0.291257	0.71959	0.392278	0.580088	0.93526	-0.308915	0.415232	0.56373	0.219183	0.660176	0.545155	0.673893	0.26791	0.329846	-1.31229	0.030928	0.274	-0.799669	0.26119	0.788364	-0.207764	0.739525	0.947629	-0.85841	0.152944	0.147971	0.513124	0.406873	0.889514	0.25787	0.624678	0.939113	-0.111303	0.854463
847	121.041	Niacinamide	HMDB01406	936	C00153	-0.239288	0.000706921	0.00591079	-0.00713642	0.884608	0.443371	-0.119133	0.017227	0.532934	-0.0107429	0.858265	0.796797	0.0122148	0.872604	0.94008	0.0518735	0.262014	0.508005	-0.177345	0.00198051	0.00907194	-0.01732	0.75531	0.493013	0.0737112	0.108112	0.274172	0.0211633	0.67219	0.809711	-0.0492782	0.351397	0.90892	-0.140528	0.000486905	0.00144902	0.0268691	0.500231	0.889514	-0.0161828	0.696588	0.939113	-0.019455	0.631759
848	121.041	2-Acetylpyrazine	HMDB31861	30914		-0.239288	0.000706921	0.00591079	-0.00713642	0.884608	0.443371	-0.119133	0.017227	0.532934	-0.0107429	0.858265	0.796797	0.0122148	0.872604	0.94008	0.0518735	0.262014	0.508005	-0.177345	0.00198051	0.00907194	-0.01732	0.75531	0.493013	0.0737112	0.108112	0.274172	0.0211633	0.67219	0.809711	-0.0492782	0.351397	0.90892	-0.140528	0.000486905	0.00144902	0.0268691	0.500231	0.889514	-0.0161828	0.696588	0.939113	-0.019455	0.631759
849	121.041	(S)-3,4-Dihydroxybutyric acid	HMDB00337	150929		-0.239288	0.000706921	0.00591079	-0.00713642	0.884608	0.443371	-0.119133	0.017227	0.532934	-0.0107429	0.858265	0.796797	0.0122148	0.872604	0.94008	0.0518735	0.262014	0.508005	-0.177345	0.00198051	0.00907194	-0.01732	0.75531	0.493013	0.0737112	0.108112	0.274172	0.0211633	0.67219	0.809711	-0.0492782	0.351397	0.90892	-0.140528	0.000486905	0.00144902	0.0268691	0.500231	0.889514	-0.0161828	0.696588	0.939113	-0.019455	0.631759
850	121.041	2,4-Dihydroxybutanoic acid	HMDB00360	192742		-0.239288	0.000706921	0.00591079	-0.00713642	0.884608	0.443371	-0.119133	0.017227	0.532934	-0.0107429	0.858265	0.796797	0.0122148	0.872604	0.94008	0.0518735	0.262014	0.508005	-0.177345	0.00198051	0.00907194	-0.01732	0.75531	0.493013	0.0737112	0.108112	0.274172	0.0211633	0.67219	0.809711	-0.0492782	0.351397	0.90892	-0.140528	0.000486905	0.00144902	0.0268691	0.500231	0.889514	-0.0161828	0.696588	0.939113	-0.019455	0.631759
851	121.041	4-Deoxyerythronic acid	HMDB00498	13120901		-0.239288	0.000706921	0.00591079	-0.00713642	0.884608	0.443371	-0.119133	0.017227	0.532934	-0.0107429	0.858265	0.796797	0.0122148	0.872604	0.94008	0.0518735	0.262014	0.508005	-0.177345	0.00198051	0.00907194	-0.01732	0.75531	0.493013	0.0737112	0.108112	0.274172	0.0211633	0.67219	0.809711	-0.0492782	0.351397	0.90892	-0.140528	0.000486905	0.00144902	0.0268691	0.500231	0.889514	-0.0161828	0.696588	0.939113	-0.019455	0.631759
852	121.041	4-Deoxythreonic acid	HMDB02453	10964471		-0.239288	0.000706921	0.00591079	-0.00713642	0.884608	0.443371	-0.119133	0.017227	0.532934	-0.0107429	0.858265	0.796797	0.0122148	0.872604	0.94008	0.0518735	0.262014	0.508005	-0.177345	0.00198051	0.00907194	-0.01732	0.75531	0.493013	0.0737112	0.108112	0.274172	0.0211633	0.67219	0.809711	-0.0492782	0.351397	0.90892	-0.140528	0.000486905	0.00144902	0.0268691	0.500231	0.889514	-0.0161828	0.696588	0.939113	-0.019455	0.631759
853	121.041	A,b-Dihydroxyisobutyric acid	HMDB02601	560781		-0.239288	0.000706921	0.00591079	-0.00713642	0.884608	0.443371	-0.119133	0.017227	0.532934	-0.0107429	0.858265	0.796797	0.0122148	0.872604	0.94008	0.0518735	0.262014	0.508005	-0.177345	0.00198051	0.00907194	-0.01732	0.75531	0.493013	0.0737112	0.108112	0.274172	0.0211633	0.67219	0.809711	-0.0492782	0.351397	0.90892	-0.140528	0.000486905	0.00144902	0.0268691	0.500231	0.889514	-0.0161828	0.696588	0.939113	-0.019455	0.631759
854	121.041	Erythrose	HMDB02649	439574	C01796	-0.239288	0.000706921	0.00591079	-0.00713642	0.884608	0.443371	-0.119133	0.017227	0.532934	-0.0107429	0.858265	0.796797	0.0122148	0.872604	0.94008	0.0518735	0.262014	0.508005	-0.177345	0.00198051	0.00907194	-0.01732	0.75531	0.493013	0.0737112	0.108112	0.274172	0.0211633	0.67219	0.809711	-0.0492782	0.351397	0.90892	-0.140528	0.000486905	0.00144902	0.0268691	0.500231	0.889514	-0.0161828	0.696588	0.939113	-0.019455	0.631759
855	121.041	L-Erythrulose	HMDB06293	5460032	C02045	-0.239288	0.000706921	0.00591079	-0.00713642	0.884608	0.443371	-0.119133	0.017227	0.532934	-0.0107429	0.858265	0.796797	0.0122148	0.872604	0.94008	0.0518735	0.262014	0.508005	-0.177345	0.00198051	0.00907194	-0.01732	0.75531	0.493013	0.0737112	0.108112	0.274172	0.0211633	0.67219	0.809711	-0.0492782	0.351397	0.90892	-0.140528	0.000486905	0.00144902	0.0268691	0.500231	0.889514	-0.0161828	0.696588	0.939113	-0.019455	0.631759
856	121.049	Benzamide	HMDB04461	2331	C09815	1.44116	0.0588437	0.130731	-0.360696	0.606023	0.351818	0.0117359	0.988969	0.889185	-0.972235	0.229104	0.71959	-0.567663	0.551564	0.93526	-0.161629	0.83752	0.685988	0.598482	0.353824	0.396826	0.532083	0.523657	0.423862	-0.512064	0.5482	0.426504	-0.670137	0.38401	0.788364	0.536344	0.526777	0.924863	-0.880675	0.328721	0.248719	1.13414	0.21565	0.889514	-0.596121	0.368776	0.939113	-0.810062	0.20292
857	121.049	3-Acetylpyridine	HMDB33131	9589		1.44116	0.0588437	0.130731	-0.360696	0.606023	0.351818	0.0117359	0.988969	0.889185	-0.972235	0.229104	0.71959	-0.567663	0.551564	0.93526	-0.161629	0.83752	0.685988	0.598482	0.353824	0.396826	0.532083	0.523657	0.423862	-0.512064	0.5482	0.426504	-0.670137	0.38401	0.788364	0.536344	0.526777	0.924863	-0.880675	0.328721	0.248719	1.13414	0.21565	0.889514	-0.596121	0.368776	0.939113	-0.810062	0.20292
858	121.049	2-Acetylpyridine	HMDB35281	14286		1.44116	0.0588437	0.130731	-0.360696	0.606023	0.351818	0.0117359	0.988969	0.889185	-0.972235	0.229104	0.71959	-0.567663	0.551564	0.93526	-0.161629	0.83752	0.685988	0.598482	0.353824	0.396826	0.532083	0.523657	0.423862	-0.512064	0.5482	0.426504	-0.670137	0.38401	0.788364	0.536344	0.526777	0.924863	-0.880675	0.328721	0.248719	1.13414	0.21565	0.889514	-0.596121	0.368776	0.939113	-0.810062	0.20292
859	121.056	Glutaminyl-Proline	HMDB28805			0.133686	0.767262	0.553361	1.2963	0.0985931	0.101583	-0.103438	0.895954	0.886057	-1.03468	0.092317	0.71959	-0.664664	0.281828	0.93526	-0.861435	0.15208	0.462297	0.0116516	0.97469	0.635712	0.297785	0.318715	0.349085	-0.22453	0.526654	0.42221	0.227065	0.519989	0.788885	0.433544	0.456517	0.913814	-1.07241	0.0208542	0.0340604	0.653147	0.125668	0.889514	-0.636574	0.173811	0.939113	-0.540606	0.305681
860	121.056	Prolyl-Glutamine	HMDB29015			0.133686	0.767262	0.553361	1.2963	0.0985931	0.101583	-0.103438	0.895954	0.886057	-1.03468	0.092317	0.71959	-0.664664	0.281828	0.93526	-0.861435	0.15208	0.462297	0.0116516	0.97469	0.635712	0.297785	0.318715	0.349085	-0.22453	0.526654	0.42221	0.227065	0.519989	0.788885	0.433544	0.456517	0.913814	-1.07241	0.0208542	0.0340604	0.653147	0.125668	0.889514	-0.636574	0.173811	0.939113	-0.540606	0.305681
861	121.056	Prolyl-Gamma-glutamate	HMDB29031			0.133686	0.767262	0.553361	1.2963	0.0985931	0.101583	-0.103438	0.895954	0.886057	-1.03468	0.092317	0.71959	-0.664664	0.281828	0.93526	-0.861435	0.15208	0.462297	0.0116516	0.97469	0.635712	0.297785	0.318715	0.349085	-0.22453	0.526654	0.42221	0.227065	0.519989	0.788885	0.433544	0.456517	0.913814	-1.07241	0.0208542	0.0340604	0.653147	0.125668	0.889514	-0.636574	0.173811	0.939113	-0.540606	0.305681
862	121.056	Gamma-glutamyl-Proline	HMDB29157			0.133686	0.767262	0.553361	1.2963	0.0985931	0.101583	-0.103438	0.895954	0.886057	-1.03468	0.092317	0.71959	-0.664664	0.281828	0.93526	-0.861435	0.15208	0.462297	0.0116516	0.97469	0.635712	0.297785	0.318715	0.349085	-0.22453	0.526654	0.42221	0.227065	0.519989	0.788885	0.433544	0.456517	0.913814	-1.07241	0.0208542	0.0340604	0.653147	0.125668	0.889514	-0.636574	0.173811	0.939113	-0.540606	0.305681
863	121.056	Phenylacetaldehyde	HMDB06236	998	C00601	0.133686	0.767262	0.553361	1.2963	0.0985931	0.101583	-0.103438	0.895954	0.886057	-1.03468	0.092317	0.71959	-0.664664	0.281828	0.93526	-0.861435	0.15208	0.462297	0.0116516	0.97469	0.635712	0.297785	0.318715	0.349085	-0.22453	0.526654	0.42221	0.227065	0.519989	0.788885	0.433544	0.456517	0.913814	-1.07241	0.0208542	0.0340604	0.653147	0.125668	0.889514	-0.636574	0.173811	0.939113	-0.540606	0.305681
864	121.056	2,3-Dihydrobenzofuran	HMDB13815			0.133686	0.767262	0.553361	1.2963	0.0985931	0.101583	-0.103438	0.895954	0.886057	-1.03468	0.092317	0.71959	-0.664664	0.281828	0.93526	-0.861435	0.15208	0.462297	0.0116516	0.97469	0.635712	0.297785	0.318715	0.349085	-0.22453	0.526654	0.42221	0.227065	0.519989	0.788885	0.433544	0.456517	0.913814	-1.07241	0.0208542	0.0340604	0.653147	0.125668	0.889514	-0.636574	0.173811	0.939113	-0.540606	0.305681
865	121.056	Acetophenone	HMDB33910	7410	C07113	0.133686	0.767262	0.553361	1.2963	0.0985931	0.101583	-0.103438	0.895954	0.886057	-1.03468	0.092317	0.71959	-0.664664	0.281828	0.93526	-0.861435	0.15208	0.462297	0.0116516	0.97469	0.635712	0.297785	0.318715	0.349085	-0.22453	0.526654	0.42221	0.227065	0.519989	0.788885	0.433544	0.456517	0.913814	-1.07241	0.0208542	0.0340604	0.653147	0.125668	0.889514	-0.636574	0.173811	0.939113	-0.540606	0.305681
866	121.071					1.22901	0.00829031	0.0359795	0.44435	0.276378	0.21295	0.86123	0.0609262	0.593889	-1.18973	0.0211063	0.71959	-1.5824	0.00974495	0.93526	-0.271754	0.699852	0.653429	-0.764755	0.0238315	0.0666532	-0.512439	0.301497	0.342191	0.568255	0.313039	0.344285	0.426412	0.462387	0.788364	0.600357	0.217614	0.90892	0.121902	0.670031	0.381797	-0.244715	0.299172	0.889514	0.216246	0.434738	0.939113	0.0886918	0.773574
867	121.081	Isoleucyl-Isoleucine	HMDB28910			-0.0818322	0.887417	0.587494	-0.953477	0.171107	0.152578	1.1154	0.120023	0.64366	-0.0358857	0.947657	0.806894	-0.416977	0.361047	0.93526	0.270557	0.675843	0.650192	0.285624	0.621615	0.530755	-0.662585	0.190017	0.31375	-0.691123	0.429558	0.390385	-0.615328	0.250444	0.788364	0.111965	0.782751	0.94788	-0.725626	0.110865	0.119849	0.883416	0.086994	0.889514	-0.597241	0.198967	0.939113	-0.455022	0.340788
868	121.081	Isoleucyl-Leucine	HMDB28911			-0.0818322	0.887417	0.587494	-0.953477	0.171107	0.152578	1.1154	0.120023	0.64366	-0.0358857	0.947657	0.806894	-0.416977	0.361047	0.93526	0.270557	0.675843	0.650192	0.285624	0.621615	0.530755	-0.662585	0.190017	0.31375	-0.691123	0.429558	0.390385	-0.615328	0.250444	0.788364	0.111965	0.782751	0.94788	-0.725626	0.110865	0.119849	0.883416	0.086994	0.889514	-0.597241	0.198967	0.939113	-0.455022	0.340788
869	121.081	Leucyl-Isoleucine	HMDB28932			-0.0818322	0.887417	0.587494	-0.953477	0.171107	0.152578	1.1154	0.120023	0.64366	-0.0358857	0.947657	0.806894	-0.416977	0.361047	0.93526	0.270557	0.675843	0.650192	0.285624	0.621615	0.530755	-0.662585	0.190017	0.31375	-0.691123	0.429558	0.390385	-0.615328	0.250444	0.788364	0.111965	0.782751	0.94788	-0.725626	0.110865	0.119849	0.883416	0.086994	0.889514	-0.597241	0.198967	0.939113	-0.455022	0.340788
870	121.081	Leucyl-Leucine	HMDB28933			-0.0818322	0.887417	0.587494	-0.953477	0.171107	0.152578	1.1154	0.120023	0.64366	-0.0358857	0.947657	0.806894	-0.416977	0.361047	0.93526	0.270557	0.675843	0.650192	0.285624	0.621615	0.530755	-0.662585	0.190017	0.31375	-0.691123	0.429558	0.390385	-0.615328	0.250444	0.788364	0.111965	0.782751	0.94788	-0.725626	0.110865	0.119849	0.883416	0.086994	0.889514	-0.597241	0.198967	0.939113	-0.455022	0.340788
871	121.085	1-Phenylethylamine	HMDB02017	7408	C02455	-0.30017	0.00945116	0.0392574	0.186088	0.226839	0.185656	-0.356655	0.00684543	0.532934	0.135387	0.368047	0.71959	-0.074759	0.740333	0.93526	0.106053	0.491095	0.589755	-0.206094	0.378609	0.411086	0.0596867	0.625882	0.458281	0.123735	0.338494	0.357695	0.274316	0.00462852	0.788364	-0.0228087	0.854583	0.957097	-0.222316	0.170054	0.159076	0.100659	0.487215	0.889514	-0.189117	0.354995	0.939113	-0.052289	0.717111
872	121.085	Phenylethylamine	HMDB12275	1001	C05332	-0.30017	0.00945116	0.0392574	0.186088	0.226839	0.185656	-0.356655	0.00684543	0.532934	0.135387	0.368047	0.71959	-0.074759	0.740333	0.93526	0.106053	0.491095	0.589755	-0.206094	0.378609	0.411086	0.0596867	0.625882	0.458281	0.123735	0.338494	0.357695	0.274316	0.00462852	0.788364	-0.0228087	0.854583	0.957097	-0.222316	0.170054	0.159076	0.100659	0.487215	0.889514	-0.189117	0.354995	0.939113	-0.052289	0.717111
873	121.085	5-Ethyl-2-methylpyridine	HMDB29729	7728		-0.30017	0.00945116	0.0392574	0.186088	0.226839	0.185656	-0.356655	0.00684543	0.532934	0.135387	0.368047	0.71959	-0.074759	0.740333	0.93526	0.106053	0.491095	0.589755	-0.206094	0.378609	0.411086	0.0596867	0.625882	0.458281	0.123735	0.338494	0.357695	0.274316	0.00462852	0.788364	-0.0228087	0.854583	0.957097	-0.222316	0.170054	0.159076	0.100659	0.487215	0.889514	-0.189117	0.354995	0.939113	-0.052289	0.717111
874	121.112					0	1	0.615375	0	1	0.472631	0	1	0.892624	0	1	0.816612	0	1	0.949974	0	1	0.720656	0	1	0.640645	0	1	0.558792	0	1	0.549368	0	1	0.856745	0	1	0.966084	0	1	0.469359	0	1	0.902067	0	1	0.949796	0	1
875	121.128					0	1	0.615375	0	1	0.472631	0	1	0.892624	0	1	0.816612	0	1	0.949974	0	1	0.720656	0	1	0.640645	0	1	0.558792	0	1	0.549368	0	1	0.856745	0	1	0.966084	0	1	0.469359	0	1	0.902067	0	1	0.949796	0	1
876	121.788					-0.236938	0.349635	0.374047	-0.0551971	0.687495	0.379735	-0.0768562	0.441808	0.752443	0.0311079	0.786421	0.788672	-0.194843	0.389558	0.93526	-0.152059	0.423561	0.56624	-0.131356	0.521976	0.487923	0.00499951	0.982796	0.554413	-0.0141597	0.960364	0.539732	0.177316	0.450123	0.788364	-0.171549	0.352143	0.90892	-0.453617	0.0193981	0.032201	0.0769569	0.689889	0.889514	0.210942	0.248509	0.939113	-0.0435607	0.825613
877	121.973					0.0780145	0.517034	0.455348	-0.0744742	0.794069	0.414786	0.192321	0.219965	0.680577	0.132821	0.439175	0.724853	0.103923	0.500457	0.93526	-0.0341054	0.785865	0.673466	-0.186387	0.205677	0.291515	0.273492	0.0965962	0.309749	-0.528783	0.0407521	0.274	-0.154868	0.417777	0.788364	-0.0516058	0.789697	0.94788	0.00545565	0.957083	0.458222	0.0835951	0.44077	0.889514	-0.0739078	0.462154	0.939113	-0.0802054	0.487876
878	122	3-Mercaptolactic acid	HMDB02127	160645	C05823	0	1	0.615375	0	1	0.472631	0	1	0.892624	0	1	0.816612	0	1	0.949974	0	1	0.720656	0	1	0.640645	0	1	0.558792	0	1	0.549368	0	1	0.856745	0	1	0.966084	0	1	0.469359	0	1	0.902067	0	1	0.949796	0	1
879	122.025	Nicotinic acid	HMDB01488	938	C00253	-0.244781	0.00347961	0.018976	-0.238115	0.000234854	0.000902713	0.0327814	0.48432	0.758393	-0.075864	0.205325	0.71959	-0.0353163	0.584871	0.93526	-0.0779385	0.119659	0.451569	-0.20474	0.000143774	0.00108481	-0.0318465	0.343516	0.356965	-0.0645638	0.169116	0.284852	0.00993922	0.786349	0.829063	-0.085522	0.108236	0.90892	-0.221714	7.5197e-06	4.08742e-05	0.00455338	0.863236	0.889514	0.0566692	0.0310521	0.75141	0.0396869	0.120442
880	122.025	Picolinic acid	HMDB02243	1018	C10164	-0.244781	0.00347961	0.018976	-0.238115	0.000234854	0.000902713	0.0327814	0.48432	0.758393	-0.075864	0.205325	0.71959	-0.0353163	0.584871	0.93526	-0.0779385	0.119659	0.451569	-0.20474	0.000143774	0.00108481	-0.0318465	0.343516	0.356965	-0.0645638	0.169116	0.284852	0.00993922	0.786349	0.829063	-0.085522	0.108236	0.90892	-0.221714	7.5197e-06	4.08742e-05	0.00455338	0.863236	0.889514	0.0566692	0.0310521	0.75141	0.0396869	0.120442
881	122.025	2-Hydroxy-4-imino-2,5-cyclohexadienone	HMDB31713			-0.244781	0.00347961	0.018976	-0.238115	0.000234854	0.000902713	0.0327814	0.48432	0.758393	-0.075864	0.205325	0.71959	-0.0353163	0.584871	0.93526	-0.0779385	0.119659	0.451569	-0.20474	0.000143774	0.00108481	-0.0318465	0.343516	0.356965	-0.0645638	0.169116	0.284852	0.00993922	0.786349	0.829063	-0.085522	0.108236	0.90892	-0.221714	7.5197e-06	4.08742e-05	0.00455338	0.863236	0.889514	0.0566692	0.0310521	0.75141	0.0396869	0.120442
882	122.033	Graveolone	HMDB33735	177751		-0.184796	0.603891	0.495759	-0.0640686	0.891487	0.44458	0.229661	0.638011	0.815458	0.0255709	0.964247	0.811957	0.1804	0.601168	0.93526	-0.441849	0.125719	0.457127	-0.19568	0.375184	0.409338	0.216092	0.451165	0.399599	-0.120911	0.693487	0.464973	-0.28292	0.34347	0.788364	-0.391767	0.47178	0.914102	-0.657648	0.295227	0.230704	0.332425	0.608052	0.889514	0.467063	0.144692	0.921925	0.569095	0.102314
883	122.033	Benzoic acid	HMDB01870	243	C00180	-0.184796	0.603891	0.495759	-0.0640686	0.891487	0.44458	0.229661	0.638011	0.815458	0.0255709	0.964247	0.811957	0.1804	0.601168	0.93526	-0.441849	0.125719	0.457127	-0.19568	0.375184	0.409338	0.216092	0.451165	0.399599	-0.120911	0.693487	0.464973	-0.28292	0.34347	0.788364	-0.391767	0.47178	0.914102	-0.657648	0.295227	0.230704	0.332425	0.608052	0.889514	0.467063	0.144692	0.921925	0.569095	0.102314
884	122.033	4-Hydroxybenzaldehyde	HMDB11718	126	C00633	-0.184796	0.603891	0.495759	-0.0640686	0.891487	0.44458	0.229661	0.638011	0.815458	0.0255709	0.964247	0.811957	0.1804	0.601168	0.93526	-0.441849	0.125719	0.457127	-0.19568	0.375184	0.409338	0.216092	0.451165	0.399599	-0.120911	0.693487	0.464973	-0.28292	0.34347	0.788364	-0.391767	0.47178	0.914102	-0.657648	0.295227	0.230704	0.332425	0.608052	0.889514	0.467063	0.144692	0.921925	0.569095	0.102314
885	122.033	3-(2-Furanyl)-2-propenal	HMDB32918	1715056		-0.184796	0.603891	0.495759	-0.0640686	0.891487	0.44458	0.229661	0.638011	0.815458	0.0255709	0.964247	0.811957	0.1804	0.601168	0.93526	-0.441849	0.125719	0.457127	-0.19568	0.375184	0.409338	0.216092	0.451165	0.399599	-0.120911	0.693487	0.464973	-0.28292	0.34347	0.788364	-0.391767	0.47178	0.914102	-0.657648	0.295227	0.230704	0.332425	0.608052	0.889514	0.467063	0.144692	0.921925	0.569095	0.102314
886	122.038					-0.267748	0.00066273	0.00563167	0.0216253	0.705652	0.38584	-0.147822	0.00755914	0.532934	-0.010123	0.884632	0.798064	0.0178862	0.835414	0.94008	0.0713704	0.172145	0.477408	-0.174635	0.00970887	0.0330626	-0.027381	0.675452	0.472854	0.0933138	0.0671608	0.274089	0.01233	0.831976	0.83658	-0.0595381	0.331886	0.90892	-0.134991	0.00232677	0.00565477	0.0367248	0.41234	0.889514	-0.019952	0.669004	0.939113	-0.0329823	0.4927
887	122.044	Niacinamide	HMDB01406	936	C00153	-0.254339	0.000680617	0.00573985	-0.00982079	0.847807	0.431868	-0.125813	0.0146181	0.532934	-0.0118905	0.851637	0.795943	0.0178529	0.820953	0.94008	0.0550427	0.237376	0.502194	-0.179674	0.00227504	0.0101404	-0.0237645	0.679281	0.473985	0.0834367	0.07895	0.274089	0.0240607	0.653743	0.805779	-0.0570193	0.305381	0.90892	-0.149101	0.000203705	0.000698012	0.0262915	0.519046	0.889514	-0.0174437	0.683069	0.939113	-0.0241058	0.564049
888	122.044	2-Acetylpyrazine	HMDB31861	30914		-0.254339	0.000680617	0.00573985	-0.00982079	0.847807	0.431868	-0.125813	0.0146181	0.532934	-0.0118905	0.851637	0.795943	0.0178529	0.820953	0.94008	0.0550427	0.237376	0.502194	-0.179674	0.00227504	0.0101404	-0.0237645	0.679281	0.473985	0.0834367	0.07895	0.274089	0.0240607	0.653743	0.805779	-0.0570193	0.305381	0.90892	-0.149101	0.000203705	0.000698012	0.0262915	0.519046	0.889514	-0.0174437	0.683069	0.939113	-0.0241058	0.564049
889	122.054	L-beta-aspartyl-L-leucine	HMDB11166	3549397		0.256787	0.810803	0.566425	-1.367	0.125983	0.12253	1.31148	0.169005	0.658691	-1.58047	0.250003	0.71959	-1.98214	0.0450011	0.93526	-0.892612	0.256698	0.508005	-0.254234	0.665996	0.547931	-0.130807	0.847094	0.519309	-0.950996	0.302903	0.339945	-0.755513	0.347079	0.788364	-0.020266	0.980156	0.965532	-0.850941	0.274295	0.219015	0.0604187	0.956572	0.896251	0.828112	0.421857	0.939113	-0.177118	0.873769
890	122.054	L-gamma-glutamyl-L-valine	HMDB11172	5317736		0.256787	0.810803	0.566425	-1.367	0.125983	0.12253	1.31148	0.169005	0.658691	-1.58047	0.250003	0.71959	-1.98214	0.0450011	0.93526	-0.892612	0.256698	0.508005	-0.254234	0.665996	0.547931	-0.130807	0.847094	0.519309	-0.950996	0.302903	0.339945	-0.755513	0.347079	0.788364	-0.020266	0.980156	0.965532	-0.850941	0.274295	0.219015	0.0604187	0.956572	0.896251	0.828112	0.421857	0.939113	-0.177118	0.873769
891	122.054	Aspartyl-Isoleucine	HMDB28756			0.256787	0.810803	0.566425	-1.367	0.125983	0.12253	1.31148	0.169005	0.658691	-1.58047	0.250003	0.71959	-1.98214	0.0450011	0.93526	-0.892612	0.256698	0.508005	-0.254234	0.665996	0.547931	-0.130807	0.847094	0.519309	-0.950996	0.302903	0.339945	-0.755513	0.347079	0.788364	-0.020266	0.980156	0.965532	-0.850941	0.274295	0.219015	0.0604187	0.956572	0.896251	0.828112	0.421857	0.939113	-0.177118	0.873769
892	122.054	Aspartyl-Leucine	HMDB28757			0.256787	0.810803	0.566425	-1.367	0.125983	0.12253	1.31148	0.169005	0.658691	-1.58047	0.250003	0.71959	-1.98214	0.0450011	0.93526	-0.892612	0.256698	0.508005	-0.254234	0.665996	0.547931	-0.130807	0.847094	0.519309	-0.950996	0.302903	0.339945	-0.755513	0.347079	0.788364	-0.020266	0.980156	0.965532	-0.850941	0.274295	0.219015	0.0604187	0.956572	0.896251	0.828112	0.421857	0.939113	-0.177118	0.873769
893	122.054	Isoleucyl-Aspartate	HMDB28903			0.256787	0.810803	0.566425	-1.367	0.125983	0.12253	1.31148	0.169005	0.658691	-1.58047	0.250003	0.71959	-1.98214	0.0450011	0.93526	-0.892612	0.256698	0.508005	-0.254234	0.665996	0.547931	-0.130807	0.847094	0.519309	-0.950996	0.302903	0.339945	-0.755513	0.347079	0.788364	-0.020266	0.980156	0.965532	-0.850941	0.274295	0.219015	0.0604187	0.956572	0.896251	0.828112	0.421857	0.939113	-0.177118	0.873769
894	122.054	Leucyl-Aspartate	HMDB28925			0.256787	0.810803	0.566425	-1.367	0.125983	0.12253	1.31148	0.169005	0.658691	-1.58047	0.250003	0.71959	-1.98214	0.0450011	0.93526	-0.892612	0.256698	0.508005	-0.254234	0.665996	0.547931	-0.130807	0.847094	0.519309	-0.950996	0.302903	0.339945	-0.755513	0.347079	0.788364	-0.020266	0.980156	0.965532	-0.850941	0.274295	0.219015	0.0604187	0.956572	0.896251	0.828112	0.421857	0.939113	-0.177118	0.873769
895	122.054	Erythritol	HMDB02994	222285	C00503	0.256787	0.810803	0.566425	-1.367	0.125983	0.12253	1.31148	0.169005	0.658691	-1.58047	0.250003	0.71959	-1.98214	0.0450011	0.93526	-0.892612	0.256698	0.508005	-0.254234	0.665996	0.547931	-0.130807	0.847094	0.519309	-0.950996	0.302903	0.339945	-0.755513	0.347079	0.788364	-0.020266	0.980156	0.965532	-0.850941	0.274295	0.219015	0.0604187	0.956572	0.896251	0.828112	0.421857	0.939113	-0.177118	0.873769
896	122.054	D-Threitol	HMDB04136	169019	C16884	0.256787	0.810803	0.566425	-1.367	0.125983	0.12253	1.31148	0.169005	0.658691	-1.58047	0.250003	0.71959	-1.98214	0.0450011	0.93526	-0.892612	0.256698	0.508005	-0.254234	0.665996	0.547931	-0.130807	0.847094	0.519309	-0.950996	0.302903	0.339945	-0.755513	0.347079	0.788364	-0.020266	0.980156	0.965532	-0.850941	0.274295	0.219015	0.0604187	0.956572	0.896251	0.828112	0.421857	0.939113	-0.177118	0.873769
897	122.061	Polyethylene, oxidized	HMDB32472	24847855		-0.218473	0.321044	0.356207	-0.85141	0.148996	0.138357	0.864585	0.152489	0.658378	-0.0544164	0.794256	0.790847	-0.0476999	0.792721	0.93961	-0.752487	0.107229	0.44911	-0.0735413	0.599316	0.522847	0.0327288	0.849687	0.519602	0.0798567	0.579364	0.435774	0.0048876	0.979058	0.852884	-0.144502	0.439286	0.913814	-0.0842032	0.773197	0.413052	0.173671	0.554084	0.889514	0.0112035	0.912586	0.944699	-0.049012	0.756131
898	122.061	p-Anisidine	HMDB29300	7732	C19326	-0.218473	0.321044	0.356207	-0.85141	0.148996	0.138357	0.864585	0.152489	0.658378	-0.0544164	0.794256	0.790847	-0.0476999	0.792721	0.93961	-0.752487	0.107229	0.44911	-0.0735413	0.599316	0.522847	0.0327288	0.849687	0.519602	0.0798567	0.579364	0.435774	0.0048876	0.979058	0.852884	-0.144502	0.439286	0.913814	-0.0842032	0.773197	0.413052	0.173671	0.554084	0.889514	0.0112035	0.912586	0.944699	-0.049012	0.756131
899	122.061	2-Propionylpyrrole	HMDB32492	61260		-0.218473	0.321044	0.356207	-0.85141	0.148996	0.138357	0.864585	0.152489	0.658378	-0.0544164	0.794256	0.790847	-0.0476999	0.792721	0.93961	-0.752487	0.107229	0.44911	-0.0735413	0.599316	0.522847	0.0327288	0.849687	0.519602	0.0798567	0.579364	0.435774	0.0048876	0.979058	0.852884	-0.144502	0.439286	0.913814	-0.0842032	0.773197	0.413052	0.173671	0.554084	0.889514	0.0112035	0.912586	0.944699	-0.049012	0.756131
900	122.061	4-Hydroxybenzylamine	HMDB32578	97472		-0.218473	0.321044	0.356207	-0.85141	0.148996	0.138357	0.864585	0.152489	0.658378	-0.0544164	0.794256	0.790847	-0.0476999	0.792721	0.93961	-0.752487	0.107229	0.44911	-0.0735413	0.599316	0.522847	0.0327288	0.849687	0.519602	0.0798567	0.579364	0.435774	0.0048876	0.979058	0.852884	-0.144502	0.439286	0.913814	-0.0842032	0.773197	0.413052	0.173671	0.554084	0.889514	0.0112035	0.912586	0.944699	-0.049012	0.756131
901	122.061	1-Ethyl-1H-pyrrole-2-carboxaldehyde	HMDB36058	579338		-0.218473	0.321044	0.356207	-0.85141	0.148996	0.138357	0.864585	0.152489	0.658378	-0.0544164	0.794256	0.790847	-0.0476999	0.792721	0.93961	-0.752487	0.107229	0.44911	-0.0735413	0.599316	0.522847	0.0327288	0.849687	0.519602	0.0798567	0.579364	0.435774	0.0048876	0.979058	0.852884	-0.144502	0.439286	0.913814	-0.0842032	0.773197	0.413052	0.173671	0.554084	0.889514	0.0112035	0.912586	0.944699	-0.049012	0.756131
902	122.061	2-Acetyl-1-methylpyrrole	HMDB40360	61240		-0.218473	0.321044	0.356207	-0.85141	0.148996	0.138357	0.864585	0.152489	0.658378	-0.0544164	0.794256	0.790847	-0.0476999	0.792721	0.93961	-0.752487	0.107229	0.44911	-0.0735413	0.599316	0.522847	0.0327288	0.849687	0.519602	0.0798567	0.579364	0.435774	0.0048876	0.979058	0.852884	-0.144502	0.439286	0.913814	-0.0842032	0.773197	0.413052	0.173671	0.554084	0.889514	0.0112035	0.912586	0.944699	-0.049012	0.756131
903	122.088	1-Phenylethylamine	HMDB02017	7408	C02455	0	1	0.615375	0	1	0.472631	0	1	0.892624	0	1	0.816612	0	1	0.949974	0	1	0.720656	0	1	0.640645	0	1	0.558792	0	1	0.549368	0	1	0.856745	0	1	0.966084	0	1	0.469359	0	1	0.902067	0	1	0.949796	0	1
904	122.088	Phenylethylamine	HMDB12275	1001	C05332	0	1	0.615375	0	1	0.472631	0	1	0.892624	0	1	0.816612	0	1	0.949974	0	1	0.720656	0	1	0.640645	0	1	0.558792	0	1	0.549368	0	1	0.856745	0	1	0.966084	0	1	0.469359	0	1	0.902067	0	1	0.949796	0	1
905	122.088	5-Ethyl-2-methylpyridine	HMDB29729	7728		0	1	0.615375	0	1	0.472631	0	1	0.892624	0	1	0.816612	0	1	0.949974	0	1	0.720656	0	1	0.640645	0	1	0.558792	0	1	0.549368	0	1	0.856745	0	1	0.966084	0	1	0.469359	0	1	0.902067	0	1	0.949796	0	1
906	122.958					0	1	0.615375	0	1	0.472631	0	1	0.892624	0	1	0.816612	0	1	0.949974	0	1	0.720656	0	1	0.640645	0	1	0.558792	0	1	0.549368	0	1	0.856745	0	1	0.966084	0	1	0.469359	0	1	0.902067	0	1	0.949796	0	1
907	122.969	Dimethylarsinous acid	HMDB12216	185792	C20300	0.016942	0.764452	0.552408	0.0884015	0.354761	0.250528	0.0446368	0.259195	0.696946	0.051253	0.486363	0.733152	0.0732573	0.104753	0.93526	-0.0873209	0.0781085	0.422534	0.0777396	0.230618	0.312266	-0.0128355	0.86086	0.522073	-0.042972	0.473053	0.406955	-0.0341785	0.629399	0.802719	-0.0058283	0.940258	0.96485	0.0156476	0.718742	0.397196	0.0443895	0.289502	0.889514	0.0286424	0.435516	0.939113	0.0342909	0.466943
908	122.982					-0.317299	0.380657	0.390664	0.55909	0.0719901	0.0814509	-0.125302	0.533975	0.777273	0.249706	0.364712	0.71959	0.236201	0.205303	0.93526	0.0800865	0.692077	0.652652	-0.170122	0.546893	0.500078	0.541394	0.0887118	0.309749	-0.590344	0.0178588	0.274	-0.260662	0.396192	0.788364	-0.196658	0.524436	0.924863	-0.0401164	0.857338	0.434236	0.106543	0.68718	0.889514	0.0260064	0.925029	0.944699	0.0899198	0.754323
909	123.009					0.0777658	0.574165	0.482565	-0.131427	0.391784	0.26808	0.26692	0.0453898	0.587962	-0.0141956	0.93072	0.802361	-0.00388213	0.975424	0.944269	-0.201387	0.0345157	0.397357	0.0326224	0.833858	0.599941	-0.0550248	0.736065	0.487674	-0.155234	0.247979	0.316929	0.0941793	0.425658	0.788364	-0.12447	0.322824	0.90892	-0.143106	0.229125	0.193911	0.0671894	0.536484	0.889514	0.139402	0.131417	0.918618	0.0576368	0.597136
910	123.012					0.0761923	0.689695	0.526227	-0.223105	0.180381	0.157721	0.48355	0.00294051	0.458706	0.0690352	0.729559	0.778207	0.0157718	0.9258	0.944094	-0.289326	0.0903938	0.438501	-0.0865723	0.67249	0.550397	0.247841	0.188423	0.31375	-0.262462	0.084012	0.274089	-0.0432156	0.776444	0.827425	-0.0857396	0.6948	0.945315	-0.103312	0.456473	0.305471	0.380503	0.0191609	0.889514	0.104934	0.509382	0.939113	-0.06316	0.732303
911	123.021	Pyridoxamine 5'-phosphate	HMDB01555	1053	C00647	0.221996	0.370274	0.385549	0.49374	0.336217	0.241587	-0.117158	0.704279	0.838739	0.0925611	0.62399	0.762178	-0.663246	0.0981327	0.93526	-0.456499	0.0843557	0.42831	0.874864	0.100978	0.186068	-0.563372	0.0889339	0.309749	0.184196	0.634917	0.45039	0.221476	0.506835	0.788364	0.380434	0.285696	0.90892	-0.180069	0.593897	0.35756	-0.207501	0.640227	0.889514	0.72145	0.0984234	0.918618	0.408907	0.352017
912	123.021	2,3-Butanedithiol	HMDB31157	548353		0.221996	0.370274	0.385549	0.49374	0.336217	0.241587	-0.117158	0.704279	0.838739	0.0925611	0.62399	0.762178	-0.663246	0.0981327	0.93526	-0.456499	0.0843557	0.42831	0.874864	0.100978	0.186068	-0.563372	0.0889339	0.309749	0.184196	0.634917	0.45039	0.221476	0.506835	0.788364	0.380434	0.285696	0.90892	-0.180069	0.593897	0.35756	-0.207501	0.640227	0.889514	0.72145	0.0984234	0.918618	0.408907	0.352017
913	123.021	1,2-Bis(methylthio)ethane	HMDB31708	23110		0.221996	0.370274	0.385549	0.49374	0.336217	0.241587	-0.117158	0.704279	0.838739	0.0925611	0.62399	0.762178	-0.663246	0.0981327	0.93526	-0.456499	0.0843557	0.42831	0.874864	0.100978	0.186068	-0.563372	0.0889339	0.309749	0.184196	0.634917	0.45039	0.221476	0.506835	0.788364	0.380434	0.285696	0.90892	-0.180069	0.593897	0.35756	-0.207501	0.640227	0.889514	0.72145	0.0984234	0.918618	0.408907	0.352017
914	123.021	(Â±)-1,3-Butanedithiol	HMDB33552	520119		0.221996	0.370274	0.385549	0.49374	0.336217	0.241587	-0.117158	0.704279	0.838739	0.0925611	0.62399	0.762178	-0.663246	0.0981327	0.93526	-0.456499	0.0843557	0.42831	0.874864	0.100978	0.186068	-0.563372	0.0889339	0.309749	0.184196	0.634917	0.45039	0.221476	0.506835	0.788364	0.380434	0.285696	0.90892	-0.180069	0.593897	0.35756	-0.207501	0.640227	0.889514	0.72145	0.0984234	0.918618	0.408907	0.352017
915	123.021	1,2-Butanedithiol	HMDB41492	61829		0.221996	0.370274	0.385549	0.49374	0.336217	0.241587	-0.117158	0.704279	0.838739	0.0925611	0.62399	0.762178	-0.663246	0.0981327	0.93526	-0.456499	0.0843557	0.42831	0.874864	0.100978	0.186068	-0.563372	0.0889339	0.309749	0.184196	0.634917	0.45039	0.221476	0.506835	0.788364	0.380434	0.285696	0.90892	-0.180069	0.593897	0.35756	-0.207501	0.640227	0.889514	0.72145	0.0984234	0.918618	0.408907	0.352017
916	123.028	Nicotinic acid	HMDB01488	938	C00253	-0.221143	0.0127575	0.048387	-0.309315	0.0056573	0.011281	0.0886138	0.342527	0.723491	0.0368365	0.784936	0.788514	0.0602327	0.485849	0.93526	-0.0128667	0.882357	0.696112	-0.146196	0.18463	0.273469	-0.00486924	0.956813	0.547354	-0.0507369	0.609861	0.443628	0.0280886	0.766736	0.827425	0.0183229	0.851331	0.956229	-0.127786	0.25073	0.206121	0.0936281	0.37687	0.889514	-0.0151775	0.844667	0.939113	-0.152201	0.0562978
917	123.028	Picolinic acid	HMDB02243	1018	C10164	-0.221143	0.0127575	0.048387	-0.309315	0.0056573	0.011281	0.0886138	0.342527	0.723491	0.0368365	0.784936	0.788514	0.0602327	0.485849	0.93526	-0.0128667	0.882357	0.696112	-0.146196	0.18463	0.273469	-0.00486924	0.956813	0.547354	-0.0507369	0.609861	0.443628	0.0280886	0.766736	0.827425	0.0183229	0.851331	0.956229	-0.127786	0.25073	0.206121	0.0936281	0.37687	0.889514	-0.0151775	0.844667	0.939113	-0.152201	0.0562978
918	123.028	2-Hydroxy-4-imino-2,5-cyclohexadienone	HMDB31713			-0.221143	0.0127575	0.048387	-0.309315	0.0056573	0.011281	0.0886138	0.342527	0.723491	0.0368365	0.784936	0.788514	0.0602327	0.485849	0.93526	-0.0128667	0.882357	0.696112	-0.146196	0.18463	0.273469	-0.00486924	0.956813	0.547354	-0.0507369	0.609861	0.443628	0.0280886	0.766736	0.827425	0.0183229	0.851331	0.956229	-0.127786	0.25073	0.206121	0.0936281	0.37687	0.889514	-0.0151775	0.844667	0.939113	-0.152201	0.0562978
919	123.041					-0.312765	0.00259093	0.015465	-0.0697877	0.459181	0.295623	-0.231661	0.0555223	0.593889	0.00215892	0.985749	0.812977	0.0419448	0.764933	0.936143	0.0909582	0.357194	0.547345	-0.195892	0.0606751	0.132661	-0.112844	0.206027	0.31519	0.0187962	0.836446	0.508714	0.0214049	0.822886	0.836397	0.0235384	0.805137	0.94788	-0.0521163	0.307646	0.237288	-0.0318548	0.557567	0.889514	-0.000423569	0.994572	0.949343	-0.0424666	0.447305
920	123.045	(+)-cis-5,6-Dihydro-5-hydroxy-4-methoxy-6-(2-phenylethyl)-2H-pyran-2-one	HMDB29575	575067		-0.215401	0.00106694	0.00797125	0.016106	0.752113	0.401465	-0.124111	0.0209768	0.532934	0.0122164	0.843577	0.795943	0.0105929	0.866793	0.94008	0.0512756	0.318305	0.531146	-0.132754	0.0225246	0.0639797	-0.0260908	0.635141	0.460019	0.0764704	0.0784721	0.274089	-0.0143564	0.741065	0.827425	-0.0936244	0.133903	0.90892	-0.148952	0.000183745	0.00063704	0.0438847	0.338226	0.889514	-0.0171142	0.719044	0.939113	-0.0389156	0.419882
921	123.045	Asparaginyl-Asparagine	HMDB28726			-0.215401	0.00106694	0.00797125	0.016106	0.752113	0.401465	-0.124111	0.0209768	0.532934	0.0122164	0.843577	0.795943	0.0105929	0.866793	0.94008	0.0512756	0.318305	0.531146	-0.132754	0.0225246	0.0639797	-0.0260908	0.635141	0.460019	0.0764704	0.0784721	0.274089	-0.0143564	0.741065	0.827425	-0.0936244	0.133903	0.90892	-0.148952	0.000183745	0.00063704	0.0438847	0.338226	0.889514	-0.0171142	0.719044	0.939113	-0.0389156	0.419882
922	123.045	N2-Oxalylarginine	HMDB32763			-0.215401	0.00106694	0.00797125	0.016106	0.752113	0.401465	-0.124111	0.0209768	0.532934	0.0122164	0.843577	0.795943	0.0105929	0.866793	0.94008	0.0512756	0.318305	0.531146	-0.132754	0.0225246	0.0639797	-0.0260908	0.635141	0.460019	0.0764704	0.0784721	0.274089	-0.0143564	0.741065	0.827425	-0.0936244	0.133903	0.90892	-0.148952	0.000183745	0.00063704	0.0438847	0.338226	0.889514	-0.0171142	0.719044	0.939113	-0.0389156	0.419882
923	123.045	4-Methylcatechol	HMDB00873	9958	C06730	-0.215401	0.00106694	0.00797125	0.016106	0.752113	0.401465	-0.124111	0.0209768	0.532934	0.0122164	0.843577	0.795943	0.0105929	0.866793	0.94008	0.0512756	0.318305	0.531146	-0.132754	0.0225246	0.0639797	-0.0260908	0.635141	0.460019	0.0764704	0.0784721	0.274089	-0.0143564	0.741065	0.827425	-0.0936244	0.133903	0.90892	-0.148952	0.000183745	0.00063704	0.0438847	0.338226	0.889514	-0.0171142	0.719044	0.939113	-0.0389156	0.419882
924	123.045	Guaiacol	HMDB01398	460	C01502	-0.215401	0.00106694	0.00797125	0.016106	0.752113	0.401465	-0.124111	0.0209768	0.532934	0.0122164	0.843577	0.795943	0.0105929	0.866793	0.94008	0.0512756	0.318305	0.531146	-0.132754	0.0225246	0.0639797	-0.0260908	0.635141	0.460019	0.0764704	0.0784721	0.274089	-0.0143564	0.741065	0.827425	-0.0936244	0.133903	0.90892	-0.148952	0.000183745	0.00063704	0.0438847	0.338226	0.889514	-0.0171142	0.719044	0.939113	-0.0389156	0.419882
925	123.045	4-Hydroxybenzyl alcohol	HMDB11724	125	C17467	-0.215401	0.00106694	0.00797125	0.016106	0.752113	0.401465	-0.124111	0.0209768	0.532934	0.0122164	0.843577	0.795943	0.0105929	0.866793	0.94008	0.0512756	0.318305	0.531146	-0.132754	0.0225246	0.0639797	-0.0260908	0.635141	0.460019	0.0764704	0.0784721	0.274089	-0.0143564	0.741065	0.827425	-0.0936244	0.133903	0.90892	-0.148952	0.000183745	0.00063704	0.0438847	0.338226	0.889514	-0.0171142	0.719044	0.939113	-0.0389156	0.419882
926	123.045	Mequinol	HMDB29696	9015		-0.215401	0.00106694	0.00797125	0.016106	0.752113	0.401465	-0.124111	0.0209768	0.532934	0.0122164	0.843577	0.795943	0.0105929	0.866793	0.94008	0.0512756	0.318305	0.531146	-0.132754	0.0225246	0.0639797	-0.0260908	0.635141	0.460019	0.0764704	0.0784721	0.274089	-0.0143564	0.741065	0.827425	-0.0936244	0.133903	0.90892	-0.148952	0.000183745	0.00063704	0.0438847	0.338226	0.889514	-0.0171142	0.719044	0.939113	-0.0389156	0.419882
927	123.045	1-(2-Furanyl)-2-propanone	HMDB32917	228583		-0.215401	0.00106694	0.00797125	0.016106	0.752113	0.401465	-0.124111	0.0209768	0.532934	0.0122164	0.843577	0.795943	0.0105929	0.866793	0.94008	0.0512756	0.318305	0.531146	-0.132754	0.0225246	0.0639797	-0.0260908	0.635141	0.460019	0.0764704	0.0784721	0.274089	-0.0143564	0.741065	0.827425	-0.0936244	0.133903	0.90892	-0.148952	0.000183745	0.00063704	0.0438847	0.338226	0.889514	-0.0171142	0.719044	0.939113	-0.0389156	0.419882
928	123.045	2-Acetyl-3-methylfuran	HMDB34877	12281224		-0.215401	0.00106694	0.00797125	0.016106	0.752113	0.401465	-0.124111	0.0209768	0.532934	0.0122164	0.843577	0.795943	0.0105929	0.866793	0.94008	0.0512756	0.318305	0.531146	-0.132754	0.0225246	0.0639797	-0.0260908	0.635141	0.460019	0.0764704	0.0784721	0.274089	-0.0143564	0.741065	0.827425	-0.0936244	0.133903	0.90892	-0.148952	0.000183745	0.00063704	0.0438847	0.338226	0.889514	-0.0171142	0.719044	0.939113	-0.0389156	0.419882
929	123.045	2-Acetyl-5-methylfuran	HMDB35226	14514		-0.215401	0.00106694	0.00797125	0.016106	0.752113	0.401465	-0.124111	0.0209768	0.532934	0.0122164	0.843577	0.795943	0.0105929	0.866793	0.94008	0.0512756	0.318305	0.531146	-0.132754	0.0225246	0.0639797	-0.0260908	0.635141	0.460019	0.0764704	0.0784721	0.274089	-0.0143564	0.741065	0.827425	-0.0936244	0.133903	0.90892	-0.148952	0.000183745	0.00063704	0.0438847	0.338226	0.889514	-0.0171142	0.719044	0.939113	-0.0389156	0.419882
930	123.045	1-(2-Furanyl)-1-propanone	HMDB40280	76662		-0.215401	0.00106694	0.00797125	0.016106	0.752113	0.401465	-0.124111	0.0209768	0.532934	0.0122164	0.843577	0.795943	0.0105929	0.866793	0.94008	0.0512756	0.318305	0.531146	-0.132754	0.0225246	0.0639797	-0.0260908	0.635141	0.460019	0.0764704	0.0784721	0.274089	-0.0143564	0.741065	0.827425	-0.0936244	0.133903	0.90892	-0.148952	0.000183745	0.00063704	0.0438847	0.338226	0.889514	-0.0171142	0.719044	0.939113	-0.0389156	0.419882
931	123.047	Niacinamide	HMDB01406	936	C00153	-0.221185	0.00122413	0.00873523	0.0349069	0.568533	0.338098	-0.154435	0.00719732	0.532934	-0.00124604	0.988761	0.813447	0.013685	0.896043	0.943093	0.0832421	0.10202	0.442342	-0.211167	0.0093747	0.0320562	-0.00614062	0.938037	0.543514	0.0967496	0.129414	0.275898	0.0227179	0.737442	0.82541	-0.016493	0.808553	0.948919	-0.160217	0.00135411	0.00351394	0.0316184	0.468927	0.889514	-0.0236587	0.587241	0.939113	-0.00732708	0.878026
932	123.047	2-Acetylpyrazine	HMDB31861	30914		-0.221185	0.00122413	0.00873523	0.0349069	0.568533	0.338098	-0.154435	0.00719732	0.532934	-0.00124604	0.988761	0.813447	0.013685	0.896043	0.943093	0.0832421	0.10202	0.442342	-0.211167	0.0093747	0.0320562	-0.00614062	0.938037	0.543514	0.0967496	0.129414	0.275898	0.0227179	0.737442	0.82541	-0.016493	0.808553	0.948919	-0.160217	0.00135411	0.00351394	0.0316184	0.468927	0.889514	-0.0236587	0.587241	0.939113	-0.00732708	0.878026
933	123.056	Histidylproline diketopiperazine	HMDB02053	65137		-0.120149	0.146291	0.23198	-0.154477	0.013575	0.0220813	0.0476024	0.500207	0.764086	-0.096611	0.147206	0.71959	-0.0945662	0.317587	0.93526	-0.0472297	0.488798	0.588937	-0.0102979	0.874081	0.610576	-0.12729	0.11452	0.309749	-0.0150646	0.804122	0.500051	0.0432334	0.506208	0.788364	-0.0564947	0.575945	0.932303	-0.0611325	0.356685	0.262022	-0.0306547	0.587622	0.889514	0.0441098	0.349315	0.939113	0.00209002	0.970878
934	123.056	Prenyl glucoside	HMDB31876		C09808	-0.120149	0.146291	0.23198	-0.154477	0.013575	0.0220813	0.0476024	0.500207	0.764086	-0.096611	0.147206	0.71959	-0.0945662	0.317587	0.93526	-0.0472297	0.488798	0.588937	-0.0102979	0.874081	0.610576	-0.12729	0.11452	0.309749	-0.0150646	0.804122	0.500051	0.0432334	0.506208	0.788364	-0.0564947	0.575945	0.932303	-0.0611325	0.356685	0.262022	-0.0306547	0.587622	0.889514	0.0441098	0.349315	0.939113	0.00209002	0.970878
935	123.056	(E)-2-Methyl-2-buten-1-ol O-beta-D-Glucopyranoside	HMDB33064			-0.120149	0.146291	0.23198	-0.154477	0.013575	0.0220813	0.0476024	0.500207	0.764086	-0.096611	0.147206	0.71959	-0.0945662	0.317587	0.93526	-0.0472297	0.488798	0.588937	-0.0102979	0.874081	0.610576	-0.12729	0.11452	0.309749	-0.0150646	0.804122	0.500051	0.0432334	0.506208	0.788364	-0.0564947	0.575945	0.932303	-0.0611325	0.356685	0.262022	-0.0306547	0.587622	0.889514	0.0441098	0.349315	0.939113	0.00209002	0.970878
936	123.056	L-beta-aspartyl-L-leucine	HMDB11166	3549397		-0.120149	0.146291	0.23198	-0.154477	0.013575	0.0220813	0.0476024	0.500207	0.764086	-0.096611	0.147206	0.71959	-0.0945662	0.317587	0.93526	-0.0472297	0.488798	0.588937	-0.0102979	0.874081	0.610576	-0.12729	0.11452	0.309749	-0.0150646	0.804122	0.500051	0.0432334	0.506208	0.788364	-0.0564947	0.575945	0.932303	-0.0611325	0.356685	0.262022	-0.0306547	0.587622	0.889514	0.0441098	0.349315	0.939113	0.00209002	0.970878
937	123.056	L-gamma-glutamyl-L-valine	HMDB11172	5317736		-0.120149	0.146291	0.23198	-0.154477	0.013575	0.0220813	0.0476024	0.500207	0.764086	-0.096611	0.147206	0.71959	-0.0945662	0.317587	0.93526	-0.0472297	0.488798	0.588937	-0.0102979	0.874081	0.610576	-0.12729	0.11452	0.309749	-0.0150646	0.804122	0.500051	0.0432334	0.506208	0.788364	-0.0564947	0.575945	0.932303	-0.0611325	0.356685	0.262022	-0.0306547	0.587622	0.889514	0.0441098	0.349315	0.939113	0.00209002	0.970878
[truncated: 7,953 more rows]
[truncated: 4 more columns]
